# Supplementary material for: Albumin-corrected anion gap as a predictive marker for mortality in critically Ill cirrhosis patients: an analysis based on the MIMIC-IV database
Source: PLoS One. 2025 Sep 12;20(9):e0332490. doi: 10.1371/journal.pone.0332490 (PMC12431220; doi:10.1371/journal.pone.0332490)
Supplement: S2 File — Source database used for the analyses in this study. (CSV) [file pone.0332490.s003.csv]

Age	Gender	RACE	heart rate	systolic blood pressure	diastolic blood pressure	MBP	resp-rate	temperature	hemoglobin	platelet	RDW	RBC	WBC	Albumin	AG	TCa	chloride	glucose	potassium	sodium	INR	PT	Aptt	ALT	AST	bilirubin_total	creatinine	BUN	SOFA	MELD	sepsis	Variceal bleeding	SBP	ascite	HRS	HE	AKI	Diabetes	CRRT	MV	los_icu	hosp_day	icu_day	hosp_survival_time...66	icu_survival_time	Hospital mortality	ICU mortality	30day	30days mortality
55	Male	OTHER	69	118	70	84	15	36.94	11.68	50	14.86	4.1	5.2	3.75	12	8.45	107	106	4.4	138.5	1.3	13.7	33.8	135	158	2.05	1.05	22	5	12.54883605	0	0	0	0	0	0	0	0	0	0	1.93	1.93	1.93			0	0	30	0
61	Male	OTHER	93	84	60	69	11	36.81	9.5	105	17.36	2.85	8.24	2.7	10.8	7.53	105.8	103	3.52	138.4	1.86	20.18	51.72	14	34	4.4	0.48	16.4	4	11.95683682	0	0	0	1	0	0	0	0	0	1	2.21	24	2.21			0	0	30	0
69	Male	WHITE	94	91	56	64	24	36.75162381	7.37	145	16.29	2.46	15.64	2.5	35.89	8.8	97.44	127	4.08	139	2.26	25.07	84.54	241.71	967.29	2.59	3.19	109.33	17	30.26075285	1	0	0	1	1	0	1	1	1	1	20.53	31.31	20.53	32.18	20.38	0	1	30	0
47	Female	WHITE	79	115	64	76	16	37.61	8.75	47	18.8	2.79	7.25	3.8	19.67	9.03	99.67	98.67	4.03	136.67	1.87	20.43	39.37	70.5	352	8.9	3.67	30	10	34.14661846	0	0	1	1	1	1	1	0	0	1	1.72	20.79	1.72			0	0	30	0
65	Female	WHITE	78	115.684948	62.52382859	75.32932692	17	36.76	7.12	52	16.15	2.3	7.5	3.2	14.75	8.48	112.25	140.5	3.4	145.75	1.79	19.49	34.2	35.33	111.33	13.5	0.9	23	9	21.78068182	0	0	0	1	0	0	1	0	0	1	3.22	18.83	3.22			0	0	30	0
70	Female	WHITE	71	101	54	68	16	36.26	7.63	70	18.1	2.42	6.1	4.5	20.33	9.47	105.33	137.33	3.83	141.67	1.7	18.6	49.9	14	32	1	3.63	137.33	14	24.71099286	1	0	0	1	1	0	1	0	1	1	8.86	18.69	11.45			0	0	30	0
70	Female	WHITE	73	96	52	65	12	36.04	7.7	37	21.9	2.3	6.23	3.6	21.67	8.8	98.67	137.67	3.43	135.67	2	21.8	35.8	23	25.33	1.67	4.73	82.67	15	31.00278592	1	0	0	1	1	0	0	0	1	0	11.45	18.69	11.45			0	0	30	0
43	Male	WHITE	75	115.684948	62.52382859	75.32932692	20	37.16	11.2	86	15.7	3.86	7.3	3.4	8	8.3	105	114	3.5	142.75	1.3	14.7	29	27	56	0.8	0.6	9	3	3.636395919	0	0	0	1	0	0	0	0	0	1	11.76	61.8	11.76			0	0	30	0
63	Female	OTHER	87	97	55	67	24	36.95	7.93	61	21.07	2.27	22.23	3.45	16.25	10.1	110.5	140.25	3.98	146.5	2.15	23.2	55.65	30.5	71.5	39.85	2.85	23.25	17	38.9558453	0	0	0	1	1	0	1	0	1	1	1.36	5.9	1.36	5.9	2	1	0	5.9	1
72	Male	OTHER	58	109	63	74	17	37	10.6	159	15.9	3.87	11	3.3	8.5	8.03	108	74	4.55	137.67	1.2	13.05	33.3	23.5	69.5	0.4	1.27	32	9	7.295814207	1	0	0	0	0	0	1	0	0	1	9.08	14.06	9.08			0	0	30	0
88	Male	WHITE	81	107	57	69	19	37.1	8.25	115	20.2	2.44	4.2	3.2	14.67	7.97	101.67	184.33	4.43	129.33	1.2	14	29.35	127.5	54	1.25	3.1	58.67	5	20.14300227	0	0	0	0	0	0	1	0	0	0	1.1	6.01	1.1			0	0	30	0
64	Female	OTHER	103	109	41	57	23	36.74	7.67	38	21.63	2.43	7.97	3.1	23.4	10.03	87.6	245	5.02	126	3.96	44.52	63.92	9	31.5	22.2	3.3	71.8	23	44.98811996	0	0	1	1	0	0	1	1	0	1	3.7	14.14	3.7	15.07	3.5	0	1	15.07	1
53	Male	WHITE	82	96	61	72	13	36.72	9.43	61	15.25	2.73	9.8	2.3	17.5	7.57	108.33	111	4.2	139.33	1.8	19.8	35.5	202.5	522.5	1.6	1.43	23.33	9	18.2127688	0	0	0	0	0	0	1	0	0	1	16.51	18.02	16.51	18.02	17.93	1	0	18.02	1
53	Female	BLACK	91	99	59	70	17	37.03	8.12	83	18.12	2.44	10.6	2.4	14	7.7	99.5	128	4.8	130.5	1.55	17	29.8	25	56	1.7	8.05	73	8	33.30411193	0	0	0	0	0	0	0	0	0	0	1.7	24.01	22.81	24.09	23.87	0	0	24.09	1
54	Female	BLACK	74	96	54	66	16	36.58	7.92	73	25.52	2.34	8.24	2.6	17	8.2	99.5	137.5	3.25	137.5	2.1	23	35.8	53	123	3.9	7.9	33.5	12	39.66406624	1	0	0	1	1	0	0	0	1	1	22.81	24.01	22.81	24.09	23.87	0	0	24.09	1
40	Female	WHITE	61	105	67	77	11	36.48	7.4	68	18.87	2.48	12.47	3.95	14.5	9.3	111	173	2.95	145.5	2.4	26.35	40.55	27.5	173	22.35	1.35	16.5	11	30.8510543	0	0	0	1	1	0	1	0	0	1	3.16	20.47	2.51	20.47	3.77	1	0	20.47	1
46	Female	WHITE	100	135	96	105	14	37.22	10.5	270	15.1	3.08	3.6	3.3	14.5	6.8	102	81.5	4.45	136.5	1.1	13.4	26.9	108	354.5	0.8	0.6	8.5	1	1.76539017	0	0	0	0	0	0	0	0	0	0	1.03	5.62	1.03			0	0	30	0
69	Male	BLACK	106	111	72	84	20	37.46	8.2	53	17.52	2.57	16.25	3.16	11.67	8.73	105.33	219	4.58	135.83	2.06	22.24	36.8	599.5	1064.67	6.75	0.73	23.5	8	18.73059585	0	0	0	1	0	0	0	0	0	1	3.97	25.49	3.97			0	0	30	0
64	Male	WHITE	86	111	71	80	20	36.44	12.4	29	15	3.75	9.75	2.65	18.5	7.2	108	178	3.5	138.5	1.45	15.5	32.25	172.5	116	3.3	3.75	117	11	27.75374215	1	0	0	1	0	0	1	0	0	0	4.64	9.14	7.57	9.14	7.47	0	1	9.14	1
60	Male	BLACK	79	105	60	71	18	37.19	9.97	118	16.57	3.39	9.27	3.33	12	8.33	108.33	210	4.07	139	1.24	13.39	43.32	395	629	3.23	1	20.33	8	13.27122993	0	0	0	0	0	0	0	0	0	1	3.73	21.18	3.73			0	0	30	0
56	Male	WHITE	92	105	60	70	18	36.88	9.43	56	17.8	3.34	14.13	2.85	16.5	7.95	105.5	105	3.55	137.5	2.05	22.65	40.8	27	44.5	3.1	0.8	13.5	9	16.61102188	0	0	0	0	0	0	0	1	0	0	1.6	10.48	1.6			0	0	30	0
63	Male	WHITE	100	98	72	77	17	36.17	12.5	205	14.95	4.17	10.95	4.1	18.5	9.35	84	89.5	5.35	119	2.15	22.95	33.2	373	231	5	1.75	42	6	26.44243823	0	0	0	0	0	0	1	0	0	0	4.44	6.43	2.31			0	0	30	0
51	Male	OTHER	93	115.684948	62.52382859	75.32932692	20	37.49	9.3	86	15.18	3.06	9.5	2.68	18.25	9.75	102	247	4.33	138.75	1.4	15.22	31.25	1220.6	2643.8	3.22	1.8	31	12	20.24386897	0	0	0	1	0	0	1	0	0	1	5.04	13	5.04			0	0	30	0
60	Male	BLACK	89	127	68	82	16	37.14	10.75	140	18.7	3.28	5.85	2.3	13.67	7.23	111	151	6.3	136.33	1.35	14.55	34.4	26	53	3.8	1.1	15.67	6	15.74959389	0	0	0	0	0	1	0	1	0	1	1.16	10.74	2.75			0	0	30	0
52	Male	OTHER	73	115.684948	62.52382859	75.32932692	15	37.11	9.98	72	12.78	3.2	10.06	3.73	12.75	8.25	105.5	172.25	4.2	140	1.82	19.8	28.45	682.25	1135.5	1.88	0.9	12.5	6	14.51487599	0	0	0	0	0	0	0	0	0	0	1.73	9.22	1.73			0	0	30	0
79	Male	WHITE	68	92	38	51	20	35.82	7	109	14.76	2.18	9.63	3.15	19.4	7.88	90.6	101.4	5.66	125.6	1.98	21.75	62.33	10.5	17.75	1.1	6.76	74	11	32.7294462	0	0	1	1	0	0	1	0	0	1	4.6	14.73	4.6			0	0	30	0
65	Male	WHITE	90	98	67	76	22	37.12	7.7	44	14.65	2.68	0.7	2.9	13	7.3	105.33	150.33	3.07	139	1.7	18.3	34.6	28	117	2.8	0.43	8.33	10	8.188204236	1	0	0	0	0	0	0	0	0	1	4.02	4.02	4.02			0	0	30	0
64	Male	WHITE	87	129	61	77	17	35.94	10.26	117	16.32	2.94	5.56	3.7	15.33	9.47	102	209.33	3.13	144.33	1.38	15.58	55.42	79	59	6.432192321	0.73	16.67	7	21.05134434	0	0	0	0	0	1	0	1	0	1	1.89	13.42	1.89			0	0	30	0
34	Male	OTHER	89	116	49	68	22	36.84	7.08	147	20.65	2.18	45.23	3.85	23.5	8.6	97.5	96.5	3.95	134.5	2.5	27.43	51.43	12.25	79.5	47.95	8.3	92	17	51.57422174	1	0	0	1	1	0	1	0	1	1	23.22	22.22	23.22	23.06	23.05	0	1	23.06	1
78	Male	WHITE	60	97	51	61	12	36.41	10.7	104	14.93	2.89	5	3.3	12	8	103.67	162.67	3.97	132	1.7	18.5	37.3	36.5	72	3.8	0.73	18.33	7	14.40755862	0	0	0	0	0	1	0	0	0	0	3.78	10.9	3.78			0	0	30	0
48	Female	WHITE	102	124	46	64	20	36.38	10.65	89	18.55	3.85	31.3	4	19	7.43	98.67	72.67	3.97	130.33	2.9	28.58	55.85	15	51	3.2	1.8	40.33	12	28.3765887	1	0	0	0	1	0	1	0	1	1	10.87	10.73	10.87	10.73	10.7	0	1	10.73	1
64	Male	OTHER	101	125	66	79	20	36.59	11.33	55	17.23	5.09	14.83	3	19	8.37	104	240.67	6	136.67	1.45	15.85	29.5	304	132	9.5	1.77	91.33	8	24.56566909	0	0	0	1	0	0	1	1	1	1	3.44	3.3	3.44	3.3	3.26	0	1	3.3	1
57	Female	WHITE	92	142	76	92	12	37.13	10.74	77	16.58	3.56	8.98	3.13	13.75	8.8	106.75	123.75	4.58	139.5	1.1	12.83	31.2	16.67	21.67	1.05	1.43	27.25	5	11.10484527	0	0	0	1	0	1	1	0	0	1	4.24	34.78	0.3			0	0	30	0
57	Female	WHITE	81	112	54	68	18	37.06	8.25	126	18	2.7	5.85	2.2	12	7.2	116	105	3.85	137.5	1.15	13.4	36.85	16	20	0.4	0.7	13	6	1.118375575	0	0	0	1	0	0	0	0	0	1	2.11	34.78	0.3			0	0	30	0
58	Female	WHITE	89	108	60	71	12	36.13	10.3	96	17	3.5	9.2	2.45	17.33	6.3	96	99	3.4	134.33	1.1	12.6	34.8	30	32	1.7	2.73	74.33	9	19.1144152	1	0	0	0	0	0	1	0	0	0	1.99	34.78	0.3			0	0	30	0
66	Male	WHITE	74	115.684948	62.52382859	75.32932692	18	36.86	12.27	141	14.47	4.31	11.3	2.5	11.25	8.1	106.75	217	5.23	136	1.3	14.1	26.65	249.67	292.67	2.57	1.25	25	5	15.07192785	0	0	0	0	0	0	1	1	0	1	2.96	3.79	2.06			0	0	30	0
67	Male	WHITE	63	116	69	83	16	36.61	13.25	57	14.75	4.79	2.55	3.9	11.5	9.15	102.5	204	4.15	136	1.4	15.1	26.3	24	19	1.6	1.05	25.5	3	12.44202464	0	0	0	0	0	0	0	1	0	0	1.77	3.79	2.06			0	0	30	0
57	Female	WHITE	60	122	72	87	20	37.41	11.77	34	15.3	3.65	4.6	2.1	5.67	7.43	107	182	4.37	146.2	2.25	24.85	28.9	20	37.5	1.1	0.53	29	7	9.796905834	0	0	0	0	0	0	0	1	0	1	5.19	13.07	5.19			0	0	30	0
81	Male	WHITE	90	110	55	67	17	36.54	7.1	98	18.18	2.44	67.62	2.45	20.5	7.98	100	135.5	4.68	137.83	2.67	28.7	42.67	8.67	20.67	0.8	4.06	111	9	29.99511732	0	0	0	1	0	0	1	0	1	1	2.91	38.86	2.91			0	0	30	0
77	Female	WHITE	81	104	45	60	23	37.03	6.17	23	21.5	1.94	34.45	3.8	22	7.7	109	101	4.1	139	1.6	17.7	32.9	12	30	1.1	2.2	45	7	19.59985007	0	0	1	1	0	0	1	0	0	0	1.02	11.01	1.02			0	0	30	0
81	Male	OTHER	50	99	52	66	18	36.36	9.5	200	18.1	4.42	11.9	3.3	13.67	9.63	100	117.33	6.27	135.33	1.35	14.7	33.85	153.67	236.67	1.13	3.4	47.33	5	21.96468497	0	0	0	1	0	0	1	1	1	1	3.78	22.71	3.78			0	0	30	0
74	Male	WHITE	67	97	51	65	16	36.83	8.66	83	17.84	3.04	6.03	3.5	10	8.05	99.5	112.5	4.5	136	1.24	13.52	82.68	15	43	2.2	0.85	9.5	9	10.26431012	0	0	0	1	0	0	0	1	0	1	5.16	13.91	5.16			0	0	30	0
71	Male	WHITE	77	99	50	62	21	37.96	9.96	72	21.92	3.61	9.78	3.3	16.5	7.6	104	131.5	4.35	135.5	1.6	17.7	37.2	24.5	43.5	2.1	1.05	16	6	14.96548568	1	0	1	1	0	0	1	1	0	1	9.45	13.91	5.16			0	0	30	0
35	Female	WHITE	93	104	66	77	16	36.71	8.98	156	20.32	2.57	13.28	2.3	14	7.4	86	80	4.5	122	1.7	18.5	49.8	82	369	17.9	1.3	23	7	25.78840912	0	0	0	1	1	0	1	0	0	1	2.87	14.89	2.87			0	0	30	0
78	Male	WHITE	94	105	60	74	22	36.63	7.23	88	16.85	2.29	9.35	2.85	20.75	8.43	112.75	120.75	4.33	149.5	1.3	14.05	25.95	28	60.5	1.05	4.68	188	11	24.32226949	0	0	0	0	0	0	1	1	0	1	3.99	14.65	3.99	14.65	14.57	1	0	14.65	1
78	Male	WHITE	57	103	43	60	21	36.79	7.67	140	13.7	2.36	5.33	3.6	18	9.4	93.4	126	5.24	135	1.2	12.6	32.25	41	28	0.4	3.36	58	10	16.60669759	0	0	0	0	0	0	1	1	1	1	1.52	14.65	3.99	14.65	14.57	1	0	14.65	1
41	Male	WHITE	79	121	82	91	13	36.75	8.6	75	18.47	3.23	2.5	2.9	12	7.3	107.5	108	3.95	138	1.4	15.5	33.65	32	63	2	0.5	7	5	6.185166875	0	0	0	0	0	0	0	0	0	1	1.47	2.32	1.47			0	0	30	0
74	Male	WHITE	78	103	51	66	19	36.22	6.8	147	17.8	2.27	6.7	3.5	23	8.25	101.5	154	4.3	139.5	2.3	24.5	50.4	44	74	5.3	4.05	117	9	35.44823451	1	0	0	1	0	0	1	0	0	1	2.48	9.59	1.81	9.59	1.76	0	1	9.59	1
54	Male	WHITE	82	115	63	79	21	36.69	8.5	66	25.7	2.77	2.78	3.5	19.75	9.33	101.25	111.25	4.45	141.75	2.93	31.85	48.25	15	35	2.47	4.58	104	15	36.45063116	0	0	0	1	0	0	1	1	1	1	6.54	20.92	6.54			0	0	30	0
55	Male	WHITE	63	115.684948	62.52382859	75.32932692	12	36.79	13.47	62	14.33	3.79	7.68	2.62	10.67	8	106	216.67	4.52	138.5	1.68	18.14	51.91	273.5	284.5	11.77	0.67	12.67	12	17.727714	0	0	0	0	0	0	0	1	0	1	1.96	11.95	1.96			0	0	30	0
65	Male	WHITE	65	105	71	82	14	36.86	7.67	130	22.5	2.82	12.43	3	16.67	8	97	130.33	4.5	128.67	1.53	16.87	31.9	20.5	45.5	3.45	1.13	62.67	7	17.04367598	0	1	0	1	0	0	0	0	0	1	1.48	3.32	1.48			0	0	30	0
65	Male	WHITE	81	96	60	68	16	37.06	8.35	160	18.2	2.91	12.7	3.5	18.5	8.15	83.5	140.5	4.2	124	2.2	24.4	50.3	7.5	30	3.35	1.7	24	5	24.90870491	0	0	1	1	1	0	0	0	0	1	1.29	3.32	1.48			0	0	30	0
64	Male	WHITE	57	101	66	74	12	36.87	8.4	147	19	2.71	7.6	2.6	12.5	7.75	98	127.5	3.6	134.5	1.6	17.4	30.7	16	61	3.2	1.15	29.5	8	17.4282725	0	0	0	1	0	0	1	0	0	1	2.78	3.32	1.48			0	0	30	0
62	Male	OTHER	84	114	57	71	18	36.82	8.5	127	17.28	2.48	17.8	3.3	15	9.17	100.67	89.67	3.77	134.67	2.03	21.93	47	55.5	101	16.9	1.3	41	9	27.55807238	0	0	0	1	0	1	1	0	0	1	9.75	12.25	9.75	12.25	9.42	0	1	12.25	1
61	Male	WHITE	112	129	76	91	17	36.18	12.1	30	14.1	3.76	0.6	1.9	9.5	6.95	119	165.5	3.85	151.5	2.1	22	36.5	19	25	4.4	0.9	37	10	19.33186329	1	0	0	0	0	0	1	0	0	1	5.24	13.83	1.98	13.83	1.87	0	1	13.83	1
59	Male	WHITE	103	152	88	102	26	36.71	9.84	56	16.26	3.23	5.18	3.6	14.75	8.53	104	97.5	4	135.5	2	21.68	30.5	1500	2687.5	1.7	0.8	30.25	9	14.06353943	1	0	0	1	0	0	0	0	0	1	3.77	9.65	3.77			0	0	30	0
45	Male	OTHER	98	97	44	59	23	37.05	10.42	70	17.88	3.22	9.18	2.8	26.33	8.05	91.5	116.67	4.02	128.83	3.15	34.55	55.55	72.75	158.75	17.03	2.07	18.67	13	36.95975879	0	0	0	1	0	0	1	0	1	1	17.62	19.27	17.62			0	0	30	0
66	Male	WHITE	95	107	72	83	22	37.1	9.91	172	15.8	3.48	20.96	2.92	19.33	8.6	108.33	261.17	4.55	145	1.83	19.93	37.73	2300.33	2126.67	3.08	1.95	29.5	13	23.8416998	0	0	0	0	0	0	1	1	0	1	3.41	55.56	4.45			0	0	30	0
41	Male	WHITE	100	90	59	70	24	36.84	11.9	124	15	3.62	9.5	3.5	13.5	7.88	88.25	101.5	4.15	127.25	2.15	23.35	109.4	2474.67	4307.33	3.33	3.2	47.5	8	30.68182839	0	0	0	0	0	0	1	0	0	1	2.02	8.07	2.02			0	0	30	0
87	Female	OTHER	103	109	60	75	27	36.44	9.38	172	14.35	2.92	12.9	3.05	12	7.9	103	141.75	4.05	136.75	1.2	12.85	22.3	94	105	1.1	0.75	25.75	5	6.079156482	0	0	0	0	0	0	0	0	0	1	6.19	12.07	6.19			0	0	30	0
47	Male	OTHER	78	94	61	71	18	37.91	10.4	50	21.23	3.68	3.4	3.15	17	8.77	101	77.33	3.77	135.67	2.07	22.5	41.5	17.67	40.67	33.4	7.03	45.67	12	46.50417248	1	0	0	1	1	0	1	0	1	1	8.86	20.93	8.86			0	0	30	0
66	Male	OTHER	97	117	96	103	20	36.44	9.85	46	18.15	3.62	10.02	4	15.5	9.15	96.5	199.17	4.18	134.33	2.26	24.38	61.72	10	51.2	4.22	3.33	38.33	13	32.51710764	0	0	0	1	1	0	1	1	1	1	11.23	29.99	11.23	29.99	11.15	0	1	29.99	1
83	Male	BLACK	80	120	81	94	23	36.82	9.54	159	15.2	2.9	10.8	3.5	7.4	7.88	104.2	116.6	5.08	133.4	1.6	17.37	26.4	12	16	1.7	1.74	19.4	4	19.00049597	0	0	0	0	0	0	1	0	0	0	1.29	31.21	1.29			0	0	30	0
56	Male	WHITE	73	101	53	70	19	36.18	8.55	34	15.9	2.43	4.4	2.7	14	7.75	104.5	90.5	3.8	135	2.7	28	54.6	22	29	4.7	1.55	27	10	27.59830583	0	0	1	1	1	0	1	0	0	1	2.02	23.06	2.02			0	0	30	0
55	Male	WHITE	68	109	53	67	15	37.02	11.07	43	15.1	3.12	4.8	2.8	13.5	8.3	99	93.5	3.85	133.5	1.83	19.83	39.43	26	52	7.2	1.25	21.5	8	22.79584889	0	0	0	0	0	0	1	0	0	1	1.98	23.06	2.02			0	0	30	0
56	Male	WHITE	77	102	51	64	18	37.36	8.37	46	18.93	2.58	3.83	3.7	11	8.4	104	102	4.1	138	2.03	21.77	42.13	10	28	6.8	1.1	17	9	22.51808678	0	0	0	0	0	0	1	0	0	1	3.72	23.06	2.02			0	0	30	0
81	Male	OTHER	63	125	47	65	22	36.04	10.2	143	17.6	3.47	7.1	2.8	15	8.05	112.5	105	5.45	144	1.2	14.3	26.1	39	63	1.1	1.4	36.5	4	12.05231322	0	0	0	0	0	1	1	0	0	1	4.02	9.65	4.02			0	0	30	0
61	Male	OTHER	75	102	53	63	17	37.11	8.73	24	17.73	2.47	2.53	2.1	13.33	8.53	106.67	99.33	3.57	137	1.25	13.5	33.45	39	85	0.5	8.37	51.67	9	26.64204911	1	0	0	1	0	1	0	1	1	1	5.14	14.18	5.14			0	0	30	0
60	Female	WHITE	64	97	51	62	16	37.06	9.4	107	18.9	2.92	9.75	4.4	18.67	8.6	100	127.67	5.63	129	2.2	23.2	52.45	26	58.5	3.8	4.2	83.67	13	34.04078538	1	0	0	1	1	0	1	0	1	1	7.97	7.97	7.97			0	0	30	0
68	Male	WHITE	70	100	62	74	18	36.62	7.65	49	22.35	2.56	8.88	2.23	8.5	6.93	114.25	121.5	3.9	143	1.68	18.28	31.53	43	197	5.48	0.6	20	11	13.78206655	0	1	0	1	0	0	0	0	0	1	2.31	18.8	0.79			0	0	30	0
86	Male	WHITE	62	92	47	58	16	36.8	10.2	130	20.8	3.26	36.93	2.83	13.5	7.75	110.5	156.5	4.35	140.5	1.23	13.2	29.1	33.67	48	1.93	1.1	37	14	12.14610273	0	0	0	1	0	0	0	0	0	1	7.2	14.4	10.83	14.4	10.72	0	1	14.4	1
67	Male	WHITE	99	108	70	81	16	36.65	7.63	117	19.43	2.11	15.2	2.5	22	8.4	87.67	160	3.6	124.67	2.5	27.2	49	93.5	190.5	14.2	2.6	60.67	15	35.86595535	1	0	0	1	0	0	1	0	0	1	6.01	17.92	6.01			0	0	30	0
56	Female	WHITE	110	95	57	69	22	36.85	7.3	145	20.53	2.14	21.8	4.3	25.25	9.83	100.5	79	4.9	139.75	2.75	29.85	75.25	30	102.5	3.5	2.9	31.25	9	32.68465598	1	0	0	1	1	0	1	0	0	1	1.75	2.12	1.75	2.12	1.66	0	1	2.12	1
41	Male	OTHER	74	99	49	64	16	36.74	7.95	82	16.98	2.06	11.4	4.9	17.2	9.44	88	96.6	5.36	126	2.05	22.73	37.9	55	77	13.15	3.5	139.2	10	36.19762154	0	0	0	1	1	0	1	0	1	1	20.76	24.08	20.76	24.08	21.32	1	0	24.08	1
40	Male	OTHER	92	100	52	66	23	37.39	8.1	61	19	2.18	5.3	4	15	8.75	96	105	3.9	134	3	32.9	51.2	44	88.5	7.95	2.05	44.5	9	33.44077434	1	0	0	1	0	0	1	0	0	1	2.11	24.08	20.76	24.08	21.32	1	0	24.08	1
61	Male	WHITE	112	164	79	99	21	37.06	9.79	82	16.33	3.13	13.62	2.5	13.2	8.53	112.8	156.6	4.3	142	1.73	18.81	44.9	32	50	3.17	1	13.2	5	16.93006518	0	0	0	1	0	0	0	0	0	1	2.57	12.4	2.57			0	0	30	0
62	Male	WHITE	90	104	75	85	19	36.5	9.9	323	14.85	2.85	22.35	2.5	12.5	8.05	109	132	4.15	139	1.2	13.4	32.75	11	30.5	0.6	0.8	27	4	4.405596792	1	0	0	1	0	0	0	0	0	1	3.16	16.96	3.16			0	0	30	0
32	Female	WHITE	78	111	57	70	17	36.7	8.34	52	19	2.33	2.8	2.7	12	8.7	112.25	110.67	4.48	140	1.65	18.38	42	36	55	5.35	0.6	6.67	7	13.48950701	0	0	0	1	1	0	1	0	0	1	3.13	33.61	1.79			0	0	30	0
59	Male	WHITE	95	115.684948	62.52382859	75.32932692	21	36.75162381	9.38	72	14.67	3.06	2.95	2.6	20.88	10.64	105.5	258.38	4.79	145	1.3	14.08	39.43	749.14	2332.33	2.28	0.98	12.25	15	12.29052303	0	0	0	1	0	0	0	1	0	1	8.86	25.68	2.76			0	0	30	0
45	Male	BLACK	96	101	62	73	21	37.08	8.2	277	16.1	2.94	15.4	2.4	14	8.2	103	87	4	138	1.6	17.4	31	131	77	4.7	2	59	8	24.17724545	1	0	1	0	0	0	1	1	0	1	7.81	9.66	0.74			0	0	30	0
61	Female	WHITE	98	135	64	80	16	37.46	8.3	260	17.4	2.91	8.9	3.5	17.5	10.1	109	139	3.95	140.5	1.8	19.5	32.2	13	27	3.3	1.1	31	5	18.438356	0	0	0	1	0	0	1	0	0	1	2.83	12.76	5.79			0	0	30	0
64	Male	WHITE	88	121	68	80	13	36.82	9.15	73	16.68	3.12	6.98	2.4	9.5	7.85	107.25	139.5	3.88	137.75	1.48	15.72	65.46	40.75	66.75	2.08	0.5	28.75	5	6.955803503	0	0	0	1	0	0	0	1	0	1	1.28	13.13	0.39			0	0	30	0
67	Male	BLACK	92	115.684948	62.52382859	75.32932692	17	36.75162381	7.77	44	14.36	2.41	10.59	2.84	16.4	8.32	102.8	213.6	4.52	139.2	1.87	20.19	38.09	272.4	408.8	1.84	1.2	14.6	11	17.49024158	0	0	0	0	0	0	1	0	0	1	3.21	26.81	3.21	968.29	967.32	0	0	30	0
69	Female	WHITE	89	107	58	72	15	37.49	11.25	83	14.65	3.47	9.68	2.7	11	7.73	100	117.67	4.43	132	1.45	15.35	36.45	55	117.5	0.8	0.87	14.33	6	8.415291224	0	0	0	0	0	0	0	0	0	1	2.63	6.42	2.63			0	0	30	0
67	Male	WHITE	90	136	77	92	20	38.04	12.5	295	14.25	4.31	11.15	2.9	15.5	7.8	101	104	5.8	130.67	1.6	17.4	37.7	165.310688	357.9857194	6.432192321	0.5	6	4	21.05134434	0	0	0	0	0	0	0	0	0	1	5.03	13	5.03			0	0	30	0
69	Male	BLACK	92	126	58	78	20	37.27	9.67	61	16.79	2.78	9.89	2.73	9.4	7.4	106.2	241.2	4.36	137.4	1.68	18.01	38.7	510.6	679.6	2.14	1.06	18.2	9	15.67396997	0	0	0	1	0	0	0	1	0	1	9.88	25.5	9.88			0	0	30	0
61	Male	WHITE	88	121	65	78	17	37.31	7.28	81	22.28	3.3	6.65	3.4	10.67	7.87	105.67	97.67	3.83	136.33	1.4	16.1	32.9	17	19.5	2.05	0.67	8.33	8	9.079353156	0	0	0	0	0	0	0	0	0	0	1.09	3.25	1.09			0	0	30	0
47	Female	WHITE	88	136	92	102	20	37.26	8.45	78	23.25	2.55	9.3	2.7	13.5	8.45	107.5	99.5	3.85	137.5	1.9	21	33.2	120.5	162.5	7.9	0.45	8.5	5	13.7897861	0	0	0	0	0	0	0	0	0	0	1.06	5.15	2.18			0	0	30	0
49	Female	WHITE	96	99	60	70	21	35.87	10.7	183	19.9	2.78	13.45	2.4	16	7	98.33	126	4.83	131	2.3	23.75	46.2	39.33	125.67	20.27	0.97	5.33	10	26.84164417	0	0	0	0	0	0	0	1	0	1	3.83	3.68	3.83	3.68	3.64	0	1	3.68	1
51	Male	OTHER	97	118	82	93	30	36.92	11.5	96	15.85	3.87	10.6	4.2	18.67	8.83	97.67	165.67	3.93	132.33	2.82	30.4	36.33	21	32	5.4	1.63	48.33	5	29.0917519	1	0	1	1	0	0	1	0	0	1	4.97	39.75	2.3			0	0	30	0
54	Male	OTHER	105	139	91	101	21	36.72	9.6	84	18.73	2.76	11.27	2.3	10	7.4	110	162	4.35	136	1.4	16.2	32.8	63	66	3.6	1	45.5	4	15.04041899	0	0	0	0	0	0	0	0	0	1	1.44	2.46	1.1	2.46	2.45	1	0	2.46	1
62	Male	WHITE	70	133	58	76	15	36.46	12.8	104	12.9	3.83	5.7	3.6	16	8.9	107	128	4.5	137	1.3	14.5	26.7	34	37	1.2	1	19	4	10.05765525	0	0	0	0	0	1	0	1	0	0	1.06	1.96	1.07			0	0	30	0
64	Male	WHITE	66	121	53	71	15	36.45	8.9	129	16.5	2.84	5.1	2.6	12	7.4	107	64	4.4	134	1.1	12.2	26.4	34	46	0.7	1.1	19	3	7.061361146	0	0	0	1	0	0	0	1	0	0	1.07	1.96	1.07			0	0	30	0
61	Male	WHITE	89	86	52	61	16	37.39	7.13	96	17.87	2.18	16.53	2.7	6.5	7.4	113	104	4.7	145.5	1.75	19.1	29.3	416	350	1.2	1.35	28	7	16.25887326	1	0	0	0	0	0	1	0	0	1	8.18	9.12	8.18			0	0	30	0
56	Female	WHITE	96	126	68	82	18	36.96	7.7	324	17.1	2.59	8.9	2.6	14.5	7.6	103.5	140	5.55	141	2.6	26.5	37.2	30	43	0.3	1.35	64	4	15.45271193	0	0	0	0	0	0	1	1	0	1	6.76	7.83	0.89			0	0	30	0
62	Male	WHITE	89	88	49	58	16	36.68	8.77	43	19.2	2.62	2.67	3.3	16.33	8.35	111.33	131.33	5.13	137.67	2.9	30.5	89.2	127	292	18.1	3.33	81.67	11	40.81375233	0	0	0	1	1	0	1	1	0	0	1.25	6.54	0.56	6.54	0.43	0	1	6.54	1
60	Female	OTHER	93	122	79	92	14	37.04	8.97	65	16.07	2.94	5.1	1.5	13.5	7.1	98	149.5	3.65	138	1.6	17.27	33.07	165.310688	357.9857194	6.432192321	0.6	21	11	21.05134434	0	0	0	0	0	0	0	0	0	1	3.63	28.7	3.63			0	0	30	0
51	Male	OTHER	69	113	60	72	18	37.79	7.3	213	19.4	2.72	10.9	3	12	7.9	109.33	110.5	4.3	137	1.35	15.7	32.4	12	33	2.6	0.93	29.67	3	12.70850317	0	0	0	0	0	0	0	0	0	1	1.7	5.56	1.7			0	0	30	0
55	Male	WHITE	117	119	65	77	21	36.82	7.9	80	17.4	2.2	12.03	4.3	16.33	8.8	115.33	176	4	146	2.2	23.35	46.9	19.5	55	8	1.97	68	9	29.60979247	1	0	0	1	1	1	1	0	0	1	15.46	37.23	15.46	37.23	24.48	1	0	30	0
57	Female	WHITE	110	140	87	99	18	36.45	9.9	78	19.1	2.95	6.55	2.2	8.5	7.65	106	78.5	3.65	139	1.35	15.3	31.4	18	69	1	0.3	10.5	2	-1.730848302	1	0	0	0	0	0	0	0	0	0	3.84	0.17	0.38	0.17	0.14	0	1	0.17	1
46	Female	WHITE	78	104	62	75	14	36.89	13.2	193	12.9	4.36	8.4	4.4	15	9.8	99	95	4.8	139	1.2	12.8	29	11	38	0.6	0.5	3	2	-0.09233794	0	0	0	0	0	0	0	0	0	1	3.77	12.59	3.77			0	0	30	0
69	Female	WHITE	98	138	49	73	18	36.74	7.38	90	16.5	2.45	9.35	3.3	15.5	6.98	104	408.5	5.63	133.75	1.3	13.9	27.4	25	20	1	3.55	96.75	7	21.49316833	0	0	0	1	0	0	1	1	0	0	1.02	1.02	1.02			0	0	30	0
28	Male	WHITE	106	123	64	80	17	37.13	7.1	71	16.24	2.59	14.66	2.15	7.5	7	106.5	92.5	4.05	138	2.2	24.05	35.25	10	66	3.75	0.55	9.5	10	14.53565941	0	1	0	1	0	0	0	0	0	1	5.08	3.65	1.57			0	0	30	0
29	Male	WHITE	119	149	86	104	16	36.94	10.42	112	18.24	3.42	21.98	3.1	14.33	8.47	108.67	148.33	5.27	142	2.1	22.75	30.45	22	34.5	2.75	1.63	18.67	5	23.23926045	0	0	0	1	0	0	1	0	0	0	1.57	3.65	1.57			0	0	30	0
70	Female	WHITE	78	156	49	76	21	36.93	8.65	60	17.17	2.99	18.13	3.25	17.5	8.1	112.5	224	4.2	144	1.15	12.5	25.15	14.5	38.5	0.6	2.15	68.5	6	13.38994015	0	0	0	0	0	0	0	1	0	1	3.29	3.68	1.65			0	0	30	0
59	Female	OTHER	85	107	85	93	10	36.75162381	8.6	129	16.9	2.1	8	3.7	14.5	9.25	94.5	254	4.35	126	3.3	35.5	34.5	33	44	11.9	0.6	26.5	12	24.27464558	0	0	0	1	0	0	0	0	0	0	1.29	5.69	1.29	6.47	4.7	0	0	6.47	1
60	Male	WHITE	65	106	57	68	14	37.07	9.7	28	17.15	2.95	2.4	1.9	9	7.6	109	136	4.8	137	1.6	17	47.1	16	41	1.1	1.5	51	8	15.93461421	1	0	0	0	0	0	1	1	0	1	4.08	8.07	2.87			0	0	30	0
53	Male	OTHER	82	101	64	72	15	37.64	12.73	87	16.17	4.4	8.47	3	13	8.77	111	171.33	4	141.67	1.64	18.02	43.12	881.67	815.67	2.53	0.83	17.33	5	13.69609281	0	0	0	1	0	0	0	0	0	1	1.97	8.55	1.97			0	0	30	0
56	Male	WHITE	110	107	57	68	27	37.37	8.2	162	19.65	2.78	9.05	3.95	20.5	8.7	102	56	3.65	132	2.6	27.95	65.65	21	59	12.95	2.2	27.5	12	34.3582072	1	0	1	1	1	1	1	0	0	1	3.08	19.89	3.08			0	0	30	0
79	Male	WHITE	88	108	60	74	29	36.95	8.93	135	19.8	2.97	25.9	3.15	23	8.35	95.67	186.67	4	139.67	1.43	15.5	31.55	109.33	185.67	2.63	2.23	68	9	21.76630789	1	0	1	1	0	0	0	1	0	1	4.12	6.8	4.26	6.8	5.06	1	0	6.8	1
68	Male	WHITE	69	100	44	57	17	36.57	8.6	140	14.35	2.7	6.45	3	9.5	7.55	111	95	4.35	137	2.9	29.4	37.67	29.5	37.5	0.7	0.65	34.5	2	12.88393646	0	0	0	0	0	0	0	0	0	1	1.64	3.85	1.64			0	0	30	0
55	Male	WHITE	94	110	66	76	31	37.04	8.85	244	19.65	3.2	9.05	2.3	13	7.95	106.5	100	3.55	137	1.4	15.35	57.87	19.5	63	17.7	0.5	5	6	14.42714487	0	0	0	0	0	1	0	1	0	0	6.11	16.89	4.29	17.62	4.31	0	0	17.62	1
55	Male	WHITE	66	92	53	62	24	36.62	6.68	109	16.7	2.68	4.27	1.95	11.75	8.17	108	168	4.08	130.75	1.6	17.25	63.35	21	57	2.05	1.33	34.25	8	17.13663754	1	0	0	0	0	0	1	1	0	1	12.7	16.89	4.29	17.62	4.31	0	0	17.62	1
92	Male	OTHER	81	100	56	66	17	36.75162381	10.37	48	28.23	3.01	6.2	1.8	11	7.8	122.67	134.33	3.73	151.33	2.1	22	45.5	45	62	3.2	3.2	80.67	16	30.26776157	1	0	0	0	0	0	1	0	0	1	2.75	4.66	2.75			0	0	30	0
71	Female	OTHER	106	122	62	79	22	37.09	7.98	552	18.58	2.8	27.2	3	15.75	7.85	103.75	181	3.43	135	1.4	15.3	35.85	22.67	65.33	1.07	0.75	10.5	4	7.701121308	1	0	0	0	0	0	0	0	0	1	3.08	7.84	3.08			0	0	30	0
60	Female	WHITE	59	88	57	64	13	37.04	11.15	48	13.65	3.17	3.3	2.5	10.5	7.9	109	93	4.05	138	1.45	15.4	47	105.5	114	1.55	0.85	12.5	6	10.69280932	0	0	0	1	0	0	0	0	0	1	1.54	9.38	1.54			0	0	30	0
30	Male	WHITE	100	137	65	84	23	36.81	7.6	138	16.63	1.88	15.9	2.4	15	7.6	82	147	3.25	119.5	3.4	37.5	60.6	59	161	18.8	1.3	24.5	6	33.73708981	0	0	0	1	0	0	1	0	0	1	1.7	57.63	1.7			0	0	30	0
66	Male	WHITE	109	115.684948	62.52382859	75.32932692	16	37.39	10.13	123	19.18	3.07	10.23	3.05	17.5	8.85	108	240	3.75	143	1.83	19.93	35.66	502	711	4.7	1.55	31	8	23.2422248	0	0	0	0	0	0	1	1	1	1	3.24	11.36	2.57			0	0	30	0
59	Female	WHITE	103	96	54	63	24	36.61	7.37	74	16.73	1.92	10.93	3.3	17	8.13	97.67	175.33	3.23	131.67	2.73	30.53	49.67	27	42	12.95	0.67	15.67	8	23.52654979	1	0	0	1	0	0	1	0	0	1	1.83	20.83	5.07			0	0	30	0
58	Female	OTHER	95	107	61	75	14	36.89	8.5	49	15.95	2.54	4.05	3.1	10	8.2	105	125	4.4	137.5	1.55	17.15	30.7	27	64	2.6	1.25	21.5	10	17.08577227	0	0	0	1	0	0	1	0	0	1	2.88	43.3	6.91			0	0	30	0
58	Female	OTHER	86	99	44	60	16	36.98	7	31	16.77	2.28	10.8	3.5	12	8.7	88	192.5	3.7	127.5	1.6	17.4	34	22	50	5	1.8	73	8	23.40283434	0	0	0	1	1	0	1	0	1	1	6.91	43.3	6.91			0	0	30	0
71	Male	OTHER	83	107	51	64	22	36.51	7	35	19.45	2.14	18.2	2.3	16.33	7.87	120	87.67	3.53	148	3.9	41.4	91.07	14	32	2.45	1.87	52	11	31.05038091	1	0	1	1	1	1	1	0	0	1	2	13.4	5.52	13.4	10.64	1	0	13.4	1
76	Male	OTHER	130	104	68	76	21	36.75	12.27	87	15.13	3.18	36.6	2.33	13.25	8.5	106	164.5	4.38	138.75	1.55	17	28.9	23.67	42.33	1.25	2.4	89.5	9	20.56017367	1	0	0	1	0	0	1	0	0	1	4.15	21.47	2	21.47	3.24	1	0	21.47	1
71	Male	OTHER	84	122	65	79	16	36.64	9.97	214	14.3	3.23	5.17	3.77	14.5	9.15	99	282.75	5.4	139.5	1.1	11.8	31.3	34.33	21.33	0.23	1.6	40.25	8	6.440033579	0	0	0	0	0	0	1	1	0	1	1.93	7.55	1.93			0	0	30	0
52	Male	WHITE	82	107	66	78	13	36.74	7.58	92	15.62	2.5	8.76	2.85	10.8	8.03	98.4	126.8	4.42	128.4	1.28	13.73	25.85	29.67	52.33	1.27	0.9	31.2	7	9.090016622	0	1	0	1	0	0	0	0	0	1	1.54	3.62	1.54			0	0	30	0
42	Female	OTHER	101	107	69	78	24	36.87	13.7	247	12.23	4.19	20.87	2.15	14.67	8.33	100.67	114	5.1	133	1.25	13.75	39.9	20.67	41.33	1.03	1.13	17.33	2	10.21056279	1	0	0	0	0	0	1	0	0	1	2.63	8.39	2.63			0	0	30	0
69	Male	OTHER	122	95	71	79	23	37	8.53	175	17.3	2.6	11.53	3.65	22.25	8.9	106.75	183	4.78	142.5	3.16	34.62	58.52	12	46	4.03	2.03	52	13	31.36074615	0	0	0	1	0	0	1	1	1	1	24.28	24.19	24.28	24.19	24.19	0	1	24.19	1
50	Female	WHITE	101	100	68	78	14	36.67	7.07	285	15.5	2.1	17.73	2.45	14	6.78	75	111.67	3.73	117.33	2	21.6	34.75	116.5	355.5	9.45	0.7	26	5	19.26980493	0	0	0	1	1	0	1	0	0	1	10.2	10.2	10.2	10.2	10.19	0	1	10.2	1
78	Female	WHITE	72	123	58	74	14	36.97	8.43	105	15.73	3.21	7.77	3.25	11	7.75	112.5	135	4.1	142.5	1.2	13.45	26.75	41	47.5	1.15	0.6	16.5	3	4.111700359	0	0	0	1	0	0	0	0	0	1	2.19	4.79	2.19			0	0	30	0
64	Male	WHITE	97	114	52	69	21	37.02	7.16	51	21.11	2.17	13.64	4.2	12.4	9.62	107.4	146.6	6.08	143.4	2.13	22.87	43.87	29	70	14.1	1.5	110.6	16	28.78140799	0	0	0	1	0	0	1	1	0	1	5.84	14.51	5.84	14.51	6.26	1	0	14.51	1
54	Male	OTHER	87	140	90	101	20	36.75162381	11.87	91	14.63	3.91	6.22	2.77	11	12.02	108.6	224.25	3.68	145.8	2.94	30.29	54.13	289.6	1171	5.42	0.8	12.25	16	22.76126571	1	0	0	0	0	0	1	0	1	1	52.23	60.43	52.23			0	0	30	0
51	Male	OTHER	82	102	66	74	17	36.89	10.8	82	20.4	3.25	10.33	2.2	5.5	7.15	109	102.25	3.88	136.25	1.43	16.47	30.43	30.5	77	2.8	0.7	15.75	11	10.91453596	0	0	0	0	0	1	0	0	0	1	9	60.43	52.23			0	0	30	0
59	Female	OTHER	76	105	59	72	18	36.53	10.3	163	17.3	2.86	29.73	2.95	30	6.98	89.25	117	4.05	129.75	1.8	20	39.4	96	180.33	31.67	7.2	161.75	13	44.96646414	0	1	0	1	1	0	1	0	0	1	4	36.72	4			0	0	30	0
77	Female	WHITE	86	118	64	82	18	35.76	10.4	271	22.1	3.17	6.8	3	16	10.8	97	139	4.93	138.33	1.2	13.5	21.1	72	91	0.7	1.23	45	3	9.104895749	0	0	0	0	0	0	0	1	0	0	1.04	31.74	6.45	31.74	6.34	0	1	30	0
69	Male	WHITE	78	115.684948	62.52382859	75.32932692	16	36.61	12.16	122	13.13	3.7	14.46	3.47	16.57	8.43	104.43	192.29	4.33	136.71	1.33	14.4	29.5	267.57	564	1.16	0.99	20.71	7	10.08885006	0	0	0	0	0	0	1	0	0	0	1.88	10.88	4.97			0	0	30	0
66	Female	BLACK	85	150	90	105	17	36.81	11	65	12.33	3.38	9.6	2.75	10.75	7.65	102.75	213.5	3.65	138.25	1.38	15.05	36.43	106	146.25	0.48	0.78	17.5	8	4.8851565	0	0	0	0	0	0	0	0	0	1	2.58	6.52	0.47			0	0	30	0
54	Female	OTHER	100	95	57	65	12	36.53	9.5	56	18	2.16	6.4	3.7	18	8.6	93	109	3.8	131	1.6	17.6	64.7	51	51	14.1	0.8	32	9	19.5610976	0	0	0	1	0	1	0	0	0	0	1.76	7.11	2.04			0	0	30	0
54	Female	OTHER	102	92	55	62	15	37.09	9.37	61	17.37	2.09	7.03	3	14	8.25	95	91	4	135	1.5	16.45	48.1	34.5	43	8.2	0.75	25	6	16.17171888	0	0	0	1	0	1	0	0	0	0	2.04	7.11	2.04			0	0	30	0
67	Male	WHITE	97	106	71	78	23	36.72	7.47	350	15.43	2.34	13.97	3.1	14	8.93	107.25	90	5.03	141.5	2.15	23.4	37.5	10.5	22	0.4	1.48	28.5	3	15.29150365	1	0	0	0	0	0	1	1	1	1	28.67	14.71	7.28			0	0	30	0
65	Male	WHITE	74	96	51	61	19	36.81	7.6	32	19.32	2.42	5.22	2.8	13.5	8	95.5	93.5	3.75	129.5	2.2	24.55	47.15	18	45	5.8	1.85	37.5	7	27.79275193	0	0	0	0	0	0	1	0	0	1	2.36	9.69	2.36			0	0	30	0
65	Male	BLACK	121	108	47	62	34	38.19	9.13	65	16.27	3.05	30.33	1.9	18.33	7.8	96.33	135.33	4.1	127.67	1.43	15.83	44.33	50.5	180	6.65	6.23	57.67	16	35.10473699	1	0	0	0	0	0	0	1	0	1	1.81	1.63	1.81	1.63	1.63	0	1	1.63	1
67	Male	OTHER	103	98	54	62	25	35.32	8.4	69	19.83	2.82	8.23	3.9	36.25	7.83	88.25	73.75	4.4	133	2.5	25.88	51.45	1257.67	9819.33	11.18	3.08	37.75	18	36.58343049	1	0	0	0	0	0	1	0	0	1	1.11	0.98	1.11	0.98	0.98	0	1	0.98	1
83	Male	BLACK	85	89	50	59	20	36.57	8.8	78	17.68	2.82	3.15	2.2	17.75	7.18	100.25	89.25	5.05	137.25	1.83	19.85	54.2	76	156.33	1.27	2.93	113.5	15	24.3895959	1	0	0	1	0	0	1	0	0	1	1.21	9.51	1.21	9.51	1.1	0	1	9.51	1
61	Female	WHITE	79	115.684948	62.52382859	75.32932692	17	36.74	9.1	151	17.54824156	2.76	25.95	3.8	14	8.83	104.67	134.33	4.03	138.33	2.4	25.95	36.6	70.5	171.5	16.15	1.47	23.33	20	30.43786882	0	0	1	1	1	0	1	0	1	1	22.11	24.9	22.11			0	0	30	0
59	Male	WHITE	95	141	79	96	18	36.75	7.25	122	16.4	2.58	19.35	2.9	12.33	7.2	102	147	3.87	137	2.1	23	90.6	17	46	3	1.13	20.33	5	20.06207546	0	1	0	1	0	0	1	0	0	1	1.9	6.86	1.9			0	0	30	0
51	Male	WHITE	93	121	71	83	20	36.74	12.15	157	18.85	4.56	12.45	2.93	21.8	6.14	89.8	111.6	4.9	130	1.78	19.3	34.58	88.75	104.5	18.8	6.46	71.6	10	41.83212122	1	0	0	0	0	0	1	0	1	1	7.8	35.84	0.71	35.84	0.58	0	1	30	0
77	Male	WHITE	112	95	63	73	27	36.55	5.53	116	20.13	1.99	8.03	2.6	17.67	7.37	104.67	171.33	3.9	137	1.917957339	20.82314534	43.78106127	16	19	1.1	0.77	39.67	8	21.05134434	1	0	0	0	0	0	1	1	0	1	4.79	18.24	5.22	18.24	9.16	1	0	18.24	1
59	Female	BLACK	74	113	69	79	22	36.74	8.7	119	18.6	2.96	5.8	2.5	17.2	8.03	101.2	183.2	4.06	134.8	1.15	12.55	30.7	66.5	267.5	7.9	0.76	15.6	6	13.18171437	0	0	0	0	0	0	0	0	0	0	1.8	11.6	1.08			0	0	30	0
61	Female	BLACK	61	97	58	69	16	36.65	6.56	89	21.58	2.14	3.76	2.7	14.33	6.9	102.67	397.67	3.87	132.33	1.6	16.9	32.2	42	134	12	0.83	24	8	19.30381372	0	1	0	1	0	0	0	1	0	0	1.73	11.6	1.08			0	0	30	0
61	Female	BLACK	67	98	56	69	15	36.69	8.13	95	18.08	2.61	6.43	2.7	12.75	7.85	107	116.75	4.4	138	1.75	18.9	33.55	111.5	524.5	8.6	1.68	57.75	10	25.79621456	0	0	0	1	1	0	1	1	0	0	1.08	11.6	1.08			0	0	30	0
83	Female	WHITE	65	107	49	66	16	37.04	9.53	153	13.47	2.41	17.8	2.6	12	8.53	96.33	122.33	5.03	131	1.6	17.47	55.43	38.5	194.5	1.3	0.93	31.67	6	11.99127604	1	0	0	0	0	0	1	0	0	1	2.59	49.57	2.59			0	0	30	0
68	Female	WHITE	119	115.684948	62.52382859	75.32932692	26	36.94	16.05	61	15.78	5.67	45.58	2.4	15.67	8.1	94.67	139.67	4.2	132.33	2.07	22.3	69.3	21	37.67	5.13	1.9	117	11	26.90178548	1	0	0	0	0	0	1	0	0	1	6.81	13.08	3			0	0	30	0
62	Male	BLACK	79	87	62	71	17	36.31	10.87	235	14.63	3.36	13.87	3.05	16.67	9.6	92	123.33	4.37	133.67	1.35	14.5	31.4	18	44.5	0.95	7.47	53.33	10	28.84154792	1	0	0	1	0	0	0	1	1	1	9.05	9.09	9.05			0	0	30	0
65	Male	WHITE	64	115.684948	62.52382859	75.32932692	14	36.29	10.08	92	15.6	2.87	4.84	2.87	10.75	8.88	104.75	188.25	3.75	138.75	1.49	16.71	39.61	186	340	3.33	0.63	11.75	8	11.0218485	0	0	0	0	0	0	0	0	0	1	4.76	3.68	1.78			0	0	30	0
60	Male	WHITE	75	142	79	94	16	36.67	11.43	107	14.3	3.79	6.18	3.1	10.5	8.07	110.75	136	4.28	141.75	1.45	15.7	91.5	93	124	1.3	0.73	10.75	3	8.571466924	0	0	0	0	0	0	0	0	0	1	1.15	6.09	1.15			0	0	30	0
47	Male	WHITE	71	104	73	83	18	37.09	13.46	38	17.28	4.36	7.92	2.9	12	8.45	104.5	160	3.75	138	1.4	15.25	29.75	37	97.5	4.75	0.9	17	8	15.07997557	0	1	0	1	0	0	0	0	0	1	3.52	8.5	3.52			0	0	30	0
60	Male	WHITE	112	107	75	84	17	36.91	10.03	303	15.77	3.39	17.7	3.05	22	8.67	97.33	105.67	4.67	133	4.87	53.97	58.37	86	96.5	3.95	8.4	80.67	7	49.72047441	0	0	0	0	0	0	1	0	0	0	1.2	21.21	1.2			0	0	30	0
76	Female	WHITE	72	143	55	75	16	36.81	9.5	183	15.45	3.28	12.6	3.5	13	8.65	102.5	225	4.45	141	1.917957339	20.82314534	43.78106127	13	20	0.3	1.15	27	2	21.05134434	0	0	0	0	0	0	1	1	0	1	1.86	3.69	1.68			0	0	30	0
67	Female	OTHER	67	97	53	68	15	36.91	8.87	69	19.69	2.87	11.02	2.53	10.6	8.56	102.2	176.4	4.68	135.6	1.98	21.31	47.1	178.75	406.75	9.65	3.36	25.4	12	34.2480607	0	0	0	1	1	0	1	0	1	1	5.58	12.72	3.9			0	0	30	0
61	Male	WHITE	85	102	57	70	18	36.52	7.85	147	16.35	2.42	22.78	2.6	18.25	7.13	93.25	137.75	3.5	130.75	2.55	28.1	37.85	16.5	62	18.8	3.25	43.5	9	39.28395291	1	0	0	1	0	0	1	1	0	1	8.41	8.58	8.41	8.58	8.4	0	1	8.58	1
62	Male	WHITE	72	118	73	86	18	36.65	11.5	146	15.4	3.42	7.95	2.6	14.5	7.95	101.75	114.67	5.1	134.25	1.5	16.05	30.55	165.310688	357.9857194	6.432192321	1.23	11.25	5	21.05134434	0	0	0	1	0	0	0	0	0	1	2.57	5.32	2.57			0	0	30	0
62	Male	WHITE	68	108	58	70	16	37.74	13.6	150	14.45	4.11	21.95	2.87	15	8.2	100.75	159.25	5.25	133.25	1.37	14.57	28.5	27	82.5	1.2	0.73	19.75	3	7.633273943	0	0	0	1	0	0	0	0	0	1	6.74	5.32	2.57			0	0	30	0
55	Female	WHITE	61	140	74	92	16	36.39	8.83	64	25.2	2.8	5.7	2.5	8.33	7.63	122.67	156.33	3.4	155.33	2.5	27.5	30	57	154	6.7	0.5	20.67	8	17.24900413	0	0	0	1	0	0	0	0	0	1	3.6	17.62	3.6			0	0	30	0
79	Male	WHITE	104	100	66	77	17	37.18	8.9	360	26.3	3.25	12.07	3.6	17.33	9.2	92.67	148.33	4.7	133.33	1.4	15.53	88.33	210	560	1.65	2.07	55.33	7	19.05405981	1	0	0	0	0	0	1	1	0	0	3.01	8.22	3.01			0	0	30	0
69	Female	WHITE	76	104	59	70	22	36.41	10.1	58	20.3	2.69	11.35	3.2	15	9.05	111.5	126	3.4	143	1.9	20.15	34.75	36	87.5	5.85	4.2	81.5	13	34.02967191	0	0	0	1	0	1	1	0	0	1	5.16	5.16	5.16	5.16	5.16	0	1	5.16	1
74	Female	WHITE	60	100	50	65	10	36.52	7.96	58	15.16	2.36	13.04	3.7	21	6.7	102	168.5	4.25	135.25	2.07	22.67	54.07	165.310688	10	0.9	4.35	113.5	8	28.24986449	1	0	1	1	1	0	1	0	0	1	3.46	7.83	3.46			0	0	30	0
62	Male	OTHER	112	133	76	89	17	37.09	11.95	241	13.5	3.9	17.75	3.4	16	8.2	106	99	3.9	142.5	1.25	13.45	27.8	57	61.5	3.4	0.8	11	2	11.41959512	1	0	0	0	0	0	1	0	0	1	3.22	15.81	0.38	15.81	4.42	1	0	15.81	1
43	Female	WHITE	91	109	60	74	15	36.59	8.37	187	20.72	2.4	15.88	2.3	28	8.08	89.6	141.4	4.14	131.2	1.5	16.25	49.85	44.67	179	23.3	4.44	34.8	8	37.1379253	1	1	0	1	1	0	1	0	1	1	11.5	46.59	2.07			0	0	30	0
68	Male	WHITE	84	115.684948	62.52382859	75.32932692	20	37.01	8.96	151	15.94	2.99	10.08	3.22	19.8	8.56	106.2	284.6	4.7	140	1.96	21.5	38.12	1076	2795.8	1.64	2.68	40.6	10	25.27119662	0	0	0	0	0	0	1	1	1	1	3.68	18.11	3.68			0	0	30	0
35	Male	WHITE	72	115.684948	62.52382859	75.32932692	15	36.83	8.88	101	15.81	2.85	12.09	3.17	8.33	8.45	103	166.17	3.63	138.17	1.87	20.43	38.4	229.86	286	6.99	0.6	9	13	15.90204571	0	0	0	1	0	0	0	0	0	1	2.04	23.85	2.04			0	0	30	0
64	Female	WHITE	60	114	57	74	14	36.64	7	82	16.33	2.17	5.9	3.9	16.67	8.93	103.67	147.67	4.47	136	1.3	14.5	24.1	26.5	47.5	2	1.8	58	8	17.61369449	0	0	0	0	0	0	1	0	0	0	1.37	10.78	2.81			0	0	30	0
64	Female	WHITE	70	115.684948	62.52382859	75.32932692	16	36.99	7.93	99	18.76	2.61	11.06	2.58	13	8	103	182.5	4.38	136.75	1.26	13.7	29.86	437	436.25	1.7	1.73	62.75	10	16.26974794	0	0	0	1	0	0	0	0	0	1	2.81	10.78	2.81			0	0	30	0
75	Female	WHITE	90	114	59	71	22	36.75	8.8	246	16.2	3.27	9.3	3.45	17.33	8.8	102.33	90.33	3.77	135	1.5	16	40.45	13.5	29.5	0.65	2.3	41.33	3	17.31379009	1	0	0	1	1	0	1	0	1	1	8.55	16.03	8.55	15.95	8.47	0	1	15.95	1
65	Male	WHITE	133	114	79	87	25	36.31	10.7	136	19.33	3.4	9.17	2.1	15.25	7.1	109	130.75	3.48	137.5	1.6	17.7	32.13	22.67	29	2.13	0.78	20.75	4	12.17440652	1	0	0	0	0	0	0	0	0	1	9.86	9.81	9.86			0	0	30	0
55	Male	BLACK	80	84	59	68	24	36.68	8.59	77	17.68	2.83	10.19	2.86	13.29	8.96	106.43	200.71	5.49	139	1.93	20.9	37.48	89.71	140.57	8.01	1.64	26.29	16	26.39347814	0	1	1	1	1	0	1	0	0	1	7.39	29.05	7.39			0	0	30	0
67	Male	WHITE	84	91	55	63	15	36.52	8.2	61	17.2	2.68	3	3.2	17	8.3	110	171	5	142	1.3	14.8	29	21	23	2.1	3.5	109	9	24.16194453	0	0	0	0	0	0	1	0	0	1	1.77	21.72	5.42			0	0	30	0
73	Male	OTHER	106	120	58	74	19	35.46	10.03	260	13.5	3.46	17.6	2.9	25.33	9.57	91.67	115.33	5.37	125.67	1.4	15.5	40.35	197	393	1	3.43	62.33	8	21.99409075	0	0	0	1	0	0	1	0	0	1	2.2	7.85	2.2	7.85	2.15	0	1	7.85	1
67	Male	WHITE	111	84	58	63	19	36.67	8.25	71	17.05	2.56	11.25	3.5	24.2	9.1	94.6	106	5.2	137.4	1.9	21.2	72.03	7	28.5	0.55	7.44	57.2	10	30.56469369	0	0	0	0	0	0	0	0	1	1	10.3	20.24	10.3			0	0	30	0
55	Male	WHITE	88	106	72	83	14	37.35	11.35	101	12.88	3.38	8.85	3	15	7.55	96.33	145.33	3.63	137.33	1.23	13.28	55.55	65.5	74.5	0.7	0.45	5.33	3	-0.241391244	1	0	0	1	0	0	0	1	0	1	3.77	24.72	2.68			0	0	30	0
66	Male	WHITE	107	95	60	68	20	36.98	12.1	114	14.5	4.04	12.7	3.3	14	7.45	99.5	104.5	3.4	135	1.4	14.6	43.78106127	15	36	1.1	0.95	17	3	10.0678847	0	0	0	0	0	0	0	0	0	1	3.68	13.76	4.83			0	0	30	0
54	Female	WHITE	92	102	54	64	22	36.89	6.4	90	21.6	1.72	14.3	3	20	8.1	102	68	3.7	131	4.3	45.55	73.5	29	94	11.8	2	22	9	38.729323	0	0	0	1	1	1	1	0	0	1	1.01	27.8	2.92			0	0	30	0
54	Female	WHITE	95	103	55	66	24	36.78	8.75	86	23.45	2.33	11.8	2	11	7.95	109.5	124	3.85	139	2.7	28.65	40.1	43	120	14.45	0.85	15.5	8	26.09433859	0	0	0	1	0	0	0	0	0	1	1.15	27.8	2.92			0	0	30	0
48	Male	WHITE	92	133	83	97	18	37.31	9.28	17	19.28	2.75	3.8	3.47	15	8.6	112	173.33	4.1	145.67	1.7	18.53	30.73	39.33	54.33	4.7	1.77	49.33	8	23.68709696	0	0	0	1	0	0	0	0	0	1	4.13	38.49	22.92	38.49	22.79	0	1	30	0
48	Male	WHITE	82	119	67	81	14	36.66	8.18	15	21.88	2.58	5.5	4	17	8.63	100	106.25	3.9	137	2.85	31.08	41.7	44.33	97.33	21.27	5.15	62.5	13	45.40175633	0	0	1	1	1	0	1	1	0	1	1.49	38.49	22.92	38.49	22.79	0	1	30	0
48	Male	WHITE	86	132	70	86	14	37.21	10.2	41	16.45	3.06	14.8	3.3	14.5	8.75	112.5	175	4.55	144	1.5	16.5	26.6	58	72	4.5	2.1	78	10	23.75696216	0	0	0	1	1	0	1	1	0	1	6.22	38.49	22.92	38.49	22.79	0	1	30	0
52	Female	BLACK	87	92	71	78	15	36.88	7.48	89	14.8	2.28	6.18	2.8	18.33	8.87	96	68.67	3.47	136	1.1	11.4	27.3	42.5	60	1.25	0.63	7.33	5	3.919277289	0	0	0	0	0	0	0	0	0	0	1.7	47.58	1.34			0	0	30	0
37	Female	OTHER	95	106	56	69	25	36.82	7.03	143	23.3	2.01	22.8	3.2	31.67	7.57	94.67	90.67	3.77	135.67	4.68	51.55	63.85	43.5	129.5	43.35	11.77	150.67	10	61.5582692	0	0	0	0	0	0	1	0	0	0	3.84	15.87	3.84			0	0	30	0
54	Male	OTHER	68	95	51	60	21	36.65	12.6	176	14.5	4.34	10.3	3.8	18	7.77	99	128.33	5.73	130	1.65	17.95	34.6	244	324.5	0.95	4.07	55	7	25.27765808	0	0	0	0	0	0	1	0	0	1	2.18	5.84	2.18			0	0	30	0
37	Female	WHITE	90	115.684948	62.52382859	75.32932692	15	37.43	8.81	45	17.3	2.71	6.23	3.26	10.4	8.48	107.8	210	3.96	140.2	1.51	16.21	32.57	405.4	455.4	1.36	0.54	8.2	4	6.3110189	0	0	0	0	0	0	0	0	0	1	1.76	9.49	1.76			0	0	30	0
35	Female	WHITE	113	110	61	72	20	38.14	6.6	29	24.55	1.89	5.48	2.9	15.67	8.53	102.67	159	3.97	135.67	2.34	25.44	55.68	23	64	24.65	0.53	14.33	13	21.98996203	0	0	0	0	0	0	1	0	0	1	16.95	9.49	1.76			0	0	30	0
34	Female	WHITE	128	106	55	66	18	37.68	5.5	40	20.23	1.78	10.03	3.1	23	7.7	102.67	125.67	4.57	134	1.77	19.47	35.27	211.67	1114.33	6.1	1.2	24	9	21.40511978	0	0	0	1	0	0	1	0	0	0	1.1	9.49	1.76			0	0	30	0
47	Male	OTHER	83	119	52	67	24	36.76	7.25	41	24.58	2.29	24.23	3.3	9.6	8.84	102	146.2	4.1	134.4	3.17	34.67	43.8	437.5	498	10.05	2.62	31.2	15	37.29199656	1	0	0	1	0	0	1	0	1	0	4.66	4.53	4.66	4.53	4.53	0	1	4.53	1
72	Male	WHITE	83	99	55	68	15	37.02	7.3	80	18.9	2.22	7.13	1.9	14	7.05	95.5	107.5	3.5	124.5	1.6	17.3	43.1	109	68.5	3.65	1.15	12.5	9	17.92563113	1	0	0	1	0	0	0	0	0	0	3.99	4.06	3.99			0	0	30	0
66	Female	OTHER	61	111	47	66	20	36.75162381	8.1	173	17.54824156	2.76	15.3	4.4	20.5	9.4	100.25	107.25	5.6	134	2	21.4	41.1	22	56	6.2	4.53	64	17	35.54765371	0	0	0	0	1	0	1	0	1	1	8.72	20.61	8.72			0	0	30	0
53	Female	WHITE	70	101	57	66	15	36.12	7.6	56	17	2.25	3.1	3.2	13.5	8.4	102	177.5	4.3	135	1.6	17.65	41.7	16	32	1.4	1.05	60.5	4	13.43282757	0	0	0	1	0	0	0	0	0	0	1.69	1.82	0.68			0	0	30	0
62	Male	WHITE	50	94	63	73	13	36.45	12.23	91	19.08	3.5	18.17	1.6	8.67	7.63	105.67	145.67	5.2	136.33	1.78	19.23	48.88	39	54	1.55	1.1	47	9	15.45679174	0	1	0	1	0	0	1	0	0	1	3.06	24.3	4.03	24.3	3.94	0	1	24.3	1
50	Male	OTHER	121	106	57	68	19	37.19	8.58	86	21.57	2.5	15.6	3.4	25	8.08	90.25	115.5	3.55	128.25	2.15	23.3	49.75	24	219	21.2	3.83	50	17	39.39858047	1	0	0	1	0	0	1	0	1	1	5.34	5.32	5.34	5.32	5.23	0	1	5.32	1
69	Male	WHITE	77	92	64	71	15	36.24	9.47	821	16.6	3.46	8.3	2.7	12	9	101.5	145.7150779	3.8	136	3.57	34.87	38.23	17	23	0.5	0.8	17.5	4	15.92715454	0	0	0	0	0	0	0	0	0	1	14.86	12.18	5.1			0	0	30	0
69	Male	WHITE	106	107	63	74	22	36.82	9.43	311	16.9	3.09	23.63	2.9	13	8.1	111	146.67	4.17	140.67	1.5	16.87	33.27	29	105	3.4	0.93	43	10	14.90257881	0	0	0	1	0	0	0	0	0	1	5.1	12.18	5.1			0	0	30	0
67	Male	WHITE	100	108	68	80	31	37.27	7.38	18	17.78	2.48	8.78	2	11	7.46	104.75	269.25	4.82	140.25	2.35	25.75	45.6	7	8.33	2.88	1.03	55	10	20.28077672	0	0	0	0	0	0	0	1	0	1	1.38	17.11	2.47	17.11	2.44	0	1	17.11	1
53	Female	BLACK	106	136	73	88	18	36.69	10.23	127	19.03	3.51	7.03	3.7	32.2	9.26	83.8	96.8	5.62	131.4	1.63	18.07	59.7	26.33	76.33	2.9	3.44	46.2	7	27.75016473	0	0	0	0	0	0	0	0	0	1	3.24	11.79	3.75	11.79	3.68	0	1	11.79	1
65	Male	BLACK	96	110	69	76	15	36.07	9.1	109	21.35	2.6	4.1	3.2	25.5	7.5	107	195	4.13	147	1.1	13.3	43.78106127	17	47	1.3	1.7	14.33	8	13.5673233	1	0	0	0	0	0	1	0	0	1	11.84	14.19	2.33	14.91	2.03	0	1	14.91	1
55	Female	OTHER	87	62	46	52	19	35.31	9.56	94	15.68	3.41	14.9	2.8	25.5	8.23	104.5	124	4.41	141.63	2.23	24.05	97.95	3371.33	7276.17	0.72	1.54	13.75	14	18.30283011	0	0	0	1	0	0	1	0	1	0	2.29	2.27	2.29	2.27	2.17	0	1	2.27	1
74	Female	BLACK	93	126	71	84	22	35.92	8.67	593	20.8	4.24	23.57	2.7	19.6	7.78	102.6	137	4.82	142	1.1	13.2	26.1	165.310688	357.9857194	6.432192321	1.5	21.8	5	21.05134434	0	0	0	0	0	0	1	0	0	1	4.22	2.8	1.01			0	0	30	0
70	Female	WHITE	83	109	57	72	15	36.81	7.2	89	21.96	3.37	6.74	3.35	11.5	8	97	192	4.9	132	1.4	14.85	29.75	15.5	34.5	1.65	0.65	23.5	8	7.968827131	0	0	0	1	0	0	0	1	0	1	1.57	4.67	1.57			0	0	30	0
52	Female	OTHER	79	101	63	71	18	36.81	9.25	232	15.75	3.17	17.1	2	13.5	7.4	108.5	126	3.5	138	1.4	15.7	34.1	77	105	0.5	1.5	19	2	11.45869379	1	0	0	1	1	1	1	0	0	1	5.01	56.88	19.85			0	0	30	0
64	Female	WHITE	81	106	53	65	13	36.59	8.9	1136	15.2	3.21	42.6	2.6	17.8	7.88	94.2	66.2	4.24	128.2	2.33	24.03	36.1	16	49	0.5	2.56	42.2	4	22.27949772	1	0	0	0	0	0	1	1	0	1	4.04	2.04	1.97			0	0	30	0
71	Male	OTHER	75	100	50	62	20	36.79	13.05	244	14.3	4.04	24	3.6	18	8.7	105.5	176.5	4.35	138.5	1.1	12.2	31.6	36.5	58.5	0.95	0.6	15.5	3	2.414984142	0	0	0	0	0	0	0	1	0	1	3.91	13.25	3.58			0	0	30	0
57	Female	BLACK	93	160	65	87	12	35.85	6.7	86	23.05	2.18	6.5	4.1	12.67	10.25	118.67	173	4.43	154	5	47.47	61.37	33.5	84	25.95	1.6	51.33	10	41.26196804	1	0	1	0	0	0	1	1	0	0	2.2	24.66	3.95	24.66	3.94	0	1	24.66	1
50	Female	WHITE	81	154	84	101	18	36.69	9.4	74	19.85	3.6	5.65	3.2	14	7.8	104	157	3.4	137	1.5	16.2	29.1	25	31	1.4	0.5	10	3	5.609655747	0	0	0	0	0	0	0	0	0	0	1.05	2.75	1.05			0	0	30	0
50	Male	WHITE	79	115.684948	62.52382859	75.32932692	18	37.06	10.94	93	15.94	3.09	9.8	2.58	10.6	8.5	104.8	150.4	4.22	136.6	1.44	16.2	37.72	388.6	399.6	2.02	1	24.6	6	13.17171147	0	0	0	0	0	0	0	0	0	1	1.58	5.87	1.58			0	0	30	0
60	Female	BLACK	72	114	57	74	15	36.83	7.44	30	18.3	2.51	6.22	3.45	10.5	9.15	112	101	3.55	145	3.33	36.25	45.73	20	55.5	14.85	0.95	30	8	29.61085247	0	0	1	1	0	0	0	0	0	1	5.49	30.66	4.4	30.66	4.37	0	1	30	1
66	Male	WHITE	101	109	62	76	18	36.81	10.9	72	14.5	3.44	11	2.95	10.5	7.6	107.5	228.75	6.13	137.25	1.55	16.45	31.85	60	69.5	0.7	1.2	21.75	10	11.73504124	0	1	0	1	0	0	0	1	0	1	8.52	12.58	8.52			0	0	30	0
60	Male	WHITE	58	122	56	73	16	36.26	10.76	82	17.62	3.48	5.8	3.4	9.67	8.6	101.67	122.33	4.23	135.67	1.5	16.78	37.03	22	42	0.7	0.67	4.33	10	5.79040761	0	0	0	0	0	1	0	0	0	1	5.06	7.05	5.06			0	0	30	0
45	Male	WHITE	105	105	54	69	25	36.36	7.77	54	17.62	2.35	27.52	2.8	21	10.16	94.17	95.67	3.75	132.17	3.7	40.07	75.6	65.5	143.5	11.15	4.48	14.6	15	44.54996144	1	0	1	1	1	0	1	1	1	1	3.33	22.84	3.33	22.84	3.27	0	1	22.84	1
71	Male	WHITE	101	111	63	73	19	36.74	10.48	148	18.55	3.74	16.6	2.5	21	8.25	108.5	135	4.15	142.5	1.2	13.5	25.6	12	30	1.95	0.85	19	4	9.441090309	0	0	0	0	0	0	0	0	0	1	1.66	8.96	1.66			0	0	30	0
78	Female	WHITE	86	111	38	56	17	37	5.4	41	19.3	1.87	4.4	3.55	18.33	7.85	109.33	77.67	5	137.67	1.7	18	59.55	44	81.5	1.35	3.23	112.67	11	24.72808582	1	0	1	0	0	0	1	1	0	0	1.46	7.19	1.46	7.19	7.08	1	0	7.19	1
50	Female	OTHER	80	115.684948	62.52382859	75.32932692	16	36.48	8.03	65	16.32	2.63	6.6	2.5	16.25	9.15	106.75	115	3.83	142	1.35	14.67	31.37	12.5	41	1.3	0.5	6.5	7	4.149489837	0	1	1	1	0	0	0	0	0	1	11.78	18.65	11.78			0	0	30	0
53	Female	OTHER	83	113	61	76	21	37.21	8.15	65	18.15	2.48	7	2.9	8	8.4	114.6	113.6	4.24	143.8	1.72	18.88	32.7	34	34	5.35	0.74	9.8	9	15.96188132	0	0	1	1	0	0	1	0	0	0	2.34	81.22	0.99			0	0	30	0
43	Female	WHITE	121	110	70	83	20	36.82	7.6	82	16.31	2.68	10.67	2.77	8.5	7.98	110.5	155.75	5.63	141.5	1.5	16.48	28.22	23.5	39.5	2.18	1.15	44	10	15.25457903	0	0	0	0	0	0	1	0	0	1	5.58	9.75	5.58			0	0	30	0
70	Male	OTHER	70	130	81	96	14	37.04	14.3	114	13.2	4.37	6.1	3.6	10	8.6	104	84	3.9	138	1.917957339	20.82314534	43.78106127	22	43	1	0.8	7	3	21.05134434	0	0	0	0	0	0	0	0	0	0	1.06	3.83	1.06			0	0	30	0
55	Female	BLACK	100	146	80	98	16	37.03	8.25	62	16.64	2.63	10.32	2.08	11.4	8	99.2	190.8	4.02	129.2	1.66	17.97	32.08	276.4	726.2	3.34	1.54	26.8	9	20.79708452	0	0	0	1	0	0	1	0	1	1	4.96	10.69	4.96			0	0	30	0
64	Male	OTHER	79	110	66	76	23	36.74	14.85	149	15.65	4.6	10.85	2.9	13.5	7.55	91.71	177	5.16	121.29	1.2	12.85	32.2	15.5	42	0.55	1.03	11	7	6.495055311	1	0	0	0	0	0	0	1	0	1	7.42	14.63	1.22			0	0	30	0
47	Female	OTHER	107	99	78	87	20	37.16	8.9	287	16.1	2.74	9.9	2	11	8.7	107	111	4	137	1.9	20.3	40	29	20	0.7	0.4	7	1	3.501629933	0	0	0	1	0	0	0	0	0	0	1.78	18.67	1.63			0	0	30	0
47	Female	OTHER	110	91	67	76	19	36.67	8.55	150	17.53	2.77	13.4	2.1	12.75	8.37	102.5	133.25	3.08	139.5	3.93	42.55	52.1	329	686.5	2.9	0.45	7.25	4	18.1416495	1	0	0	1	0	0	0	0	0	0	2.87	18.67	1.63			0	0	30	0
27	Female	BLACK	76	115.684948	62.52382859	75.32932692	22	37.29	8.42	32	16.37	2.51	6.32	3.12	16.14	7.81	103.71	251.14	4.61	140.29	2.23	24.31	40.31	3836.33	11722.33	7.2	2.67	39.86	12	32.27293502	0	0	0	0	0	0	1	1	0	1	3.8	31.8	3.8			0	0	30	0
68	Female	WHITE	104	118	70	81	17	37.16	11.2	86	18.4	3.12	11.9	4.2	15.25	8.83	95.75	120	4.15	134.25	1.15	12.7	61.53	30	52	1.3	0.85	30	9	7.431764519	0	0	0	1	0	0	1	0	0	1	3.93	90.93	1.35			0	0	30	0
60	Male	OTHER	61	144	60	78	16	36.63	10.4	24	14.7	3.2	8.7	4.7	23.5	8.7	96.25	135.33	6.5	133.25	2.6	27.5	47.7	16	58	14.2	4	102	12	40.42781985	0	0	0	1	0	0	1	1	0	1	2.87	3.47	2.87			0	0	30	0
67	Male	WHITE	86	103	65	74	19	36.59	8.57	30	17.93	2.68	3.87	3	12.33	7.8	97.33	192.67	2.93	136.67	2.15	22.95	39.1	54	57	11.9	1.17	41.33	12	25.86708086	0	0	0	1	0	0	0	1	0	1	4.99	8.04	4.99			0	0	30	0
58	Female	WHITE	83	93	50	59	26	36.85	12.2	59	16.8	3.73	3.75	2.45	9	8.45	104.5	99	4.5	139	1.2	13.3	69.1	78.5	114.5	1.5	1.1	31	5	10.91677797	0	0	0	1	0	0	1	0	0	1	1.12	30.81	1.14			0	0	30	0
68	Male	WHITE	88	167	96	113	18	36.72	13.33	104	12.9	4.13	16.27	3.1	14.5	8.03	104.5	204.75	4.43	136.5	1.14	12.32	33.12	229.75	558	3.83	0.8	21.75	6	10.83806171	0	0	0	0	0	0	0	0	0	1	1.06	9.36	1.06			0	0	30	0
62	Female	BLACK	94	88	58	64	22	36.58	11.1	56	21.6	4.6	9.6	1.9	15	6.7	105	87	3.9	138	1.8	19.3	55.9	18	49	1.9	4.8	11	10	30.45107267	1	0	0	0	0	0	0	0	1	1	6.83	22.33	4.86	22.38	22.32	0	0	22.38	1
62	Female	BLACK	114	94	61	66	25	36.56	7.45	58	28.4	2.72	5.85	2.6	13.5	8.75	100.5	102	3.6	138	1.917957339	20.82314534	43.78106127	18	51	3.2	2.95	13.5	13	21.05134434	1	0	0	0	0	0	0	0	0	1	4.86	22.33	4.86	22.38	22.32	0	0	22.38	1
61	Male	WHITE	60	155	85	106	14	36.72	8.38	84	15.88	3.2	9.43	3.07	12.5	8.1	107	207	4.25	139.25	1.4	15.1	31.65	203.25	284.5	0.75	1.85	22.5	9	14.99837738	0	0	0	0	0	0	1	0	0	1	2.13	11.52	2.13			0	0	30	0
41	Male	OTHER	86	115.684948	62.52382859	75.32932692	16	37	8.57	76	18.64	2.61	19.77	2.8	13.17	8.4	102.5	183.17	4.85	137.67	1.66	17.98	52.33	162.67	151.17	10.13	1.65	12.33	10	25.65137163	0	0	0	1	1	0	1	0	1	1	5.59	26.94	0.93			0	0	30	0
55	Female	WHITE	100	112	60	72	21	36.65	9.9	60	18	2.74	13	3.4	20	7.35	107	107	3.75	136.5	2.35	24.3	48.75	143.5	215.5	39.8	2.6	63	9	39.06871313	0	0	1	0	1	0	1	0	0	1	1.18	12.54	8.8	12.54	8.7	0	1	12.54	1
44	Male	WHITE	98	110	56	69	23	36.7	9.85	235	20.4	3.17	24.95	2	16.5	7.1	111.5	96.5	4.3	139.5	2.13	22.6	43.97	19.5	92.5	35.25	4.05	35	8	41.75040643	0	0	0	0	0	0	1	0	0	1	1.58	1.27	2.31	2.17	2.17	0	1	2.17	1
46	Male	WHITE	111	123	50	68	18	37.04	9.8	37	16.6	3.15	5	3.1	18	7.65	101.5	136.5	3	145	1.45	15.7	29.55	319.5	1404	11.95	3	86.5	13	30.48239567	0	0	0	0	0	0	0	0	0	1	1.48	1.27	2.31	2.17	2.17	0	1	2.17	1
44	Male	WHITE	92	89	42	54	15	35.69	8	69	17.85	2.5	11.4	2.6	20	8.9	101	91	3.75	133.5	1.7	18.7	54.75	36	96	38.6	8.45	55.5	11	46.60630286	0	0	1	0	0	0	1	0	0	0	1.02	1.27	2.31	2.17	2.17	0	1	2.17	1
47	Male	WHITE	114	156	66	87	21	36.98	6.92	40	18.37	2.21	4.88	3.1	20	8.3	102	129.5	3.6	138.5	1.5	16.23	34.77	14.5	33	4.35	3.05	78.5	9	27.20037893	0	0	0	0	0	0	0	0	0	1	1.47	1.27	2.31	2.17	2.17	0	1	2.17	1
47	Male	WHITE	70	104	57	67	10	36.47	9.5	38	16.85	2.99	5.7	3.1	16.67	8.07	107.67	143.67	4.03	139.67	1.4	14.75	30.9	58	88	5.97	4.33	94	10	30.97787381	0	0	0	0	0	1	1	0	1	1	3.89	1.27	2.31	2.17	2.17	0	1	2.17	1
47	Male	WHITE	108	135	63	80	18	36.89	9.25	43	15.53	2.94	5.35	3.25	15.25	7.73	96.33	134.5	3.2	126	1.33	14.27	34.57	17.5	39.5	6.75	2.3	39.75	13	24.81301513	0	0	0	0	0	0	0	0	0	1	2.31	1.27	2.31	2.17	2.17	0	1	2.17	1
57	Male	OTHER	74	111	48	66	18	36.72	7.95	110	20.83	2.4	12.82	2.23	9.67	8.97	102.33	189.67	6.57	130.33	2.3	25.1	35.33	113.67	254.67	24.3	1.37	59.33	15	30.83132156	0	1	1	1	0	0	1	0	0	1	7.06	16.38	7.06	16.38	16.31	1	0	16.38	1
58	Female	OTHER	65	92	41	53	24	37.18	8.13	150	14.7	2.38	14.57	3.1	15	7.9	103	112.5	4.5	135.5	1.5	16	28.75	51.5	94.5	3.3	4.25	61.5	13	29.33125081	1	0	0	1	0	0	1	0	1	1	20.47	22.08	20.47	22.08	20.4	0	1	22.08	1
82	Male	WHITE	90	115.684948	62.52382859	75.32932692	17	36.74	13.67	108	14.03	4.26	15.1	3.1	23.67	9.45	106.67	245.33	4.53	140.67	1.3	13.97	32.9	19.5	48.5	1.9	1.23	21.67	9	13.77581305	0	0	0	0	0	0	0	1	0	1	3.93	6.92	0.65	6.92	0.55	0	1	6.92	1
53	Female	OTHER	92	115.684948	62.52382859	75.32932692	12	37.09	9.98	96	15.24	3.34	8.56	2.73	13	10.35	109.67	191.33	4.1	140.33	1.45	16.35	46.25	226.33	734.67	1.53	1	28.33	6	12.19902387	0	0	0	0	0	0	0	0	0	1	1.59	4.61	1.71			0	0	30	0
50	Female	WHITE	83	91	48	59	24	37.46	11.8	42	17.75	3.81	5	2.7	11	7.9	120.5	103.5	3.8	150.5	1.37	15.63	34.4	352.5	56.5	3.3	0.7	19	9	11.055528	0	0	0	1	0	0	0	0	0	1	13.45	16.62	1.79			0	0	30	0
69	Female	WHITE	113	98	60	70	18	36.42	11.1	106	14.6	3.16	3.6	3.4	13.5	8	100.5	120	3.35	137.5	1.35	15.55	150	36	45	6.432192321	0.75	11	2	21.05134434	0	0	0	0	0	0	0	0	0	1	3.34	6.1	0.16			0	0	30	0
64	Male	WHITE	74	100	60	72	18	36.43	8.9	75	25.18	2.71	23.65	2.9	13.67	8.05	93.33	69.33	6.1	121	2.73	30.03	60.18	41	84	27.75	3.77	105.67	14	42.94011726	0	0	0	1	1	0	0	0	0	1	5.25	2.68	2.79	2.68	2.67	0	1	2.68	1
80	Female	OTHER	69	103	43	58	18	33.28	8.65	73	20.2	3.02	5	3.1	22.8	8.75	98	115	5.73	133.8	2.4	24.97	38.97	31	54	1.3	4.94	126.6	15	32.513773	1	0	0	0	1	1	1	1	0	1	6.17	5.98	6.17	5.98	5.98	0	1	5.98	1
48	Male	WHITE	101	127	92	103	17	37.47	9.54	80	16.66	2.92	8.48	2.92	10.83	8.13	103.67	185.67	5.27	134.5	1.69	18.24	37.94	301	377.67	3.45	1.5	26.67	10	20.8683152	0	0	0	1	0	0	1	0	0	1	3.81	9.83	3.81			0	0	30	0
47	Male	BLACK	89	104	61	74	14	37.24	7.44	164	21.64	2.21	34.76	3.8	15.5	8.7	102	131.75	5.95	137	1.7	18.45	33.7	49	81	26.35	1.68	64.5	8	29.70404309	0	1	0	1	1	0	1	0	0	1	2.93	22.87	2.93			0	0	30	0
71	Female	OTHER	76	94	57	69	14	36.93	8	184	16.53	2.96	14.4	3	11.5	7.8	108	143	3.75	143	1.917957339	20.82314534	43.78106127	8	21	0.5	0.4	6	1	21.05134434	0	0	0	0	0	0	0	0	0	1	3.76	10.54	3.76			0	0	30	0
47	Male	WHITE	62	93	51	61	10	36.53	8.3	79	16.15	2.06	9.05	2.2	10.5	7.55	124.5	108	3.6	146.5	1.6	17.15	37.85	66.5	148.5	25.55	0.7	26	13	20.53027049	0	0	1	1	0	0	1	0	0	1	5.04	22.13	2.39			0	0	30	0
47	Male	WHITE	95	114	55	69	19	36.71	6.93	48	18.85	2.01	12.48	3.2	13.5	7.7	108	122.5	4.6	134	3.82	39.28	74.6	53	94	7.3	1.65	41	15	33.74738927	1	0	0	0	1	0	1	0	0	1	10.7	22.13	2.39			0	0	30	0
74	Female	WHITE	63	136	51	73	16	35.96	11.95	54	14.9	4.08	3.95	3.3	12	7.9	104	129	4.2	139	1.7	18.4	41.7	6	30	1.1	2.2	63	6	20.27884583	0	0	0	0	0	0	1	1	0	0	2.35	7.78	2.35			0	0	30	0
65	Male	WHITE	96	115.684948	62.52382859	75.32932692	16	36.84	6.8	433	20.3	3	28.38	1.9	18	8.45	99.5	143.5	4.95	132.5	1.6	17.5	40.6	16	69	1.3	1.9	64.5	7	18.82831926	1	0	0	1	0	0	1	1	1	1	6.42	6.32	6.42	6.32	6.31	0	1	6.32	1
56	Male	OTHER	86	137	72	87	22	35.74	12	69	15.8	4.07	22.9	2.6	16	10.2	93	80	4.7	128	1.4	15.8	32.6	27	62	2.1	0.7	19	4	9.589633	0	0	0	0	0	0	1	0	0	1	5.74	5.67	5.74	5.67	5.67	0	1	5.67	1
50	Female	WHITE	97	88	41	53	13	36.69	9.7	80	18.8	2.9	18.35	2.1	13	8.4	106	115	4.05	134	1.7	18.55	51.7	46	87	6.7	1.85	48	9	25.45032943	1	0	0	0	0	0	1	0	0	0	2.23	10.26	0.33	10.26	0.2	0	1	10.26	1
61	Male	OTHER	77	117	68	83	17	37.09	8.65	205	20.45	2.75	15.15	2.95	18.33	8.23	93.67	108.67	4.6	128	1.55	17.05	38.85	116.33	328	35.5	5.77	57	12	41.60436063	1	0	0	0	1	0	1	1	1	1	24.32	38.89	9.38	38.89	9.14	0	1	30	0
65	Male	OTHER	124	89	60	66	18	37.47	10.96	66	16.3	3.6	5.34	2.8	22.5	7.95	107.67	160	4.5	143	1.45	15.68	40.8	22.5	28	1.25	6.35	40.5	16	29.12470702	0	1	0	0	0	0	0	0	0	1	1.39	1.3	1.39	1.3	1.3	0	1	1.3	1
55	Female	WHITE	65	104	63	75	14	36.94	9.95	114	17.25	3.63	8.8	2.45	9.33	8.93	100.33	305.33	5.2	134.33	1.35	14.65	30.65	10.5	21	0.9	0.93	18	6	8.698407156	0	0	0	0	0	0	0	1	0	1	2.11	10.45	4.15			0	0	30	0
49	Male	WHITE	119	110	62	73	19	36.81	11.2	111	16.25	3.46	8.15	2.6	9.67	9.27	110.4	183	5.22	139.4	1.63	18.15	50.13	201	414	2.17	0.67	13	8	10.99799455	0	0	1	1	0	1	1	0	0	1	10.07	3.83	3.27	3.83	3.71	1	0	3.83	1
82	Male	OTHER	111	108	66	77	32	37.43	10.83	293	16.83	3.36	17.58	1.9	23.6	5.88	107.4	125	4.36	137.4	2.03	21.8	51.6	259.67	296.33	19.87	3.3	43.2	16	37.0850567	1	0	0	0	0	0	1	0	1	1	1.95	6.69	1.95	6.69	1.87	0	1	6.69	1
56	Male	WHITE	107	112	67	77	15	36.84	11.17	110	16.65	3.46	8.03	2.88	16.6	8.84	103.8	143.4	3.82	137	1.96	21	43.57	290.75	477.25	2.9	2.16	50.6	8	25.36152037	0	0	0	0	1	0	0	0	0	1	2.24	35.54	1.97			0	0	30	0
55	Male	WHITE	91	131	86	99	28	36.92	7.4	592	15.6	2.82	26.85	2.2	13.5	8.1	93	173	3.35	132.5	1.33	14.27	64.83	27.5	46.5	0.4	0.8	15.5	2	4.0249414	1	0	0	0	0	0	1	0	0	1	6.01	28.88	6.01			0	0	30	0
55	Female	OTHER	84	111	57	69	21	36.83	6.8	346	17.2	2.43	17.6	3.1	17	9.1	101	80	3.8	138	1.4	15.7	28.8	26	76	10	2.4	82	7	27.28049652	1	0	1	1	0	0	1	0	0	1	3.53	12.47	3.53	12.47	9.18	1	0	12.47	1
56	Male	WHITE	80	117	65	77	16	36.94	7.7	45	17.23	2.43	7.05	2.5	19	8.9	110	130	3.3	145	1.65	18.25	35.8	42	59	5.1	3.3	50	10	29.62305049	1	0	0	0	1	0	1	1	0	0	2.1	3.24	2.1			0	0	30	0
58	Male	WHITE	105	115.684948	62.52382859	75.32932692	26	36.75162381	10.84	60	14.7	3.61	6.37	2.97	26.29	9.59	104	165	4.57	147.86	2.06	22.31	57.87	1675.71	8327.43	3.54	1.7	13	16	24.3808184	0	0	0	0	0	0	1	0	1	1	41.65	57.46	41.65			0	0	30	0
54	Male	WHITE	90	90	61	70	19	36.94	9.05	146	16.95	3.35	10.4	2.6	12.5	8.25	100	127	3.8	135.5	1.917957339	20.82314534	43.78106127	12.5	36	1.95	0.6	7	7	21.05134434	0	0	0	0	0	0	0	0	0	1	27.28	2.21	2.17			0	0	30	0
59	Female	BLACK	84	106	58	72	15	36.36	13.25	57	21	4.34	10.2	3.6	29	8.6	87	130.5	4.4	137.5	3.03	30.93	37.4	531.5	770.5	3.75	7.85	46.5	10	43.56125291	0	0	0	0	0	0	0	0	1	1	9.7	19.48	9.7			0	0	30	0
67	Male	WHITE	90	129	59	76	13	35.63	10.47	157	17.07	2.9	12.5	4.2	19.33	9.3	112.67	95.33	3.57	143	2.27	23.43	45	21	44	2.6	4.37	76	10	33.33684937	0	0	1	0	1	1	1	0	0	0	1.06	26.97	0.62	26.97	0.51	0	1	26.97	1
69	Male	OTHER	121	112	85	93	11	37.18	8.4	88	15.65	2.88	9.2	2.6	18.67	8.4	99.67	122.33	4.27	146	2	21.95	30.65	23	68.5	3.65	2.47	69.33	13	27.74068482	1	0	0	0	0	0	1	1	1	0	4.47	4.19	4.47	4.19	4.19	0	1	4.19	1
45	Female	WHITE	94	110	64	74	28	37.06	7.4	39	21.25	1.96	8.45	4.6	17.5	9.15	97.5	133.5	3.55	134	2.3	23.95	42.45	37	67	10.35	1.95	43	9	30.98351832	0	0	0	1	1	0	1	0	0	1	2.3	16.8	9.1			0	0	30	0
86	Female	WHITE	95	134	56	73	31	36.77	11.6	92	15.3	3.61	9	2.8	14	8.5	104.5	116	3.9	137.5	1.917957339	20.82314534	43.78106127	22	51	2.1	0.9	22.5	5	21.05134434	0	0	0	0	0	0	1	0	0	1	1.92	13.14	1.92	13.14	13.14	1	0	13.14	1
45	Male	OTHER	123	100	55	68	20	37.07	7.11	79	17.1	2.29	14.87	2.73	13.67	7.9	105	123.33	4.7	136.67	1.92	21.06	36.78	25.33	54	4.83	2.23	34.67	7	27.3641169	0	0	0	0	0	0	1	0	0	0	5.49	8.88	5.49			0	0	30	0
61	Male	WHITE	69	115.684948	62.52382859	75.32932692	15	37.14	9.64	72	15.07	3.08	6.8	3.28	17.17	8.37	103.5	192.5	4.17	138.67	2	21.97	33.05	213.5	260.83	1.6	1.45	21.17	14	19.52572538	0	0	0	0	0	0	0	0	0	1	2.86	7.88	2.86			0	0	30	0
48	Male	OTHER	86	111	59	74	20	37.41	10.33	98	15.13	3.33	7.03	2.7	8.33	7.25	110.67	127	4.27	140.33	1.3	14.05	28.85	24.5	44	1.35	0.9	16.67	6	9.494574987	0	0	0	0	0	0	0	0	0	1	5.8	7.76	5.8			0	0	30	0
59	Male	WHITE	88	136	65	80	21	36.89	13.2	199	14.85	4.34	6.93	2.95	10.67	7.63	90.33	189	3.6	131	7.24	78.92	47.54	3792	2583.2	14.78	0.7	7.33	6	35.36895748	0	0	0	0	1	0	0	1	0	1	5.83	5.88	5.83			0	0	30	0
68	Male	OTHER	104	123	54	70	18	36.83	6.95	250	18.75	2.27	10.13	3.5	22.25	8.3	101.25	238.5	5	137	1.5	16.55	25.25	165.310688	357.9857194	6.432192321	1.93	49	6	21.05134434	0	0	0	1	0	0	1	1	0	0	3.85	58.63	6.46	58.63	6.24	0	1	30	0
69	Male	OTHER	91	127	100	109	25	36.55	9.5	78	19.2	3.06	20	4.7	41.5	8.9	90.5	150	5.05	141	3.86	42.32	30.12	5907.5	10945	7.25	2.25	25	9	36.80626018	1	0	0	0	0	0	1	1	1	1	14.6	47.64	13.34	47.64	13.19	0	1	30	0
59	Male	OTHER	87	98	56	66	17	36.39	8.9	61	15.5	2.57	6.6	2.5	7	8	108	110	4	134	1.917957339	20.82314534	43.78106127	10	20	2.3	0.5	28	6	21.05134434	0	0	0	1	0	1	1	0	0	0	1.7	15.55	1.7			0	0	30	0
79	Female	OTHER	86	85	49	58	17	36.43	10.5	359	15.3	3.45	10.25	2.1	14.67	7.9	99	97.33	3.67	126.67	3.2	35.85	60.4	9	17	1.1	3.03	43.67	8	30.42650582	1	0	0	0	0	0	1	0	0	0	3.22	13.74	9.67			0	0	30	0
62	Female	OTHER	79	115.684948	62.52382859	75.32932692	22	36.33	8.03	59	14.59	2.72	2.03	2.97	25.63	9.98	97.88	255.25	3.93	141.5	1.42	15.52	46.34	788.5	1660.38	6.14	1.76	34.88	18	22.62744764	0	0	0	1	0	0	1	0	1	1	12.82	54.1	12.82			0	0	30	0
66	Male	WHITE	73	105	70	78	21	36.82	10.7	159	16.3	3.46	6.3	2.6	14.5	7.8	108.5	113.5	4.85	141	1.45	16.25	60.75	54	111	1.3	1.15	35	8	12.92077054	1	0	0	0	0	0	0	0	0	1	4.77	4.75	4.77			0	0	30	0
50	Female	WHITE	89	79	48	55	12	36.83	7.03	114	20.7	2.48	26.8	2.25	14.5	8.8	95.5	118.5	3.6	128.5	2.55	28.25	95.15	17	56	16.05	3.2	9.5	10	38.53777832	0	0	0	1	0	0	0	0	0	0	2.63	5.8	2.63	5.8	5.52	1	0	5.8	1
50	Female	WHITE	102	115.684948	62.52382859	75.32932692	19	36.62	9.33	46	19.17	2.73	29.8	3.3	20	8.9	97	103.67	3.33	134.25	3	33.4	105.03	56.5	87.5	26.75	2.17	15.33	13	38.57169694	1	0	0	1	0	0	1	0	1	1	13	5.8	2.63	5.8	5.52	1	0	5.8	1
74	Male	WHITE	87	112	52	67	14	36.37	7.8	213	18.1	2.58	5.7	2.6	16	7.6	112	42	3.4	145	1.5	17.3	32.9	82	175	3.1	0.8	28	5	13.11242541	0	0	0	1	0	1	0	1	0	1	1.1	4.02	1.1			0	0	30	0
53	Male	WHITE	73	116	67	78	14	36.93	13.55	41	16.45	3.91	4.25	3	9.5	8.45	111	104	3.6	143	1.45	15.7	42.45	72	120	1.5	0.9	16	6	11.11586981	0	0	0	0	1	0	0	0	0	1	1.58	2.53	1.58			0	0	30	0
61	Male	WHITE	108	115.684948	62.52382859	75.32932692	18	37.5	10.58	100	18.12	3.19	17.3	2.5	11	8.6	105.25	184.25	4.75	140.75	1.81	19.39	70.79	704.75	1108.75	2.75	0.75	20.75	13	14.14599468	0	0	0	0	0	0	0	0	0	1	5.6	20.98	18.98	20.98	18.69	0	1	20.98	1
36	Male	WHITE	88	128	74	89	19	36.78	10.1	100	16.2	3.28	5.3	3.6	11.5	8.45	109.5	126	3	138.5	1.85	20.1	40.5	28	77	5	0.9	8	5	18.39545433	0	0	0	0	0	0	0	0	0	0	4.4	6.36	4.4			0	0	30	0
75	Female	OTHER	61	90	51	61	13	35.18	9.77	73	18.93	3.1	19.33	2.4	16.67	6.25	108.67	125	3.83	138	1.93	20.87	117.1	25	30	3.1	2.37	53.33	9	26.32878088	1	0	0	0	0	1	1	0	0	1	3.08	12.8	4.09			0	0	30	0
52	Male	OTHER	95	94	62	69	14	36.5	11.2	91	15.88	3.06	10.18	2.7	11.4	8.2	88.2	100.8	3.54	123.4	3.8	38.63	93.77	41	65	14.8	0.66	23.6	9	27.59121989	0	0	0	0	0	1	1	1	0	0	2.36	4.29	2.36			0	0	30	0
52	Male	OTHER	82	96	56	65	14	36.83	9.4	62	15.5	2.53	7.55	1.9	10	7.8	102	195	4.8	131	2.77	28.67	106.9	34	52	12.4	0.6	24	7	22.46938143	0	0	0	0	0	0	1	1	0	0	2.31	4.29	2.36			0	0	30	0
54	Male	WHITE	81	91	61	71	20	36.94	8.1	459	15.96	2.3	12.98	3.65	15	8.9	96.5	145.5	5.1	134	3.33	36.17	64.68	17	41.5	11.8	1.55	34	12	33.42680572	1	0	1	1	0	0	1	0	0	1	7.85	21.6	7.73			0	0	30	0
54	Male	WHITE	102	104	73	83	20	37.03	8.83	332	14.8	2.61	12.37	3.2	15.75	8.9	107.75	132	4.13	145	3.6	38.5	49.23	17.5	43	9.55	0.88	15.5	8	28.08281927	0	0	0	1	0	0	1	0	0	1	2.35	21.6	7.73			0	0	30	0
78	Female	WHITE	72	104	54	68	22	36.32	7.53	87	16.2	2.55	5.9	2.2	20	7	89.67	161.67	4.23	128.33	2.8	30.67	85.67	15	31	5	1.83	79.33	8	29.82871658	0	0	0	0	1	0	1	1	1	1	4.09	4.86	4.09	4.86	4.02	0	1	4.86	1
74	Male	WHITE	71	102	61	74	11	36.78	7.4	154	17.67	2.56	5.33	2.2	9	7.45	87.5	95	4.65	118.25	1.1	12.1	35.75	67.5	60	1.4	0.6	17	3	3.880737849	0	0	0	1	0	0	0	0	0	0	1.85	32.76	7.43			0	0	30	0
72	Female	WHITE	67	117	47	67	19	36.54	9.34	264	15.18	3.12	10.12	1.7	11	8.3	103.33	106	4.27	130	1.6	17.3	33.45	165.310688	23	0.35	3	47.67	4	18.23943262	0	0	0	0	0	0	1	1	0	1	4.84	5.86	4.84	13.3	13.3	0	0	13.3	1
53	Female	WHITE	70	116	71	84	21	36.77	8.65	44	18.8	2.77	8.45	3.4	11	9.55	110	120	3.45	141	3.3	35.7	53.05	10.5	37.5	7.85	1.55	16.5	12	31.78477249	0	0	0	1	0	0	1	0	0	1	7.08	25.52	1.39	25.52	1.1	0	1	25.52	1
63	Female	WHITE	97	128	57	73	30	37.66	6.65	212	19.4	2.1	5.95	2.7	17.5	9.15	105.5	116.5	2.8	141.5	1.3	14.7	32.2	29	49	2.2	1.85	24.5	6	18.23617515	1	0	0	0	0	0	1	0	0	1	3.95	12.85	2.13			0	0	30	0
68	Male	WHITE	70	108	68	79	17	36.61	9.45	229	18.9	3.28	13.7	2.7	11	8.2	105.33	150	4.07	135	1.35	14.4	29.35	23	28	1	0.5	18.33	6	3.157752917	1	0	0	1	0	0	0	0	0	1	3.44	31.5	3.44			0	0	30	0
59	Female	WHITE	100	99	58	67	19	36.37	9.43	100	17.75	3.08	36.4	2	14.25	7.53	93.75	152.25	4.25	122.5	2.6	27.75	58.35	35	76	2.2	1.05	12.25	15	20.57901888	1	0	0	1	0	0	1	0	0	1	10.05	16.61	10.05			0	0	30	0
59	Female	WHITE	110	99	60	69	24	37.58	12.65	148	15.8	4.39	13.15	3.2	12	7.85	110.33	193	5.3	137.67	1.75	18.9	39.3	956	1593	1.25	1.27	58.67	11	15.82857119	1	0	0	0	0	0	1	0	0	1	6.13	16.61	10.05			0	0	30	0
92	Male	OTHER	71	127	73	89	19	36.98	8.3	294	18.6	2.84	8.4	3.1	17	9.7	94	135	3.8	137	1.3	13.8	31	9	14	0.4	2.9	63	2	16.09418255	0	0	0	0	0	0	0	1	0	1	11.69	6.66	6.54			0	0	30	0
92	Male	OTHER	71	126	63	81	20	37.18	7.8	371	17.7	2.65	11.8	3.3	13	10.1	102	143	4.6	145	1.2	13	28.7	8	17	0.3	2.8	68	3	13.77444206	0	0	0	0	0	0	1	1	0	1	6.54	6.66	6.54			0	0	30	0
31	Male	WHITE	101	112	63	76	22	37.61	7.98	135	18.72	2.48	18.6	2.6	21	7.03	90.25	121.5	4.7	131.5	2.4	26.28	60.48	48.5	117	18.65	6.28	58.75	18	44.878579	0	0	0	1	1	0	1	0	0	1	2.44	30.24	2.44			0	0	30	0
38	Female	WHITE	68	118	64	81	11	37.06	9.8	90	15	3.35	2.25	2.8	10.5	8.85	99	251.5	4.25	139	2.5	27.35	42.5	12	21	1	2.35	40	7	24.86921089	1	0	0	0	0	0	1	1	0	1	1.42	50.11	10.89			0	0	30	0
38	Female	WHITE	72	126	67	83	15	36.92	9.3	108	15.25	3.38	5.7	2.9	11.5	8.05	103.75	181.25	5.1	138.5	5	55.25	64.2	12	32.5	0.65	3.08	30.5	11	33.59292144	0	0	0	0	0	0	1	1	0	1	10.89	50.11	10.89			0	0	30	0
56	Male	WHITE	78	117	57	71	15	36.97	7.94	149	19.32	3.51	15.7	3.3	9	8.6	110	121	5.3	140	1.6	17.2	29.8	23	48	1.1	1.3	35	3	14.56513914	0	1	0	1	0	0	1	0	0	1	3.19	6.03	3.19			0	0	30	0
68	Male	WHITE	84	156	75	95	20	37.02	10.4	126	13.84	3.23	14.94	3.78	15.6	8.1	101.8	226.6	4.44	140.8	1.12	12.17	25.93	411.6	466.8	0.52	0.88	16.4	4	4.004073863	0	0	0	0	0	0	0	0	0	1	1.2	6.72	1.2			0	0	30	0
65	Male	WHITE	109	106	52	68	19	36.74	6.7	106	17.78	2.02	8.08	2.4	17	7.42	100.2	122.4	4.96	137.6	2.18	23.35	53.78	30.67	63.33	5.87	0.86	19.6	7	20.40511408	0	0	0	0	0	0	1	0	0	1	10.6	18.23	10.6	19.07	10.63	0	0	19.07	1
67	Male	OTHER	81	140	81	96	23	36.17	7.55	962	16.05	3.04	12.3	2.9	19	8.07	119.33	94	5.67	144.33	1.15	13.3	35.7	7	15.5	0.3	4.73	87.33	6	18.31538074	0	0	0	0	0	0	1	0	0	1	5.28	13.25	10.14	13.25	10	0	1	13.25	1
54	Male	WHITE	97	120	81	90	20	36.69	14.78	105	17.33	4.73	6.35	2.9	13.33	8.5	104.67	222	4.03	135.67	1.4	15	54.9	1955.25	1515.75	23.78	0.63	9.67	7	17.75504339	0	0	0	0	0	0	0	1	0	0	1.61	4.95	1.61			0	0	30	0
60	Male	WHITE	106	146	84	101	20	36.8	13.2	176	13.3	4	5.85	3.3	15.5	9.3	106.5	156.5	3.6	142	1.25	13.4	27.1	15	30	0.9	1.4	14.5	2	11.75098433	0	0	0	0	0	0	0	1	0	1	1.21	3.33	1.21			0	0	30	0
51	Male	WHITE	61	102	50	62	13	36.52	9.85	86	24.7	3.53	6.05	2.8	24.33	7.73	97	91	5.53	131	4.1	46.05	110.1	54	195.5	51.95	6.2	99	12	54.62605572	1	0	0	1	1	1	1	0	0	0	2.87	18.34	2.87	18.34	18.28	1	0	18.34	1
58	Female	BLACK	98	115.684948	62.52382859	75.32932692	18	36.75162381	9.68	116	13.98	3.19	6.32	2.28	18.5	7.87	102	217.25	6.08	137.5	1.27	13.86	29.96	460	849.25	1.8	11.88	53.25	16	35.0131978	0	0	0	1	0	0	1	0	1	1	20.88	49.81	20.88			0	0	30	0
66	Male	BLACK	80	115.684948	62.52382859	75.32932692	15	36.66	7.3	49	19.83	3.07	4.27	3.8	8.67	8.87	117	178.33	4.1	145.33	3.05	33.25	37.05	19.5	36.5	1.55	0.93	16.67	8	19.88168792	0	0	1	0	0	0	0	1	0	0	2.02	12.93	2.02			0	0	30	0
46	Male	OTHER	87	123	86	95	18	36.73	12.8	148	12.5	3.66	5.7	4.5	12	8.6	109	91	4.15	143.5	0.95	10.35	31.3	148	110.5	0.65	0.75	8.5	4	1.474038247	0	0	0	0	0	0	0	0	0	1	1.55	3.72	1.55			0	0	30	0
39	Female	WHITE	76	117	78	89	16	36.89	8.15	191	23.9	2.51	9.85	2.8	10.5	7.95	105	107	3.7	138.5	1.5	15.9	31.1	28.5	52.5	2.2	0.65	8.5	2	9.828985526	0	1	0	1	0	0	0	0	0	0	2	8.54	2.77			0	0	30	0
38	Female	WHITE	69	107	43	57	29	37.22	6.97	74	17.07	2.53	5.17	3.9	20.5	8.75	97	105	4.35	129.5	1.6	17.1	30.4	10	23	1.5	3.35	77	6	24.79644927	0	0	0	0	0	0	1	0	0	1	8.79	11.12	2.9			0	0	30	0
39	Female	WHITE	101	175	127	75.32932692	20	36.75162381	15.3	66	13.27	4.89	14.98	3.53	15.83	8.33	106.5	195.83	4.05	146	1.4	15.24	32.57	197	246	3.87	1.7	33.67	11	20.39190345	0	0	0	1	0	0	1	0	0	1	2.04	11.12	2.9			0	0	30	0
62	Male	WHITE	77	100	65	73	27	36.18	11.65	26	17.5	3.19	4.25	2.5	25.67	8.6	102.67	63.33	4.9	135	3	30.9	63.55	77.5	200	7.6	2.7	35.5	17	35.90627748	1	0	1	0	1	0	1	1	0	1	4.72	4.62	4.72	4.62	4.62	0	1	4.62	1
40	Male	WHITE	96	120	77	90	17	35.9	12.3	182	15.15	4.23	10.55	3.4	14.75	8.6	99.25	331.25	4.55	131	1.1	12.5	32	134	107	0.6	0.78	21.25	0	3.188777947	0	0	0	0	0	0	0	0	0	0	3.62	2.65	0.8			0	0	30	0
51	Female	OTHER	77	101	44	56	16	36.57	9.2	61	17.1	2.5	4.4	2.4	13	8.5	107	93	3.7	132	1.7	18.2	55.9	170.5	332	22.75	1.2	33	9	25.92870996	0	0	0	1	0	1	1	1	0	0	1.66	17.63	5.68			0	0	30	0
64	Male	OTHER	65	121	74	87	17	36.14	6.36	238	15.46	2.19	9.36	3	13.8	8.36	96.4	162.2	5.94	126.8	1.4	15	35.97	165.310688	47.67	0.75	2.2	46.2	10	16.65658775	0	0	0	1	0	0	1	1	0	1	4.16	14.85	4.16	46.82	39.54	0	0	30	0
68	Female	WHITE	66	87	56	67	16	36.9	7.13	110	16.98	2.78	2.23	2.8	8	8	111	118	4.5	137	1.1	11.5	26.3	165.310688	11	0.75	1	19	2	6.41003578	0	1	0	0	0	0	0	0	0	1	2.73	10.72	4.26			0	0	30	0
51	Male	BLACK	98	125	79	88	33	37.09	10.05	36	13.95	3.13	4.4	3.3	14.5	7.7	109.5	102.5	3.5	143.5	1.4	15.2	37.2	137.5	534.5	1.35	1.8	21.5	7	16.95800279	1	0	0	0	0	0	1	0	0	1	1.16	18.03	1.58			0	0	30	0
61	Male	WHITE	106	103	65	74	19	36.8	8.06	84	15.19	2.64	3.36	2.3	12	8.66	108.13	177.75	3.93	144.75	1.46	16.43	51.99	423.38	979.88	7	0.89	18.13	16	16.90879982	0	0	0	0	0	0	0	0	0	1	8.16	3.87	0.87			0	0	30	0
61	Female	WHITE	79	96	65	75	14	37.02	9.68	72	21.53	3.13	8.23	2.3	15	6.5	107	158.5	3.2	138.5	1.95	21.65	31.15	27	95	8.1	0.65	19	10	17.69434262	1	1	0	1	0	0	1	1	0	1	1.04	12.87	1.18	12.87	1.12	0	1	12.87	1
53	Female	WHITE	112	104	63	72	21	36.75162381	9.15	161	24.3	2.7	17	2.5	25.67	6.75	98	204.33	5.37	133	2	21.13	47.27	64	345	5.1	1.2	27	12	22.09659496	0	0	0	1	0	0	1	0	0	1	4.81	12.87	1.18	12.87	1.12	0	1	12.87	1
66	Female	WHITE	79	101	69	80	19	36.39	7.1	431	16.67	2.52	20.77	2.35	15.5	8.45	101.5	88	3.7	138	1.5	16.4	36.6	5	9.5	0.25	2.35	41.5	8	13.90777122	1	0	1	1	1	0	1	1	0	1	4.21	5.13	4.21	5.13	4.12	0	1	5.13	1
56	Female	WHITE	113	91	59	67	24	37.16	10.48	263	14.9	3.31	3.43	2.7	14	7.4	101.67	89.33	4.27	133.67	1.53	16.83	42.03	17	29	0.95	0.73	16.33	6	7.987328156	1	0	0	0	0	0	1	0	0	1	33.99	40.17	33.99			0	0	30	0
71	Male	BLACK	68	109	64	75	19	36.6	7.27	16	15	2.52	0.4	2.9	14.5	7.95	99	95	5.85	129	6.7	74.4	45.3	55.5	79	3.6	3.5	47	11	44.56447584	1	0	0	0	0	0	1	1	0	0	5.52	12.97	5.52			0	0	30	0
73	Male	WHITE	86	115	53	66	14	36.52	10.7	164	14.35	3.47	6.6	3.5	15	9.1	85.5	90	5.1	119	1.2	12.7	32	26	39	1.3	1.3	48	4	11.97456437	0	0	0	0	1	0	1	0	0	0	1.99	22.95	1.99			0	0	30	0
66	Female	OTHER	111	105	64	73	24	37.04	7.93	192	23.07	2.49	6.27	3.1	10.5	9.25	96.5	96.5	4.45	135.5	2.4	26	37.7	9	15	0.45	2.05	20	5	20.08661759	0	0	0	0	0	0	0	1	0	1	1.27	161.34	73.96	162.15	73.76	0	1	30	0
66	Female	OTHER	103	115.684948	62.52382859	75.32932692	16	36.38	7.48	213	22	2.3	11.3	2.7	18.5	9.75	95.5	248	4.05	133	2.85	30.75	36.3	15	19	0.2	2.9	45	7	22.26557918	1	0	0	0	0	0	0	1	0	1	3.12	161.34	73.96	162.15	73.76	0	1	30	0
42	Male	BLACK	115	99	63	73	20	37.66	9.78	132	17.55	3.28	17.25	2	16	8.75	97	126.5	4.25	132.5	1.85	20.1	40.75	33.5	89.5	5.75	2.95	26.5	14	30.28493009	0	1	0	1	1	0	0	0	0	1	1.71	17.65	1.71			0	0	30	0
59	Female	WHITE	108	103	54	65	18	36.82	9.27	157	15.72	3.09	13.1	2.6	10.33	8	112.67	147.33	3.97	139.67	1.64	17.34	32.12	31	55.5	0.95	0.67	16.67	14	7.944138943	0	0	0	1	0	0	0	0	0	1	15.67	6.88	3.03			0	0	30	0
45	Female	OTHER	94	96	69	78	28	36.64	6.89	72	16.71	2.07	2.85	1.65	35.5	7.73	95.5	228.83	3.75	139.17	3.84	41.95	61.56	57.25	185.75	2.63	2.15	8.33	18	32.48001669	1	0	0	0	0	0	1	1	1	1	2.75	2.63	2.75	2.63	2.58	0	1	2.63	1
61	Male	WHITE	129	102	78	87	17	36.65	13.4	196	15.2	4.05	9.6	3.2	12.25	8.23	91.75	111.75	4.73	129.25	1.2	13.2	33	13	23.5	2.05	0.88	5.25	6	9.962070489	0	0	0	1	0	0	1	0	0	1	4.49	26.94	4.49			0	0	30	0
50	Male	OTHER	100	121	83	90	18	36.55	12.85	86	13.4	4.3	6.95	3.85	17.5	9.1	102	112	3.45	135.5	1.4	15	35.75	45	96	2.85	0.75	14.5	8	11.40423742	0	0	0	0	0	0	0	0	0	0	1.58	7.65	1.58			0	0	30	0
59	Male	WHITE	75	96	54	63	15	36.56	11.8	71	18.9	3.6	8.1	2.4	9	7.4	109	114	3.6	146	2	22.1	41	33	62	5	1.2	79	6	22.02174103	0	0	0	0	0	0	0	0	0	1	2.24	4.02	2.24			0	0	30	0
71	Male	WHITE	74	100	57	71	17	36.5	9.68	51	18.3	3.16	13.63	1.8	9.5	7.85	108.5	162	3.7	143	2.8	30.8	50.9	24	70	3.5	0.95	36	11	22.20630467	1	0	0	0	0	0	1	1	0	1	8.99	42.96	23.45	43.37	32.74	0	0	30	0
70	Male	WHITE	87	96	49	63	15	36.49	7.05	47	17.16	2.54	10.85	2.7	15	7.7	106	287	4.5	140	1.9	20.85	48.05	87	176	1.9	0.9	26	7	15.03667108	0	0	0	1	0	0	0	1	0	0	1.89	42.96	23.45	43.37	32.74	0	0	30	0
60	Female	OTHER	94	113	53	71	16	36.54	7.62	55	25.04	2.21	18.8	3.95	27	8.63	91	226.67	3.93	131	2.3	25.1	118.48	113.67	164.33	27.17	1.93	139.67	13	34.53303735	0	0	0	1	0	0	0	0	0	1	2.12	16.91	2.12	16.91	3	1	0	16.91	1
64	Male	OTHER	69	105	72	83	20	36.82	8.65	56	14.85	2.28	9.6	3.7	18	8.7	105	154	3.1	144	1.85	20	37.2	14.5	22	1.5	4.65	95	11	29.56055656	0	0	0	1	1	0	1	0	0	1	1.12	16.01	1.12			0	0	30	0
64	Male	WHITE	72	125	60	76	12	36.63	8.03	35	17.5	2.21	5.53	3.2	17.67	9.07	94.67	159.33	3.4	134.33	2.28	24.48	51.58	17.67	35	12.13	5.07	70.67	15	40.6298135	0	0	0	1	1	1	0	1	0	1	2.01	6.74	2.01	6.74	1.79	0	1	6.74	1
64	Male	OTHER	104	106	67	76	12	36.88	10.35	211	14.35	3.26	16.85	2.9	10.5	7.85	114.5	145.5	4.75	142	1.35	14.75	23.7	53.5	64.5	1.6	1	36.5	2	11.56778515	0	0	0	0	0	0	0	0	0	0	9.34	15.92	9.34			0	0	30	0
77	Male	WHITE	85	129	49	68	18	37.11	8.5	99	13.43	2.62	4.17	3.3	16.33	7.6	103.33	148.33	4.1	138	1.1	13.4	25.2	165.310688	357.9857194	6.432192321	1.1	20.33	3	21.05134434	0	0	0	0	0	0	1	0	0	1	1.46	6.71	1.46			0	0	30	0
45	Male	WHITE	91	104	67	75	21	36.57	10.33	96	17.17	2.68	14.93	3.55	20.6	6.83	67.6	130.8	3.68	111	5.27	55.43	69.6	84	232	22.07	4.26	57.8	12	50.61039458	0	0	0	1	1	1	1	0	0	1	3.76	10.79	2.47	10.79	3.42	1	0	10.79	1
65	Male	WHITE	81	115.684948	62.52382859	75.32932692	16	36.87	9.51	56	15.57	2.99	7.09	2.73	8	8.33	105.86	239.29	4.76	132.43	1.59	17.07	36.82	250.17	231.17	2.35	1.03	25	10	15.13638866	0	0	0	1	0	0	0	0	0	1	2.4	7.8	1.98			0	0	30	0
67	Male	WHITE	60	128	58	73	19	36.99	11.63	54	14.13	3.31	13.17	2.8	10.67	7.6	106.33	126.67	3.5	141	1.8	19.4	33.5	11	33.5	1.35	0.53	11.67	10	8.071820939	0	0	0	0	0	0	0	0	0	1	3.54	5.09	3.54			0	0	30	0
38	Male	WHITE	118	105	66	75	27	37.22	9.47	184	13.67	3.3	46.9	2.2	13	7.8	114.5	109	4.3	143	1.87	20.6	25	24	36	0.7	1.15	31.5	9	13.42980093	0	0	0	0	0	0	1	0	0	1	5.92	14.7	5.92			0	0	30	0
55	Female	WHITE	99	115.684948	62.52382859	75.32932692	27	37.26	13.1	141	13.8	4.41	7.7	2.5	10.33	7	98.33	212.33	4.47	137.67	1.25	13.6	28.85	52.5	203.5	1.95	0.9	18.67	7	10.44530267	1	0	0	0	0	0	1	1	1	1	12.23	12.03	12.23	12.03	12.03	0	1	12.03	1
63	Male	BLACK	74	117	70	81	13	36.16	9.5	148	13.85	3.28	8.9	3	14	8.65	103	172	4.8	137	1.3	14.6	35.7	33	53	0.3	2.7	54	6	14.32288203	0	0	0	0	0	0	1	1	0	0	1.1	12.99	0.99			0	0	30	0
77	Female	OTHER	75	109	52	68	19	37.02	9.9	87	18.3	3.23	6.1	2.95	7.5	8.2	111	107	4	142	1.15	12.45	26.35	46	66	0.55	0.65	11.5	6	1.612917385	0	1	0	0	0	0	0	1	0	1	1.13	4.02	1.13			0	0	30	0
30	Female	WHITE	84	106	67	77	18	36.86	10.15	110	15.85	3.16	2.65	3.3	12	8.65	101.5	83	3.65	136	1.8	19.6	33.3	47	204	8.85	0.45	4.5	6	13.61346999	0	0	0	0	0	0	0	0	0	0	2.12	4.8	2.12			0	0	30	0
56	Male	WHITE	98	101	59	68	20	35.87	8.08	85	16.68	2.61	9.92	2.15	19.5	7.55	110.5	194	4.93	140.25	2.11	22.04	48.44	35.25	65.67	1.4	2.28	30.5	9	23.95212906	0	0	0	0	0	1	1	1	0	1	10.07	24.15	6.17			0	0	30	0
88	Male	OTHER	59	131	60	81	17	36.73	8.87	86	15.4	2.88	7.23	3.1	17	7.6	103.67	277.33	4.63	143.67	1.5	16.05	25.15	31	70	2.1	2.57	86.33	11	22.80891183	0	0	0	0	0	0	1	1	0	0	1.19	2.09	1.19			0	0	30	0
62	Male	WHITE	103	103	61	71	20	36.54	6.63	89	22.8	2.48	9.83	3.7	23.5	9.1	88.5	138.5	5.25	125.5	1.45	15.85	38.05	28	39	4.15	2.3	111.5	8	23.94180164	0	0	0	1	0	0	1	1	0	1	2	13.2	2	13.2	13.17	1	0	13.2	1
60	Male	WHITE	87	127	88	100	18	36.71	15.65	160	21.85	5.72	8.25	3.8	15.33	9.3	98.67	111.67	4.13	140.67	1.4	14.9	38.65	16	47.5	1.8	1.07	22.33	1	13.06781591	0	0	0	0	0	0	0	0	0	1	5.33	42.03	11.25			0	0	30	0
75	Male	WHITE	113	104	82	90	27	36.69	14.26	216	16.3	4.23	18.38	1.3	29.5	9.07	97.67	241.17	5.13	136.83	2.58	30.28	92.43	567	1027	1.35	2.67	26.5	15	27.57812761	0	0	0	0	0	0	1	0	1	1	1.08	1.84	1.08	1.84	0.95	0	1	1.84	1
61	Female	WHITE	61	115.684948	62.52382859	75.32932692	15	37	10.55	259	13.55	3.17	17.23	2.73	13	8.2	97.2	172	3.52	136	1.47	15.89	38.7	457.6	666.2	2.42	0.58	13	6	8.872541122	0	0	0	0	0	0	0	0	0	1	1.7	8.41	4.21			0	0	30	0
69	Male	BLACK	82	142	79	93	14	36.79	8.5	61	20.8	3.45	6	2.4	8	8	111	48	4.3	135	1.5	16.6	38.7	37	90	1.5	2.6	42	5	21.64811185	0	0	1	0	0	0	1	1	0	0	1.19	3.64	0.45			0	0	30	0
56	Male	OTHER	79	101	65	77	24	37.29	8.17	291	16.6	2.78	14.13	3.37	25	8.45	107	164	4.73	143.67	1.33	14.63	37.44	23.33	46.33	1.3	4.33	86.67	13	24.64122245	0	0	0	1	0	0	1	1	0	1	8.46	8.73	8.46			0	0	30	0
65	Male	WHITE	93	99	66	76	21	36.78	15.1	171	15.4	5.19	10.15	4.2	12	9.15	95	96.5	4.25	137.5	1.13	12.6	73.77	11	12	0.5	0.95	35.5	1	4.687864317	0	0	0	0	0	0	1	0	0	0	1.09	16.78	7.73			0	0	30	0
62	Female	WHITE	85	81	46	55	23	36.04	8.33	166	20.1	2.59	9.53	3.65	20.75	8.73	99.75	111	4.8	133	2.8	28.77	62.67	20	30.33	15.87	3.85	68.25	10	41.31234492	0	0	0	1	1	1	1	1	0	0	1.47	39.62	1.51			0	0	30	0
68	Male	WHITE	60	100	54	68	18	36.57	7.75	139	16.6	2.7	6.3	2.6	23	8	100	94	4.2	141	3.13	33.8	106.9	15	35	0.7	5.2	57	8	33.63900141	0	0	0	1	0	0	0	1	0	1	1.86	15.81	1.86			0	0	30	0
59	Female	WHITE	82	138	74	90	22	37.02	9.5	72	14.43	2.88	6.83	4.3	20.4	8.52	101.2	140.2	3.54	141	1.1	11.5	32.2	76	267	1.1	0.46	12.6	6	0.426365978	0	0	0	0	0	0	0	0	0	1	10.17	9.91	10.17	9.91	9.83	0	1	9.91	1
61	Female	WHITE	95	135	61	80	18	37.31	11.6	124	17.45	3.79	9.9	2.6	12	8.33	108.67	180	5.03	141.33	1.53	16.83	30.9	28.5	71	4.4	1.47	56.33	9	20.48042498	0	0	0	0	0	0	1	1	0	1	5.05	5.05	5.05			0	0	30	0
81	Female	WHITE	88	144	45	73	15	36.66	8.12	119	22.9	2.48	10.68	2.2	13	8	110.5	99.5	4.6	147.5	2.57	27.73	86.22	32	47	4.65	1.8	37.5	9	28.43622254	1	0	0	0	0	0	0	0	0	1	4.95	13.81	7.03	13.81	6.95	0	1	13.81	1
36	Female	OTHER	104	115.684948	62.52382859	75.32932692	19	37.49	6.97	175	17.43	2.26	20.07	2.2	16.33	8.53	110.67	160.5	4.07	144.67	1.63	17.8	33.83	25.33	111	2.7	0.57	5.67	8	10.27710982	0	0	0	0	0	0	0	0	0	1	6.66	6.77	6.66	6.77	6.77	1	0	6.77	1
43	Female	OTHER	84	89	59	69	15	36.71	6.47	23	16.92	2	2.83	3.85	17.4	8.46	104.6	105.2	3.12	138.4	1.92	20.8	43.88	7	37.5	3.57	4.12	28.4	15	32.09605481	0	0	1	1	1	0	1	0	1	1	159.67	14.15	5.3			0	0	30	0
44	Female	OTHER	97	104	63	76	15	37.03	10.66	83	17.64	3.5	4.42	3.25	12.5	8.35	103	248	4.1	137.5	1.76	18.9	42.54	1031	1913.5	1.6	0.85	29	8	12.98282222	0	0	0	0	0	0	1	0	0	1	4.82	14.15	5.3			0	0	30	0
72	Female	OTHER	90	100	53	66	16	36.71	7.53	85	17.2	2.69	10.9	2.5	12.5	7.85	85.5	160.5	4.75	118	1.6	17.05	28.6	17	24.5	1.95	1.6	47	7	18.71637041	0	0	0	1	0	0	1	1	0	0	2.23	8.71	2.23			0	0	30	0
65	Female	WHITE	68	99	38	52	18	36.29	6.05	66	22.55	1.62	17.15	4.8	28	9.4	86	109.33	4.8	133.67	2.6	28.15	61.7	38.5	73	31.5	3.6	119.33	16	42.43121801	0	0	0	1	1	1	1	0	1	1	5.49	19.49	5.49	19.49	5.94	1	0	19.49	1
76	Female	OTHER	77	120	58	74	18	36.57	8.4	137	15.85	2.71	9.85	4.8	19	10.4	99	117	3.2	142	2.1	22.4	40.9	11	34	2.8	2	87	9	25.26507818	0	0	0	1	0	1	1	1	0	1	4.03	21.71	4.03			0	0	30	0
52	Male	WHITE	82	115.684948	62.52382859	75.32932692	15	36.83	10.95	78	13.04	3.3	9.9	2.98	12.25	8.01	105.75	168.38	5	138.75	2.03	22.33	35.96	1022.25	802.25	4.11	1.08	16.25	9	20.43925709	0	0	0	0	0	0	1	0	0	1	6.15	12.6	6.15			0	0	30	0
67	Female	WHITE	103	145	83	97	21	36.79	11.23	404	12.47	3.18	12.7	3.6	14.75	9.73	90.75	115.5	4.08	130.75	1.15	12.15	33.25	91.5	59.5	0.45	0.55	16.5	7	-0.744325434	0	0	0	0	0	0	1	0	0	1	3.64	8.58	3.64			0	0	30	0
78	Female	WHITE	107	95	52	62	19	37.18	7.2	92	17.5	2.57	6.4	2.9	15	7.6	102	95	3.8	133	4.6	51.7	37.5	14	14	0.3	4.1	31	7	32.47395874	1	0	0	0	0	0	1	1	0	1	2.56	46.36	19.86			0	0	30	0
50	Male	WHITE	94	134	82	93	21	37.29	10.35	181	15.1	2.71	7.85	4.4	20	9.53	106.5	212.33	3.68	143	1.85	19.9	41.5	24	77	8.5	0.83	6.67	5	19.62635519	0	0	0	1	1	1	0	0	0	1	2.93	31.42	2.93			0	0	30	0
46	Male	WHITE	104	115.684948	62.52382859	75.32932692	12	36.83	9.6	80	16.44	3.13	9.21	2.98	15.29	10.34	103	190.57	4.61	141.29	1.55	17.32	57.83	935.57	5264.71	8.06	1.73	23.86	11	24.47251035	0	0	0	0	0	0	1	0	0	1	3.02	31.42	2.93			0	0	30	0
46	Male	WHITE	69	110	48	63	10	36.35	7.65	92	16.15	2.31	16.25	2.9	17	8.25	84	85	4.55	115.2	1.9	20.5	49.1	24	45	18	7.15	75	11	43.36963402	1	0	1	1	1	0	1	0	0	0	2.14	31.42	2.93			0	0	30	0
66	Female	WHITE	104	119	55	72	26	36.62	8.46	141	17.64	3.06	11.04	2.8	11.8	8.2	103.2	226.2	4.48	135.4	1.3	14	27.05	18	30.5	1.6	1.32	29.6	12	13.8020292	0	0	0	0	0	0	0	1	0	1	5.37	9.73	0.22			0	0	30	0
61	Male	OTHER	91	154	82	98	23	38.73	12	146	16.1	4.21	14.9	3	17	6.95	109.5	156.5	3.05	150	1.6	17.6	24.9	189.5	853	0.8	2.7	53	9	20.35597749	0	0	0	1	0	0	1	1	0	1	12.21	18.12	12.21			0	0	30	0
80	Male	WHITE	81	112	55	68	17	36.96	9.3	125	13.2	2.76	6.33	3.1	11.33	7.87	101	205	3.87	131.33	1.27	13.77	36.07	50.5	116	1.9	0.97	17.67	7	11.24170236	0	0	0	0	0	0	0	0	0	1	1.09	21.31	1.09			0	0	30	0
33	Male	OTHER	106	112	73	85	17	36.75162381	11.17	14	14.53	3.52	4.5	3.6	13.33	8.3	101.67	95	3.4	136	1.7	18.3	29.07	37.5	72	5.2	0.6	4.67	14	13.7163648	1	0	0	1	0	0	1	0	0	1	56.21	55.94	56.21	55.94	55.94	0	1	30	0
60	Female	WHITE	99	138	89	100	19	36.77	10.3	73	16.05	4.01	2.95	4.1	17	8.3	96.5	268	4.1	137	1	10.9	26.9	29.5	38	0.6	0.6	4.5	4	-0.389522077	0	0	0	0	0	0	0	1	0	0	2.23	54.3	5.39			0	0	30	0
63	Female	WHITE	87	130	65	80	14	36.71	7.03	171	15.37	2.47	6.7	3.15	12.67	8.15	102.33	161	3.77	137	1.15	12.1	20.85	8.5	18.5	0.25	1.17	43	3	4.257666946	0	0	0	0	0	0	1	1	0	0	1.12	54.3	5.39			0	0	30	0
64	Female	WHITE	82	117	59	72	18	36.72	8.75	219	15.95	3.09	5.25	3.05	15	8.08	97.4	212.8	3.34	133.6	1.1	11.85	24.3	6.5	11.5	0.2	3.06	59	5	12.11702945	0	0	0	0	0	0	1	1	0	0	1.59	54.3	5.39			0	0	30	0
64	Female	WHITE	92	149	82	101	16	36.86	11.7	311	14.2	4.43	9.7	3.9	18	9.43	100.75	222.75	4	133.75	1.917957339	20.82314534	43.78106127	9	11	0.2	1.9	87	2	21.05134434	0	0	0	0	0	0	1	0	0	0	2.19	54.3	5.39			0	0	30	0
70	Male	WHITE	91	93	63	73	19	37.52	12.35	333	14.48	4.32	17.25	2.8	14.5	8.7	102.5	143.5	4.65	139	1.5	16.3	39.37	44.5	114	0.7	1.45	43	9	13.17884116	1	0	0	1	0	0	1	0	0	1	3.34	25.52	6.21			0	0	30	0
60	Female	WHITE	97	114	67	77	24	36.91	5.96	53	16.96	2.05	10.4	3.2	17.67	9.3	101	209.67	3.93	136.33	2.1	22.28	42.88	185.2	305.2	4.2	0.87	51	7	18.83157978	0	0	0	0	0	0	1	1	0	1	2.92	18.92	12.77			0	0	30	0
61	Female	OTHER	94	93	65	74	16	36.68	7.4	144	15.43	2.37	14.4	3.1	15.5	8.6	105	132.5	3.5	131.5	1.6	17.3	23.3	22	74	4.9	4	46.5	8	30.96818676	0	0	0	1	1	0	1	0	0	0	1.69	39.19	2.18			0	0	30	0
56	Female	WHITE	96	100	46	61	21	37	7.7	118	22.53	2.5	14.2	2.4	11	9.1	103	158	3.9	137	1.917957339	20.82314534	43.78106127	21	52	8.8	2.2	14	9	21.05134434	1	0	0	1	0	0	0	0	1	1	6.58	15.87	6.58			0	0	30	0
55	Female	WHITE	95	126	51	71	15	36.3	7.54	164	17.44	2.39	23.29	3.3	16.2	9.26	104.6	204.6	5.88	140.6	2.2	24	34.57	46.5	78	4.45	2.62	102.2	17	30.12147814	1	0	0	1	0	0	1	0	1	1	6.99	15.87	6.58			0	0	30	0
32	Female	WHITE	85	114	59	74	22	36.73	8.23	76	20.17	2.65	28.5	3.5	23.5	9.58	91	193	4.55	138.75	1.4	15.18	31.08	10.5	61	13.55	2.58	53.5	21	29.12097475	1	0	0	0	0	0	1	0	1	1	6.88	6.83	6.88	6.83	6.83	0	1	6.83	1
57	Male	WHITE	87	152	69	90	19	37.06	10.8	80	14.3	3.09	5.1	2.9	9	8.3	109	108	3.9	137	1.3	14.3	32	15	21	1.4	0.5	10	4	4.006926299	0	0	0	0	0	0	0	0	0	0	1.07	15.14	2.18			0	0	30	0
59	Female	WHITE	99	108	59	74	27	35.5	7.96	217	16.22	2.56	15.78	2.8	44.4	6.7	77.8	209.4	3.26	130.8	2.73	29.83	39.53	18.67	152.33	8.03	1.58	31.8	14	29.93017132	1	0	0	1	0	0	1	0	0	1	1.18	0.24	1.18	0.24	0.18	0	1	0.24	1
54	Male	WHITE	113	132	79	94	22	37.23	8.75	99	15.45	2.58	6.05	3.5	17	7.67	102.33	143.67	4.03	136.67	1.4	15.15	27.1	28	49	0.9	0.87	9.67	6	8.467488317	0	0	0	0	0	0	0	0	0	0	1.72	4.55	0.85			0	0	30	0
66	Female	WHITE	77	118	70	80	16	37.13	10.5	312	14.4	3.44	8.65	3.9	13	8.25	103.5	84	4.15	140	1	10.6	28.6	143.5	135.75	5.5	0.65	14.5	4	8.751355282	0	0	0	0	0	0	0	0	0	0	2.76	6.53	2.76			0	0	30	0
51	Male	WHITE	91	130	78	90	21	36.18	8.14	71	21.59	2.48	10.59	4.1	20	8.93	105	147.67	4.1	140	2.4	26.25	96.8	11	40	15.2	1.67	44.33	15	31.42946868	0	1	0	1	1	0	1	0	0	1	1.83	17.78	1.83	17.78	1.71	0	1	17.78	1
63	Female	WHITE	78	93	52	65	18	36.47	7.63	42	15.8	2.43	5.38	2.5	15.75	9.2	95.5	104.5	3.73	131.25	1.93	21.27	34.93	16	60	9.6	1.1	42.75	13	23.25580697	1	0	0	0	0	0	1	0	1	1	14.54	18.02	2.16	18.02	1.99	0	1	18.02	1
59	Male	WHITE	80	104	74	84	16	36.63	11.45	35	16.55	3.91	3.25	2.4	5	7.75	103	122	4	137.5	2.05	22.2	36.2	23	32	1.55	0.55	5	8	10.40510922	0	0	0	1	0	0	0	0	0	1	2.35	41.78	7.26			0	0	30	0
60	Male	WHITE	78	95	64	74	13	36.67	7.45	35	18.85	2.97	4.05	4.2	12	8.7	96.5	116.75	4.63	131.75	2.25	24.35	52.3	19	39.5	2.2	1.48	21.75	9	22.24463002	0	0	0	1	1	0	1	0	0	1	6.41	41.78	7.26			0	0	30	0
62	Male	WHITE	59	96	58	67	22	33.56	9.27	66	18.57	2.99	7.2	2.1	17.67	7.9	108.33	93	3.83	138.33	1.4	15.53	39	11	26	1	1.5	11.33	9	14.07879013	0	0	0	1	0	0	0	1	0	1	9.73	15.45	9.73			0	0	30	0
59	Female	WHITE	75	101	64	73	19	37.31	9.2	104	15.5	2.88	12.83	3.1	14.67	7.97	98	178	4.17	131.33	1.4	15.17	41.53	15.67	27	4.57	1.47	27.33	11	19.62921014	0	0	0	1	0	1	0	1	0	1	4.78	10.4	4.78			0	0	30	0
58	Female	WHITE	96	106	61	72	12	37.58	9	190	18.1	3.22	19.1	2.9	13	7.9	103	85	4.2	135	1.2	13.2	33	23	59	2.5	1.3	8	5	14.44640641	0	0	0	1	0	0	0	1	0	1	1.7	10.4	4.78			0	0	30	0
58	Female	WHITE	88	115.684948	62.52382859	75.32932692	19	36.61	9.55	317	18.55	3.27	21.5	2.2	14.5	8.15	105	222	3.7	139.5	1.45	15.6	32.7	18.5	25	3.1	0.9	18	5	13.85991168	1	0	0	1	0	0	0	1	0	1	3.96	10.4	4.78			0	0	30	0
59	Male	OTHER	81	95	56	68	15	36.66	8.48	79	17.78	3.2	10.15	3.9	10	8.43	102.33	157.67	5.03	133.67	1.78	19.14	61.74	80	125	1.4	1	21	4	14.15993473	0	0	0	1	0	0	1	1	0	0	3.61	23.28	1.25			0	0	30	0
60	Male	WHITE	122	115.684948	62.52382859	75.32932692	14	37.19	10.53	129	15.79	3.42	28.21	2.87	16.57	7.29	100.29	383.86	4.41	133.86	1.74	18.98	38.29	361.29	674.57	3.16	1.94	38.57	11	23.32459943	0	0	0	1	0	0	1	1	0	1	3.27	23.28	1.25			0	0	30	0
59	Male	OTHER	66	119	75	86	15	37.14	10.5	93	14.55	3.29	5.4	2.7	12.5	9.3	107.5	94.5	4.05	137.5	1.5	16.45	44.95	53.5	67	1.85	1.05	14	6	13.7635328	0	0	0	1	0	0	0	0	0	0	1.29	8.07	1.29			0	0	30	0
63	Male	WHITE	76	98	59	68	16	36.71	8.82	56	15.13	2.47	3.03	3.55	12	8.33	103.5	125.5	3.95	140.25	1.98	21.68	38.6	14	29.33	5.73	1.5	23	9	24.55979045	1	0	0	1	0	0	1	1	0	1	12.73	12.73	12.73	12.73	12.7	0	1	12.73	1
62	Male	WHITE	98	132	79	93	11	36.94	9.85	61	14.8	2.72	5.05	2.7	17	8.55	107.5	134	3.95	142.5	1.9	20.8	36.9	19.5	44	5.65	1.05	31.5	8	20.63134336	0	0	0	1	0	0	0	1	0	0	1.49	12.73	12.73	12.73	12.7	0	1	12.73	1
79	Male	WHITE	83	69	48	53	25	36.93	8.27	72	19.82	2.78	19.03	2.75	25.5	8.33	99.67	163.33	5.45	138.83	2.25	23.85	51.78	580.67	3412.33	4.47	1.73	66	15	26.41806849	1	0	0	1	0	0	1	1	1	1	4.53	9.58	4.53	9.58	4.48	0	1	9.58	1
55	Male	WHITE	97	115.684948	62.52382859	75.32932692	16	37.03	12.99	177	13.23	4.34	12.8	3.47	13.5	8.7	101.83	233.83	4.79	137.67	1.14	12.39	30.47	288.17	244.17	0.9	0.67	11	5	3.666683477	0	0	0	0	0	0	0	0	0	1	2.15	13.44	2.15			0	0	30	0
48	Male	BLACK	81	98	62	74	22	36.55	7.82	123	17.37	2.63	6.82	3.2	22.8	8.76	102.4	120.2	4.16	142.8	1.36	14.62	41.02	54.67	241	18.53	1.98	24.4	14	27.44636357	0	1	0	1	0	0	1	0	0	1	9.61	9.51	9.61	9.51	9.5	0	1	9.51	1
62	Female	OTHER	64	98	62	72	14	36.16	11.27	344	16.97	3.45	11.03	3.2	11.5	8.1	108.5	80	4.65	142.5	3.87	38.07	38.37	165.310688	357.9857194	6.432192321	1	16.5	1	21.05134434	0	0	0	0	0	0	0	0	0	0	1.73	15.66	1.73			0	0	30	0
55	Male	OTHER	63	105	59	69	21	37.06	9.93	54	16.5	3.3	3.35	3.2	10	7.4	109	111	3.4	139	1.4	15.2	30.5	27	34	1.5	0.8	19	4	9.595663373	0	0	0	1	0	0	0	0	0	1	3.69	5.72	3.69			0	0	30	0
60	Female	WHITE	96	144	72	89	17	37.75	10.31	116	14.46	3.37	4.09	3.8	16	9.83	107	208.33	3.53	148.67	1.32	14.94	52.45	1041.67	1917	4.17	0.87	13.67	8	13.60426008	0	0	0	0	0	0	0	1	0	1	3.41	9.14	3.41			0	0	30	0
59	Female	WHITE	71	126	81	95	18	36.63	8.13	63	15.4	2.67	3.57	2.9	10	9.1	113	110	4	142	1.4	15.1	29.9	11	24	1.4	1.9	49	8	17.6128958	0	0	0	0	0	0	1	0	0	1	4.87	10.92	4.87			0	0	30	0
35	Male	WHITE	90	124	63	80	21	37	8.39	69	16.94	2.61	10.34	3.05	21.83	8.77	105.83	227.83	4.35	141.5	1.83	19.95	57.72	283.83	586.5	21.05	2.68	63.5	16	34.14988967	1	0	1	1	1	0	1	1	1	1	14.16	77.07	0.78			0	0	30	0
58	Male	WHITE	97	121	70	81	26	37.84	7.24	52	18.04	2.18	8.7	4.2	21.67	8.87	106.67	100	4.07	141.67	1.85	20.15	38.75	62	145.33	26.67	2	52.33	11	32.36527637	1	0	1	0	0	0	1	0	0	1	1.53	9.85	0.75			0	0	30	0
53	Male	WHITE	115	115.684948	62.52382859	75.32932692	18	36.75162381	8.69	49	15.43	2.93	7.25	3.02	16.83	8.42	104.67	142.67	4.1	138.67	1.88	20.52	36.92	136.4	223.2	4.96	1.28	30.83	17	21.91600855	0	0	1	1	1	0	1	0	1	1	4.33	170.89	4.33			0	0	30	0
65	Male	WHITE	61	97	48	63	12	36.73	7.98	31	16.66	2.77	3.1	2.8	8.33	7.83	105.33	135.33	3.83	137	1.4	15.1	28.85	12	20.5	1.5	1.2	23	7	13.47596446	1	0	1	1	0	0	1	0	0	0	5.09	71.02	0.97	71.02	5.69	1	0	30	0
49	Male	WHITE	91	106	59	70	17	36.39	8.65	205	18.8	2.53	10.75	1.7	11	7.3	100.67	93.33	3.43	131.33	2.65	26.65	40.7	32	129	9.3	1.23	41	6	27.755648	0	0	0	1	0	0	0	0	0	1	1.98	14.64	1.98			0	0	30	0
71	Female	WHITE	86	111	66	76	19	36.82	8.48	115	21.33	2.36	5.93	3.15	11.33	8.47	113.67	102.33	3.17	147.67	1.87	20.07	38.2	30	135.5	6.8	0.67	19.67	9	16.85390759	0	0	0	0	0	0	0	0	0	1	1.84	5.44	1.84			0	0	30	0
48	Male	WHITE	76	107	75	82	22	36.51	13.77	191	13.67	4.11	6.9	2.6	13.33	8.43	103.33	87	3.63	138	1.27	14.67	27.8	215.33	137	9.9	0.63	8	7	13.35109132	0	0	0	1	0	1	0	0	0	1	6.04	12.89	6.04			0	0	30	0
69	Male	WHITE	80	109	65	74	17	36.59	11.4	310	15.3	3.78	13.45	3.85	11	9.35	96.5	82.5	4.4	134.5	1.5	16.55	33.05	50.5	80.5	0.45	1.25	31.5	7	10.08833391	0	0	0	0	0	0	1	1	0	1	23.76	55.67	7.79	55.67	7.68	0	1	30	0
65	Male	WHITE	70	115.684948	62.52382859	75.32932692	16	37.17	10.4	65	18.54	3.14	9.99	3.15	15	7.93	105	284.67	3.8	137.67	2.3	24.64	32.76	421.33	768.33	9.8	0.83	22.33	10	22.60281353	0	0	0	0	0	0	1	1	0	0	4.26	95.06	1.33			0	0	30	0
38	Female	WHITE	90	101	52	64	20	36.74	8.88	178	17.06	2.67	26.54	3.25	15.75	8.53	95.75	185.5	3.63	128.5	3.13	32.05	47.77	12	33.5	8.5	0.95	13	8	26.80814292	1	0	1	1	0	0	0	0	0	1	1.93	4.85	1.93			0	0	30	0
73	Male	BLACK	99	102	62	71	23	36.78	10.1	70	21.77	3.37	16.2	2.6	17	7.55	98.5	102.5	5.4	134.5	3.27	35	66.05	25.75	93	23.95	3.9	91	14	44.72935371	1	0	0	1	0	0	1	0	1	1	11.81	11.78	11.81	11.78	11.62	0	1	11.78	1
58	Male	WHITE	71	149	73	89	18	35.88	10.4	48	23.5	3.08	2.2	4.3	16	9	101	93	4.2	141	1.7	18.8	33.9	16	31	11.6	1.8	52	10	27.26295407	1	0	1	1	1	1	1	1	0	1	5.19	37.57	1.4	37.57	1.37	0	1	30	0
57	Male	WHITE	99	104	63	72	21	37.58	9.5	241	15.4	2.26	19.2	2.5	16.5	7.45	100.5	122	4.2	133.14	1.63	17.98	38.7	102.5	185.5	23.35	1.5	33.5	6	27.69165385	0	0	0	1	0	0	1	0	0	1	9.38	9.24	9.38	9.24	9.24	0	1	9.24	1
73	Male	BLACK	53	113	69	83	16	36.57	9.05	165	20.65	3.38	22.7	2.65	15.67	7.97	108	135	3.93	139.67	1.63	17.87	82.25	16.5	40	1.2	2.8	75.33	4	22.44472947	1	0	0	0	0	0	1	0	1	1	19.42	19.18	19.42	19.18	19.18	0	1	19.18	1
73	Male	BLACK	61	122	75	89	25	36.59	10.65	260	16.33	4.2	11.48	2.45	18.25	7.83	95	371.25	3.88	125.5	4	44.35	30.55	111	189	1.03	1.15	26.5	3	23.40575091	0	0	0	0	0	0	1	0	0	0	1.36	19.18	19.42	19.18	19.18	0	1	19.18	1
64	Male	WHITE	73	103	64	76	24	37.26	7.7	65	17.7	2.11	19.9	2.3	7	8.8	114	101	4.6	141	1.917957339	20.82314534	43.78106127	19	35	2	0.9	18	8	21.05134434	1	0	0	1	0	0	1	0	0	0	1.51	5.4	1.51			0	0	30	0
63	Male	WHITE	89	108	67	80	23	37.06	8.7	59	21.3	2.55	13.7	2.2	6	8.2	104	109	4.4	131	1.8	19.7	42.3	27	45	1.9	1.3	30	7	17.95024435	1	0	0	0	0	0	1	0	0	1	1.23	5.4	1.51			0	0	30	0
63	Male	WHITE	98	137	71	86	21	36.68	7.45	130	17.4	2.33	19.45	2.15	17	8	99	170	3.8	128	3.05	33.75	43.95	11	27	3	2.45	46.5	6	31.64790266	1	0	0	1	0	0	1	1	0	1	1.12	13.31	3.32	13.31	3.14	0	1	13.31	1
43	Male	WHITE	82	135	75	89	21	36.4	10.12	33	24.22	2.93	3.68	3.3	12.33	8.97	95.67	109	4.8	128	1.8	18.86	35.2	29	50	14	1.07	34	8	23.63634062	0	0	0	1	0	1	1	0	0	1	3.38	19.97	2.06			0	0	30	0
43	Male	WHITE	95	136	73	86	17	36.81	10.3	40	21.5	2.67	6.7	4.6	18.8	9.83	100.8	103.25	5.8	131.4	3.75	38.05	57.2	15.5	37.5	13.35	3.2	68	13	42.16095059	1	0	1	1	1	1	1	0	0	1	4.15	19.97	2.06			0	0	30	0
41	Male	WHITE	69	155	91	106	21	36.01	12.15	33	17.15	3	3.2	2.4	10.5	7.9	104.5	114.5	4.6	135	1.7	19.1	32.15	40	182.5	8.35	0.5	6.5	6	13.76176651	0	0	0	1	0	0	0	0	0	1	1.49	19.97	2.06			0	0	30	0
42	Male	WHITE	61	118	55	70	18	36.3	9.1	32	16.5	2.22	2.3	2.7	13.33	8.9	100.67	136	4.07	129.67	2.9	29.55	49.35	28.5	73	8.25	1.53	44.33	9	30.40117838	0	0	0	1	0	1	1	0	0	1	2.09	19.97	2.06			0	0	30	0
57	Female	OTHER	67	113	49	66	21	37.01	11.5	116	17	3.34	32.37	2.43	16.75	7.3	104.75	89.75	4.28	133.75	2.67	26.73	44.93	35	88.5	5.6	2	54.25	9	30.57475515	1	0	0	0	0	0	1	0	0	0	2.81	47.89	10.69	47.89	10.43	0	1	30	0
58	Female	OTHER	91	89	44	56	23	36.35	10.7	81	15.9	3.06	5.45	1.5	15.5	6.6	109.5	89.5	3.65	134	2.2	23.1	35.5	32	69	3.7	0.75	16	8	17.45310306	1	0	0	1	0	0	1	0	0	1	22.66	47.89	10.69	47.89	10.43	0	1	30	0
73	Male	WHITE	58	124	59	77	12	36.57	7.87	151	24.27	2.74	5.67	2.5	16.25	8.63	96.75	141	5.38	138.5	1.7	18.5	99.4	165.310688	68	1.9	3.75	86.5	7	27.44844749	0	0	0	1	0	0	1	1	0	1	1.68	13.95	1.68			0	0	30	0
68	Male	WHITE	78	115.684948	62.52382859	75.32932692	14	36.82	10.04	69	17.49	3.01	10.83	2.65	10	8.12	103.2	324.4	3.9	133.6	1.69	18.61	32.34	1076.6	1409.2	3.08	0.94	23.2	8	15.96704579	0	0	0	1	0	0	1	1	0	1	1.78	8.58	1.78			0	0	30	0
58	Male	OTHER	87	115.684948	62.52382859	75.32932692	19	36.81	7.58	83	17.63	2.35	7.78	2.8	12	8.05	103	113.5	3.8	139	1.55	16.75	39.05	96	168	5.8	0.75	22	5	15.23004072	1	0	0	0	0	0	1	1	1	1	11.74	11.51	11.74	11.51	11.51	0	1	11.51	1
65	Female	BLACK	93	132	82	97	21	36.73	11	163	14.13	3.79	9.3	3.65	21	7.97	85	115	3.65	127	1.35	14.65	30	6	17	0.5	8.9	32	6	28.09158581	0	0	0	0	0	0	0	0	0	0	2.97	17.21	0.95			0	0	30	0
54	Male	WHITE	67	115.684948	62.52382859	75.32932692	12	36.75162381	9.69	86	21.71	2.92	4.38	3.05	13	11.5	107	159.5	5.18	142.25	1.66	18.34	64.94	646.75	752.75	5.1	2.75	35.5	11	27.94590711	0	0	0	1	1	0	1	0	1	1	10.59	78.09	12.28			0	0	30	0
55	Male	WHITE	80	110	59	71	19	37.4	9.05	57	18.05	2.76	3.35	2.45	7	7.85	109	77.5	3.6	141.67	1.77	19.13	41.8	39.5	78.5	3.45	0.75	21.5	6	14.75290808	0	0	0	1	0	0	0	0	0	1	4.13	20.8	4.13			0	0	30	0
47	Female	OTHER	88	92	62	69	28	36.33	14.65	127	16.1	5.18	5.15	3.3	16.5	7.65	106.75	112	4.25	139	1.15	12.4	51.8	71	115	0.7	0.8	19.75	9	4.51161868	0	0	0	0	0	0	0	0	0	1	6.63	6.61	6.63			0	0	30	0
63	Female	WHITE	96	127	71	84	15	36.71	10.5	138	16.8	3.18	9.73	2.7	16	6.95	104.67	134	3.53	141	1.7	18.4	35.2	21	71	2	0.87	22	12	13.66039477	0	1	0	0	0	0	0	0	0	1	1.04	22.15	4			0	0	30	0
42	Female	WHITE	101	95	58	69	31	36.78	7.68	86	21.93	2.57	7.48	4.1	13.75	8.38	107.75	173.5	3.45	146.25	2.27	24.63	33.2	25	57.33	1.9	1	17.25	9	18.0377418	0	0	0	0	0	0	1	0	0	0	6.74	6.7	6.74	6.7	6.69	0	1	6.7	1
68	Female	WHITE	74	104	58	68	17	36.72	10.2	85	15.8	3.69	8.75	3.25	10.5	8	108	156.5	3.55	141	2.43	26.4	38.6	61.5	96.5	4.1	1.05	18	6	22.17483471	1	0	0	1	0	0	1	0	0	1	2.48	21	2.48	53.47	53.03	0	0	30	0
77	Female	WHITE	93	95	55	67	14	36.94	10.15	138	14.15	2.99	12.25	3.3	19.33	8.9	96.67	123.67	5.2	136	1.1	11.45	25	23	62	1.7	4.9	47.33	7	24.71222972	0	0	0	1	0	0	1	0	1	1	13.39	53.49	8.2			0	0	30	0
61	Male	OTHER	64	142	80	97	16	37.09	14.55	155	13.83	4.37	16.83	3.57	11	7.77	104.5	136.5	4.68	137.25	1.53	16.43	66.2	13.5	36.67	0.9	0.95	15.75	5	10.30385906	0	0	0	1	0	0	0	0	0	1	4.53	0.93	0.99	0.93	0.89	0	1	0.93	1
68	Female	WHITE	77	129	58	75	18	36.86	8.88	74	18.2	2.77	5.06	4.27	16.25	9.2	109.5	91.25	3.55	142.5	2.18	23.33	58.22	11	20.25	2.43	3.65	44.5	10	30.90520657	0	0	0	1	1	1	1	1	0	1	7.73	17.29	7.73	17.29	7.73	0	1	17.29	1
68	Female	WHITE	70	100	45	58	15	36.58	7.6	95	17.85	2.41	3.05	4	19	10.5	109	93	3.5	145	1.8	20	41.6	14	26	3	2	35	8	23.79938362	0	0	0	1	1	1	0	1	0	1	1.18	17.29	7.73	17.29	7.73	0	1	17.29	1
67	Female	WHITE	80	109	51	64	15	36.78	8.5	106	18.6	2.98	4.97	3.6	17.5	9.8	103	112.5	4.5	138.5	1.6	17.47	29.87	24	47.5	3.9	2.15	49.5	9	24.16405927	0	0	0	1	1	1	1	1	0	1	8.19	17.29	7.73	17.29	7.73	0	1	17.29	1
64	Female	WHITE	102	104	62	72	21	36.94	8.7	333	20.2	2.99	12.8	2.5	18	8.8	95	64	4.3	132	5.2	47.7	42.7	17	31	0.6	3.4	59	6	34.67558663	0	0	0	0	0	0	1	0	1	1	2.76	26.16	18.17			0	0	30	0
64	Male	BLACK	82	134	62	80	22	37.44	7.87	171	19.67	2.72	5.7	3	14.67	9.37	99	95.67	4.1	137	1.2	13	30.25	31	39	0.4	3.67	27	12	17.45125668	0	0	0	1	0	0	0	0	1	1	22.48	56.11	1.28			0	0	30	0
77	Male	WHITE	70	128	33	57	23	36.76	10.15	250	15.3	3.51	12.35	2.5	8	8	107.5	81	4.1	141.5	1.85	19.75	29.65	19	17	0.5	2.75	38.5	5	20.38100354	0	0	0	0	0	0	1	1	1	1	18.08	17.96	18.08	17.96	17.96	0	1	17.96	1
61	Male	WHITE	73	115.684948	62.52382859	75.32932692	16	37.22	8.4	59	19.25	2.63	4.27	2.57	9.67	8.37	100	252.67	3.97	135	1.97	21.42	38.37	189.33	184	3.93	2.1	28	11	26.2977731	0	0	0	1	1	0	1	1	0	1	5.69	2.06	1.12			0	0	30	0
61	Male	WHITE	103	124	71	87	24	36.91	8.23	33	20.37	2.55	5.17	4.5	11.75	9.45	124.25	168.25	4.38	153.75	3	32.2	43.5	53	215	4.8	2.3	52.5	9	32.63476611	0	0	0	1	1	0	1	1	1	1	3.8	2.06	1.12			0	0	30	0
68	Male	WHITE	84	125	67	84	18	36.85	10.5	153	15	3.54	4.25	3	16.17	6.93	109.5	193.83	4.97	144.33	1.35	14.4	31.75	12.5	24.5	0.3	2.88	100.33	4	15.36320735	0	0	1	1	1	0	1	1	0	0	1.04	10.88	1.24			0	0	30	0
62	Male	OTHER	80	115.684948	62.52382859	75.32932692	17	36.62	7.47	68	20.72	2.34	10.28	2.98	16	8.28	99	214.25	3.88	134	1.78	19.3	32.44	1311	2276	5.7	1.35	40.5	8	22.33903277	0	0	0	0	0	0	1	0	0	1	3.3	15.8	3.3			0	0	30	0
79	Female	WHITE	71	106	45	60	16	36.69	8.55	120	16.6	2.89	9.2	2.25	12	8.1	108	122.5	4.1	141.5	1.2	13	50.45	22.5	54.5	1.9	2.15	38	7	18.22373638	0	0	0	1	1	0	1	0	0	1	7.38	7.32	7.38	7.32	7.32	0	1	7.32	1
70	Male	WHITE	139	99	67	81	17	36.67	9	116	18.87	2.83	23.2	3.6	14.67	8.37	94	236.67	5.23	129.33	4.1	44.5	72.8	11	22	4	2.3	113.67	16	35.4441871	0	0	0	1	1	0	1	1	0	0	1.1	14.49	1.1	14.49	1	0	1	14.49	1
79	Male	WHITE	88	118	65	81	20	36.63	7.45	238	16.48	2.46	10	2.8	12.33	8.33	105	90	5	140	1.1	12.1	26.8	15	26	1	2.37	55	9	15.75533088	0	0	0	0	0	0	1	1	1	1	26.68	4.74	4.71	4.74	4.68	0	1	4.74	1
54	Male	OTHER	90	107	52	65	16	38.22	10.23	59	14.5	3	6.47	2.7	8	8	107.33	117.33	3.57	143.33	1.3	14.3	32.57	225	330.5	4.4	0.7	18	9	11.55556571	1	0	0	0	0	0	0	0	0	1	12.05	12.01	12.05	12.01	11.95	0	1	12.01	1
71	Female	OTHER	68	98	56	67	17	36.34	9.2	70	17.5	3.06	11.43	2.4	12	7.8	108.33	138.67	4.3	137.33	1.33	14.73	28.63	25.33	38.67	4.57	0.97	46.33	11	15.07626945	0	0	0	1	0	0	0	0	0	1	3.12	8.79	8.71			0	0	30	0
69	Male	WHITE	69	115.684948	62.52382859	75.32932692	14	36.85	10.64	63	14.73	3.61	5.84	2.82	14.8	8.24	103.6	278.8	4.2	136.8	1.34	14.58	32.81	275.4	459.6	2.3	0.94	20.6	9	12.26414855	0	0	0	0	0	0	0	1	0	0	1.95	8.68	1.95			0	0	30	0
67	Female	WHITE	87	94	39	53	20	37.02	7.9	30	19.48	2.3	7.17	3.5	16.8	7.96	103.4	191.2	3.74	136.2	1.72	19.04	43.95	15.5	45.75	10.05	1.18	37	14	22.81062979	1	0	0	0	0	0	0	1	0	1	2.37	36.72	35.96	36.72	35.77	0	1	30	0
66	Female	WHITE	51	106	35	52	12	36.56	7.75	72	17.85	2.14	11.45	4.9	29.75	8.18	92.25	179.5	4.63	129.25	1.95	21.2	58.5	12	33	4.3	6.58	74.5	13	37.45346627	0	0	0	1	0	0	0	0	1	1	4.97	36.72	35.96	36.72	35.77	0	1	30	0
68	Female	WHITE	84	115.684948	62.52382859	75.32932692	21	36.75162381	8.33	77	15.13	2.75	2.48	2.68	27.86	9.2	98.71	362.71	4.74	144	1.8	19.72	55.34	2323.57	5008.14	4.91	1.49	32.43	11	22.84451361	0	0	0	0	0	0	1	1	1	1	35.96	36.72	35.96	36.72	35.77	0	1	30	0
85	Male	WHITE	61	106	58	69	16	36.53	9.56	145	16.36	3.28	20.18	1.8	14	7.33	105	128	4.6	135	1.4	14.9	34.1	19	23	1.2	0.57	13.67	7	5.508186488	0	0	0	0	0	0	0	1	0	1	3.11	15.43	1.96	15.43	7.34	1	0	15.43	1
85	Male	WHITE	72	105	64	74	18	36.54	7.33	60	17.18	2.45	15.2	1.85	13	11.95	108.6	126.4	3.72	144	1.53	16.8	37.4	15	26	0.6	0.44	9	4	1.405293895	0	0	0	0	0	0	0	1	0	1	1.96	15.43	1.96	15.43	7.34	1	0	15.43	1
49	Male	WHITE	81	113	61	72	14	36.57	6.7	34	17.05	1.86	2.55	4.8	15.25	8.7	85.67	147.5	5.45	117.86	2.3	25.6	85.2	41	93	5.95	1.9	62.25	9	28.64234268	0	0	0	1	1	0	1	0	0	0	4.4	51.63	6.83			0	0	30	0
53	Female	WHITE	94	93	58	69	20	36.79	8.54	104	20.4	2.61	12.06	3.3	13.33	8.73	97.33	104	4.43	135	1.9	20.55	36.85	30	135	20.2	2.43	34.33	13	33.4773631	0	0	0	1	0	0	1	0	1	1	12.21	15.92	12.21			0	0	30	0
61	Male	WHITE	95	119	77	87	18	35.72	8.25	101	25.25	2.21	11.68	2.8	15	8.25	96.33	111	3.23	132.33	2.35	24.45	44.8	43	75.5	31.05	0.4	23	7	20.21711287	1	0	0	1	1	1	1	0	0	1	11.68	11.61	11.68	11.61	11.54	0	1	11.61	1
51	Male	WHITE	84	114	51	68	22	36.43	9.4	54	14.35	2.59	6.45	3.1	26.25	9.8	91.25	204.75	3.55	131	1.9	20.55	36.75	55.5	61	1.95	2.53	46.75	11	25.02621728	0	0	1	0	0	0	1	1	0	1	6.41	20.11	2.13			0	0	30	0
62	Male	WHITE	84	125	67	79	17	36.63	8.6	50	19.8	2.9	4.9	2.2	9	7.8	98	77	3.8	128	2.2	23.8	41.9	31	48	4.6	0.6	13	5	16.14061404	0	0	0	0	0	0	0	0	0	1	5.15	7.1	5.15			0	0	30	0
44	Female	OTHER	85	115.684948	62.52382859	75.32932692	17	36.01	11.26	126	14.54	3.93	7.2	2.5	12.75	8.33	111	85.33	3.88	139.75	1.1	12.17	29.33	25.5	54	0.75	3.65	55.25	9	18.80057477	0	0	0	0	0	0	0	0	0	1	3.03	14.4	3.03			0	0	30	0
64	Male	WHITE	118	103	61	70	30	38.32	12.43	84	14	3.7	11.93	3.1	25	7.9	104.75	257.75	5.05	147.75	2.37	25.8	41.47	543	1337.5	2.25	4.55	140.25	12	33.65945133	1	0	0	0	0	0	1	1	0	1	4.88	4.78	4.88	4.78	4.78	0	1	4.78	1
36	Female	WHITE	68	115.684948	62.52382859	75.32932692	15	36.65	9.43	86	17.93	3.6	10.26	3.2	13.75	8.45	98.75	210	4.3	131	1.88	20.36	33	164.75	366.5	2.4	1.4	22.75	7	20.02955503	0	0	0	1	0	0	1	0	0	1	1.49	12	1.49			0	0	30	0
58	Male	WHITE	80	109	64	75	16	37.01	8.1	90	15.3	2.7	11.9	2.5	10.5	7.38	109.5	180.75	3.78	141	1.3	14	28.9	15	26	2.3	0.68	16.75	9	8.826086305	0	0	0	0	0	0	1	0	0	1	3.61	9.44	3.61			0	0	30	0
66	Male	WHITE	102	115	63	75	16	36.96	7.7	196	19.2	3.06	9.3	2.9	15.33	9.07	93.33	212.33	3.87	139.33	1.6	17.8	79.6	102	314	13.6	1.03	36	8	21.8429822	0	0	0	1	0	0	0	1	0	1	2.98	12.7	2.98			0	0	30	0
75	Female	WHITE	96	107	52	65	21	37.14	9.55	147	16.85	2.99	19.6	3.9	24	8.95	101	81	4.65	139	2.4	26.3	61	13	33	4.4	1.65	43.5	15	26.62813453	1	0	0	1	0	0	1	0	0	1	5.7	14.4	5.7	14.4	5.59	0	1	14.4	1
47	Male	WHITE	109	132	101	111	20	37.06	11.46	205	13.68	3.57	10.22	3.8	7	8.55	106.5	137	4.15	141	1.1	12.05	23.85	58.5	35	0.95	0.75	24.5	1	4.550467928	0	0	0	0	0	0	0	0	0	0	1.76	3.56	1.76			0	0	30	0
69	Male	OTHER	62	106	57	69	14	35.73	9.65	107	18.4	3.41	5.95	4.35	25	8.63	93	168.6	6.02	127.4	3.95	43.25	48.7	51.5	103.5	1.4	4.56	120.8	7	37.60825705	0	0	0	1	1	0	1	1	0	0	3.71	3.71	3.71			0	0	30	0
51	Male	OTHER	96	99	53	67	15	36.74	7.2	48	24.8	2.22	8.18	3.4	9.8	9.03	91.6	115.5	5.88	130.4	2.58	27.84	62.8	27	82	12.8	1.32	21.6	11	29.33907973	0	0	0	0	0	0	1	0	0	1	1.92	23.33	14.33	23.33	14.14	0	1	23.33	1
51	Male	OTHER	82	107	51	67	26	36.83	7.64	40	16.13	2.45	7.4	2.15	15.2	9.32	118.4	124.6	5.08	152.2	2.02	22.02	46.13	30.33	79.67	6.97	1.7	36	16	26.72211004	0	0	0	1	0	0	1	0	0	1	14.33	23.33	14.33	23.33	14.14	0	1	23.33	1
65	Female	OTHER	97	115.684948	62.52382859	75.32932692	16	37.22	8.3	109	22.67	2.44	3.5	2.5	11.17	7.95	106.17	225.33	4.17	138.67	1.49	16.04	70.5	380.5	761.33	5.15	0.8	18.83	9	14.95621634	0	0	0	0	0	0	1	1	0	1	9.47	18.7	0.28			0	0	30	0
62	Male	WHITE	60	89	61	72	22	36.39	10.57	139	18.13	3.21	16.57	2.95	19.8	8.28	100.8	97.8	5.14	134.2	2	21.93	39.45	74	169	5.1	2.5	70.6	15	29.12067997	0	0	0	1	1	0	1	0	0	1	1.72	1.68	1.72	1.68	1.65	0	1	1.68	1
58	Female	WHITE	84	107	61	74	20	36.61	7.53	120	22.5	1.81	26.66	3.7	17	8.6	92.75	118.75	3.7	135.25	2.3	25.33	44.5	44	120	23.5	0.7	42.75	15	24.27866456	0	0	0	0	0	0	1	0	0	1	3.62	12.29	3.62	12.29	11.46	1	0	12.29	1
73	Female	WHITE	82	115.684948	62.52382859	75.32932692	21	36.14	7.2	16	23.73	2.23	7.9	4	18	8.6	104	134	3.9	139.33	2.2	23.85	39.25	24.5	54.5	8.75	3.8	78	16	36.23570563	1	0	0	1	0	0	1	0	0	1	9.18	9.13	9.18	9.13	9.13	0	1	9.13	1
34	Female	OTHER	96	106	52	66	27	36.16	8.1	53	23.17	2.69	21.2	3.05	15.5	9.95	104.5	101	3.8	135	3.95	42.7	68.15	63.5	141	20.3	2.3	33.5	18	41.16670174	1	0	0	1	1	0	1	0	1	1	3.88	4.05	3.88	4.05	3.87	0	1	4.05	1
80	Female	WHITE	82	97	55	64	22	36.75162381	13.35	249	21.25	4.83	13.55	3.2	16	8	110	102	3.75	145	1.5	17.15	48.6	22	19	0.7	1.6	46	3	14.12091265	0	0	0	0	0	0	1	0	0	1	5.03	9.86	5.03			0	0	30	0
52	Male	OTHER	88	102	67	78	20	37.37	14.85	114	14.45	4.32	8.35	2.4	9.5	8.6	114	96	3.75	145	1.55	16.9	33.55	50.5	286.5	6.4	0.45	9	11	10.71354298	1	0	0	1	0	0	0	0	0	1	26.8	26.8	26.8			0	0	30	0
57	Female	WHITE	93	92	60	66	19	36.51	9.1	164	19.63	4.11	18.58	3.5	16.75	7.95	102.75	162	4.23	138.5	3.35	36.48	39.63	17.5	37.5	0.65	2.03	52.75	7	25.11789899	0	0	0	1	0	0	1	0	0	1	2.25	4.25	1.61			0	0	30	0
43	Female	WHITE	108	118	62	75	16	37.12	7.32	41	20.5	2.23	3.63	3.73	17.75	7.38	92.5	131.25	3.88	130.25	1.96	21.18	37.7	31	178.33	19.73	0.48	11	9	18.2153835	0	0	0	1	0	0	1	0	0	1	1.52	16.29	1.52	16.29	16.23	1	0	16.29	1
53	Female	WHITE	57	84	39	50	14	36.4	7.65	33	19.15	2.25	6.55	3	15.4	8.68	98.4	82.2	5.5	129.6	2.7	28.9	46.8	9	73	12.05	3.25	77.75	12	38.24281259	1	0	0	1	0	0	1	0	1	1	8.48	13.26	8.48			0	0	30	0
80	Female	WHITE	92	103	48	61	17	36.78	11.9	49	16.6	3.87	8.8	3.2	12.25	7.95	112.5	74.25	4.28	144.25	1.49	16.74	34.29	18	26	2.1	2.43	81.75	12	22.19793504	0	0	0	0	0	0	1	1	1	1	5.79	3.99	0.72			0	0	30	0
67	Female	OTHER	75	122	61	75	20	36.91	10	76	15.8	3.46	3.45	3.2	13	7.9	111	233.5	3.85	146	1.3	14.4	23.4	42	45	0.8	0.6	26.5	5	3.636395919	0	0	0	0	0	1	0	1	0	1	2.88	3.77	2.88			0	0	30	0
78	Male	OTHER	79	102	52	68	19	36.86	9.17	107	27.77	3.2	12.23	3.7	21	9.03	103.33	83	4.7	138.33	2.2	23.6	50.8	30.33	34	4.58	5.2	89	19	36.7904077	1	0	0	0	0	0	1	1	1	1	11.24	11.78	11.24	11.78	11.13	0	1	11.78	1
80	Female	WHITE	113	115	48	68	33	37.92	11.37	18	15.9	4.55	11.7	2.35	17.67	7.05	100.33	140	5.27	134.33	1.95	20.8	44.25	16	57	2	3.53	63.67	16	28.60040594	1	0	0	0	0	0	1	0	0	1	1.28	1.24	1.28	1.24	1.2	0	1	1.24	1
62	Male	WHITE	85	130	68	82	20	37	8.9	183	17.4	3.05	11	3.5	17	9.1	104	106	4.6	140	1.917957339	20.82314534	43.78106127	57	92	2.3	1.1	17	5	21.05134434	0	0	0	0	0	0	1	0	0	0	2.34	9.52	2.34			0	0	30	0
66	Male	WHITE	92	98	42	56	17	34.83	7.55	130	19.6	2.33	14.35	2.3	20	8.65	109.33	85.5	5.23	138.33	1.7	18.1	50.5	17	25	2.4	6.2	91.33	12	33.14324496	1	0	1	1	1	1	1	0	1	1	5.97	5.07	0.4			0	0	30	0
32	Male	WHITE	91	127	65	78	15	36.56	10.95	128	17.6	3.21	18.4	3	28.5	6.85	91.5	129	3.7	129	2.85	30.95	55.3	40	87	40.3	4.8	83	10	47.14383562	0	1	0	1	0	0	1	0	0	0	1.23	69.22	18.01	69.22	20.17	1	0	30	0
71	Female	OTHER	81	108	63	77	13	36.86	7.53	68	15.9	2.34	9.33	4.1	13.75	9.88	97	129	4.5	130	5.3	58.93	44.3	14.5	49	3.33	2.2	51.5	9	37.20108864	0	0	0	1	1	0	1	1	0	1	4.78	14.85	4.78			0	0	30	0
47	Male	OTHER	88	115.684948	62.52382859	75.32932692	15	36.24	10.3	87	15.65	3.17	8.88	2.9	11	7.83	107.75	198.75	4.33	137.25	1.5	16.69	38.86	1164.25	1410.5	1.9	0.9	17.25	8	12.38911677	0	0	0	1	0	0	0	0	0	1	1.89	6.18	1.89			0	0	30	0
79	Female	WHITE	101	124	75	89	25	36.59	10.95	132	14	3.66	3	3.5	9.5	9.55	98	91	3.75	143	0.95	10.45	45.65	15	21	0.3	0.4	13.5	2	-7.464404402	0	0	0	0	0	0	0	0	0	1	3.2	2.89	2.79			0	0	30	0
69	Male	OTHER	68	124	59	74	10	36.81	8.83	88	17.07	2.72	3.86	3.27	14	9.33	101.5	123	3.83	140.25	1.88	19.93	43.3	157	501	4.4	2.1	23.5	10	26.20104945	0	0	0	1	1	1	1	0	1	1	17.63	6.47	1.44			0	0	30	0
63	Male	WHITE	84	115.684948	62.52382859	75.32932692	17	37.11	13.9	89	11.89	4.04	11.87	2.78	13.5	8.47	101.83	188	4.03	136.83	1.18	12.93	36.46	861.33	811.5	1.4	0.72	15	7	6.411842844	0	0	0	0	0	0	0	0	0	1	1.53	5.06	1.53			0	0	30	0
68	Female	WHITE	75	103	56	70	14	36.58	10.18	216	23.23	3.72	3.58	2.5	10	9.2	90	108.75	3.65	125	4.48	48.58	59.5	1133.25	1021.5	12.2	0.38	21.75	6	23.42142689	0	0	0	1	0	0	0	0	0	0	1.48	17.49	5.31	17.49	5.25	0	1	17.49	1
68	Male	WHITE	78	135	76	89	17	36.75162381	11.1	84	13.69	3.38	10.9	3.07	12.83	7.95	107	174.17	4.28	141.33	1.6	17.36	46.78	628	706.17	1.93	0.78	19.5	9	11.80169105	0	0	0	0	0	0	0	0	0	1	2.5	8.78	2.5			0	0	30	0
56	Male	WHITE	63	106	62	73	14	35.61	11.1	65	14.3	3.64	3.3	3.3	15.33	8.8	110.67	75	4.2	142	1.1	13	29.8	19.5	47	0.6	1.9	44.33	10	11.70909485	0	0	0	0	0	0	1	0	0	0	1.71	3.65	1.71			0	0	30	0
76	Female	BLACK	83	151	71	91	22	36.48	7.2	38	21.5	2.27	6.1	4.3	19	9.65	98	245.5	3.35	139.5	2.4	26.9	49.3	23	26	7.5	1.25	28.5	7	25.98706706	0	0	0	1	0	1	1	1	0	1	2.11	0.89	1.03	0.89	0.89	0	1	0.89	1
73	Female	BLACK	71	98	56	65	20	36.63	9.43	33	17.5	3.2	6.8	3.7	13	8	100	125.33	3.63	132	2.45	25.55	67.35	14.33	25	2	2.87	34.33	10	29.17604834	0	0	0	1	0	1	1	1	0	1	3.1	0.89	1.03	0.89	0.89	0	1	0.89	1
76	Female	BLACK	89	153	78	97	19	36.56	10.08	95	19.75	3.27	7.88	2.8	18	9.45	110.5	121	4.4	141.5	1.75	19.25	67.15	31	68	2.2	1.25	20.5	9	17.81354943	0	0	1	1	0	1	1	1	0	1	4.39	0.89	1.03	0.89	0.89	0	1	0.89	1
58	Male	WHITE	69	126	61	76	17	36.13	9.5	138	15.2	3.13	8.2	3.9	13	9.9	100	115	4.15	140	1.2	13.8	33.6	165.310688	357.9857194	1.5	2.3	54	6	17.97559985	0	0	0	1	0	1	1	1	0	1	4.35	7.07	4.35			0	0	30	0
60	Male	WHITE	90	89	52	61	18	37.29	8.09	69	14.67	2.7	9.11	1.5	15.17	13.32	115.17	127	4.6	149.17	1.82	19.66	54.86	60	142.5	2	1.03	20	12	16.03994289	1	0	0	1	0	0	1	0	0	1	26.77	1.69	1.78	1.69	1.69	0	1	1.69	1
64	Male	WHITE	65	107	64	77	13	36.88	10.9	89	18.5	3.25	19.5	2.7	13.67	8.73	101	152.33	5.87	133.33	2.3	25.5	64.9	112	447	3.4	2.97	109	11	30.8019912	1	0	1	0	0	0	1	0	0	0	1.93	2.94	1.93	7.58	7.51	0	0	7.58	1
38	Male	WHITE	82	116	68	81	12	36.78	7.65	46	15.9	2.24	7.65	2.43	9	8.4	92	95.33	5.17	118.67	2.4	26.6	42.2	45.67	91.33	8.13	0.93	17	6	23.46196862	1	0	0	1	1	0	1	0	0	0	2.41	22.28	1.77			0	0	30	0
60	Male	WHITE	90	115.684948	62.52382859	75.32932692	20	36.72	11.22	112	15.6	3.53	8.98	3.2	17.17	7.95	107.33	255.83	4.42	142.67	1.45	15.99	34.79	2286.83	2868.17	5.6	0.93	21.5	9	16.40906804	0	0	0	1	0	0	1	0	0	1	9.1	21.61	10.64			0	0	30	0
46	Male	WHITE	114	135	59	80	23	37.48	8.93	31	15.75	2.84	11.68	3.3	20.83	6.93	96	162.33	4.23	140.83	2.43	26.25	32.33	4300.5	21037.5	6.9	5.05	51.17	16	39.17307851	1	1	0	1	0	0	1	0	0	1	12.15	20.12	12.15			0	0	30	0
63	Male	OTHER	83	127	63	78	17	36.91	6.6	129	16	2.27	13	2.8	20	8.25	103.5	175.5	4.25	139	1.2	13.05	26.7	17.5	39	0.7	2.75	67.5	6	16.80479087	0	0	0	0	0	0	1	1	0	1	5.15	20.11	5.15			0	0	30	0
59	Male	OTHER	73	111	58	73	15	36.71	7.04	79	19.96	2.27	5.12	2.9	14	8.4	101	130	4.3	136	1.1	12.1	43.78106127	71	115	1.3	3.05	87	7	19.16111596	0	0	0	0	0	0	0	0	0	0	1.5	2.04	2.05			0	0	30	0
49	Male	OTHER	80	106	51	63	15	37.07	6.62	67	21.04	2.06	11.96	3.9	21.25	8.55	93	104.67	4.38	132.25	2.65	29.38	56.2	257.33	726	33.5	3.3	39.5	11	42.04454775	0	0	0	1	1	0	1	0	0	1	3.04	15.21	3.04			0	0	30	0
30	Female	OTHER	114	117	73	83	28	37.11	13.85	391	18.1	4.12	15.3	2.4	23.25	9.48	97.75	196.25	3.38	134.5	1.4	15.45	37.8	28	79	0.75	7.45	29.5	12	28.32965911	1	0	0	0	0	0	0	0	1	1	15.28	23.38	23.28			0	0	30	0
66	Male	WHITE	90	174	77	99	19	36.92	11.66	100	13.72	3.9	13.56	2.9	14.4	8.36	106.6	202.6	4.42	137.4	1.3	14.08	37.69	193.75	482.25	1.65	1.38	25.6	10	14.34374944	0	0	0	0	0	0	0	0	0	1	1.39	11.71	1.39			0	0	30	0
59	Female	WHITE	90	112	42	59	25	36.22	9	178	16.5	2.47	8.2	3.5	16	9.3	92.5	123	3.8	125.5	1.6	17.7	62.2	17	32	10	1.27	23.67	5	22.68520404	1	0	0	1	1	0	1	1	1	1	19	41.27	17.38	41.27	17.17	0	1	30	0
60	Female	WHITE	73	101	41	55	19	37.04	8.4	141	17.6	2.77	5	4	12.33	11.23	103.33	112	4.33	135	1.5	16.7	43.7	11	22	1.5	1.33	47.67	4	15.2330298	1	0	0	0	1	0	1	1	0	1	2.63	41.27	17.38	41.27	17.17	0	1	30	0
74	Male	OTHER	92	158	96	109	21	36.75	13.37	77	14.7	3.84	5.87	3.7	15.67	8.77	104.33	133.67	3.97	138.33	1.57	16.6	41.97	15.5	47.5	1.7	0.83	13	6	11.70464766	0	0	0	0	0	0	0	0	0	1	3.87	6.84	3.87			0	0	30	0
54	Male	WHITE	89	119	67	79	26	37.86	8.25	198	16.9	2.95	10.95	3.3	12	8.7	117	97.5	3.25	148.5	1.8	19.1	38.4	15	63	2	2.25	50.5	8	23.39390916	0	0	0	1	0	1	1	1	0	0	5.73	27.74	3.24			0	0	30	0
62	Male	OTHER	90	112	63	77	19	36.66	8.33	66	20	2.73	6.08	2.9	16.4	8.68	97	132.4	5.02	133.8	1.61	17.53	33.51	55.5	150	22.05	5.64	26.8	12	40.01153495	0	1	0	1	0	0	1	1	1	1	9.26	148.23	4.88			0	0	30	0
68	Female	OTHER	99	114	63	75	22	36.75162381	8.75	146	18.78	3.09	6.35	2.5	17.25	8.43	90.5	223.25	4.53	127	6.64	73.54	43.9	874.75	3782.75	3.6	2.45	29.5	10	41.05034632	1	1	0	1	0	0	1	0	0	1	4.16	22.78	2.17			0	0	30	0
58	Female	OTHER	80	108	54	69	15	37.01	8.65	31	14.1	2.6	6.55	2.7	15.5	7.95	88.5	134.5	4.4	125.5	1.5	16.1	36.1	64.5	108.5	12.1	0.55	32	8	14.67422572	0	0	0	0	0	0	0	0	0	0	3.27	76.71	9.93			0	0	30	0
58	Female	OTHER	83	115.684948	62.52382859	75.32932692	17	36.77	6.97	40	21	2.34	7.87	2.8	16	8.3	90	137.5	3.5	128	1.8	19.3	106.18	15	35	17.6	1.35	27.5	13	26.72586945	1	0	0	1	0	0	1	0	1	1	16.84	76.71	9.93			0	0	30	0
59	Female	OTHER	86	90	51	62	13	8.4	9.08	50	16.78	3.01	7.93	2.65	12	8.23	98.25	261.75	4.15	131	1.45	15.73	37.7	132.25	238.75	4.08	0.95	20.25	9	15.41568162	0	0	0	0	0	0	0	0	1	1	15.97	76.71	9.93			0	0	30	0
63	Male	WHITE	81	129	54	75	28	36.76	6.7	59	20.6	2.07	10	3	15.67	8.87	112.67	137.67	4.7	143.67	2	21.6	51.5	17	42	20.2	1.67	39.67	10	30.46245077	1	0	1	0	1	0	0	1	1	1	7.15	11.83	7.15	11.83	7.07	0	1	11.83	1
83	Female	BLACK	59	115	78	87	24	36.75162381	11.78	113	18.12	3.49	6.98	1.7	10.17	7.72	119	131	4.37	143.83	1.85	19.65	45.1	62.5	100	0.65	0.82	20.67	12	9.792544251	0	0	0	0	0	0	1	1	0	1	6.2	6.13	6.2	6.13	6.13	0	1	6.13	1
57	Male	OTHER	117	115.684948	62.52382859	75.32932692	20	36.83	9.45	60	13.97	3.1	11.37	3.57	12.71	8.9	105.57	244.14	4.29	140.43	1.66	18	32.46	1314.29	1373	3.37	0.76	12.29	11	14.07236671	0	0	0	0	0	0	0	0	0	1	3.79	10.52	3.79			0	0	30	0
45	Male	OTHER	97	96	55	64	24	37.04	7.5	104	17.47	2.94	13.67	2.5	14	7.43	111	85.67	4.4	136.33	1.37	14.73	32.03	51	112.5	1	0.87	26	8	8.623142302	0	0	0	1	0	0	0	0	0	1	2.6	4.55	2.6			0	0	30	0
69	Male	WHITE	104	112	76	87	21	37.22	10.55	195	13.03	3.58	8.68	3.6	13.5	8.63	101	161.75	5.3	135	1.05	11.6	25.9	49.5	64.5	0.45	4.75	49.25	4	18.86953474	0	0	0	0	0	0	0	1	0	1	1.98	6.75	1.98			0	0	30	0
62	Male	WHITE	72	99	57	67	15	36.52	10.9	108	15	3.33	8.9	2.9	12	8.2	85.33	95	5.1	119.33	1.7	18.8	42.7	21	89	2.8	2.8	24	8	26.11845563	0	0	0	0	0	0	1	0	0	1	4.17	9.13	4.17			0	0	30	0
51	Male	WHITE	112	147	94	106	17	37.01	10.3	158	16.27	3.39	17.83	2.3	11.67	7.8	109	165.67	4.7	140.33	1.45	16.53	37.13	40.5	77	4.35	1.1	26.33	7	17.06089495	0	0	0	1	0	1	0	1	0	1	6.63	9.5	6.63			0	0	30	0
47	Male	WHITE	57	101	52	64	12	36.68	8.48	64	18.93	2.27	4.65	2.4	15.67	8.1	111	186.33	3.03	139	2.18	23.55	104.5	84	87	36.5	0.97	22.67	11	28.46478435	0	0	0	1	0	0	0	1	0	0	2.01	8.81	8.46			0	0	30	0
47	Male	WHITE	66	94	50	60	17	36.58	9.4	74	19.77	2.66	6.2	3.4	15	8.4	107	132.33	3.43	133.67	2.37	25.7	115	30.5	45	32.7	1.73	28.33	14	34.52216717	1	0	1	1	0	1	1	1	0	1	8.46	8.81	8.46			0	0	30	0
74	Female	OTHER	70	151	58	81	20	36.7	11.7	303	12.7	3.8	15.15	3.9	19	9.45	101	286	4.03	137.5	1.33	15.17	141.65	38	46	1.1	1.1	23.5	4	10.89639505	0	0	0	0	0	0	0	1	0	1	2.61	8.64	2.61			0	0	30	0
56	Female	OTHER	81	153	91	109	18	37.08	7.45	77	16.95	2.44	7	3.4	15.5	8.25	114.5	72.5	3.7	149	1.2	13.5	29.7	21	69	0.6	2.1	24	4	13.64142097	0	0	1	1	0	0	1	1	0	0	1.13	8.82	1.13			0	0	30	0
61	Male	OTHER	95	84	47	55	24	36.61	9.55	116	20.45	2.69	9.85	2.8	22.5	8.75	96	113.5	4.25	136.5	1.65	17.8	50.05	29.5	78.5	8.15	4.3	41	15	33.92813676	1	0	0	1	0	1	0	0	0	1	7.09	32.5	14.63	33.28	14.4	0	1	30	0
59	Female	BLACK	105	112	78	89	14	36.63	8.3	386	23.5	2	14	3.9	13	9.1	95.5	138.5	5.1	135.5	1.45	15.65	27.8	32	107	1.7	0.9	7	3	11.58898649	0	0	0	0	0	0	0	0	0	0	1.27	4.16	1.27			0	0	30	0
83	Male	WHITE	98	78	41	45	19	36.92	8.7	276	17.17	3.11	10.1	2.4	15	7.85	98	169	4.1	130	1.65	18.15	45.8	6	33.5	1.1	0.55	12	10	6.677655607	0	0	0	0	0	0	1	0	0	1	3.75	5.33	1.41	5.33	1.29	0	1	5.33	1
66	Male	OTHER	72	97	60	71	18	36.42	7.88	120	14.95	3.05	7.73	2.9	8.75	7.93	107.75	158.5	4.1	139.75	1.6	17.6	45.93	42	59	1.17	0.77	10	4	9.786254025	0	0	0	1	0	0	0	1	0	0	1.74	17.24	1.74			0	0	30	0
61	Female	OTHER	79	111	58	70	16	36.77	9.53	80	18.37	2.87	12.67	2.5	12	8.3	106.33	95.5	4.97	132.67	1.5	16.1	35.8	37	80	3.2	1.35	51.5	6	18.23992022	0	0	0	1	0	0	0	0	0	0	1.04	4.14	1.04			0	0	30	0
58	Male	WHITE	72	115.684948	62.52382859	75.32932692	15	36.96	9.38	90	21.23	2.86	10.2	2.8	17	8.85	108.75	207.5	4.2	140.75	1.74	19.18	53.46	289	411.25	10.3	1.55	37.5	12	25.64311688	0	0	0	1	1	1	1	0	0	1	3.73	17.11	3.73			0	0	30	0
53	Female	WHITE	105	113	74	87	23	36.74	8.55	149	19.06	2.18	15.65	1.9	27.13	9.26	97.5	233.13	3.89	136.63	2.7	29.9	47.9	62	221.4	4.16	1.36	4.13	12	25.88549542	1	0	0	1	0	0	1	0	1	1	5.06	5.03	5.06	5.03	4.99	0	1	5.03	1
62	Female	WHITE	88	102	64	77	16	36.69	7.09	61	22	2.18	6.61	2.9	12.5	9.28	93.25	122.75	4.73	134.75	2.42	26.78	61.33	85	298.33	12.23	1.68	44.5	11	30.75776462	1	0	0	0	0	0	1	0	0	1	4.86	7.69	4.86	7.69	4.79	0	1	7.69	1
59	Female	OTHER	101	124	52	73	19	37.13	8.63	85	21.8	2.99	17.8	2.95	13	8.23	108.25	239.5	4.1	142.5	2.47	26.97	30.37	632	838	6.4	1.53	53.75	10	27.64386192	0	0	0	1	0	0	1	1	1	1	11.85	7.84	7.76	7.84	7.7	0	1	7.84	1
62	Female	OTHER	78	113	52	66	27	36.42	9.4	78	22.6	3.58	3.9	2.6	15	7.5	101	247	4.5	133	1.917957339	20.82314534	43.78106127	40	140	1	1.6	35	6	21.05134434	1	0	0	0	0	0	1	1	1	1	7.76	7.84	7.76	7.84	7.7	0	1	7.84	1
52	Female	WHITE	105	115.684948	62.52382859	75.32932692	15	36.56	12.6	106	14.5	4.2	14.53	3.13	12.33	8.17	105	208	4	138	1.4	15.93	32.18	231.33	277.67	1.13	1.3	23.67	8	13.17129771	0	0	0	0	0	0	1	0	0	1	2.65	2.92	2.03			0	0	30	0
56	Female	OTHER	56	103	55	70	29	36.84	7	148	21.4	1.99	36.63	2.75	15.67	8	119	131	3.67	154.33	1.9	20.4	40.95	62	129.5	13.75	2.07	80	20	30.48893045	1	0	0	0	0	0	1	0	1	1	9.09	19.79	9.92	19.79	9.83	0	1	19.79	1
77	Male	WHITE	106	94	48	58	19	36.75162381	7.5	26	16.17	2.27	21.3	4.4	41.5	11.2	93.5	155.5	6.85	140.25	1.67	18.3	36.93	91.5	143.5	7	2.65	127.25	13	28.85570073	1	0	0	1	0	0	1	0	0	1	1.11	1.13	1.11	1.13	1.04	0	1	1.13	1
79	Female	WHITE	108	128	59	75	25	36.53	9.43	178	25.38	3.62	68.63	1.2	9.5	8	104	597	4.5	135.25	1.917957339	20.82314534	43.78106127	11.33	39.33	9.43	0.98	34	13	21.05134434	1	0	1	1	0	0	1	0	0	1	3.98	13.72	3.98	13.72	3.88	0	1	13.72	1
69	Male	OTHER	94	118	67	79	21	36.68	12.1	143	15.5	4.34	9.2	4	11	9.7	111	227	6	142	1.1	12.1	39.4	29	31	0.2	2.4	70	10	9.792034521	0	0	0	0	0	1	1	0	0	1	2.75	10.33	5.5			0	0	30	0
65	Female	WHITE	109	103	59	72	29	36.41	8.56	99	23.14	3.65	5.1	4.9	24.67	10.44	109.33	112.17	3.82	148	5.28	58.33	58.82	49.5	133	3.8	2.6	46	14	39.25652086	1	0	0	1	0	0	1	0	1	1	1.31	6.08	1.31	6.08	1.26	0	1	6.08	1
59	Female	OTHER	91	126	52	70	16	36.72	7.7	342	16.7	2.51	11.15	2.9	12	8.8	107	157	4.4	141	1.3	14.5	31.9	36	43	0.9	0.6	32	2	4.081615793	0	0	0	0	0	0	1	0	0	1	1.8	37.75	1.41			0	0	30	0
52	Female	OTHER	94	95	60	71	19	37.37	8.2	51	21.45	2.38	15.6	3.3	17.5	8.2	114.5	139	3.7	146	2.5	26.9	39.6	30.5	49	7.25	1.55	44.5	13	28.37474144	1	0	1	1	1	0	1	0	0	1	8.96	9.16	8.96	9.16	9.16	1	0	9.16	1
59	Male	WHITE	82	111	81	91	15	36.81	8.83	111	20.27	3.28	6.1	2.3	11	7.55	103	126	3.5	140	1.35	14.75	23.6	19.5	53	6.432192321	1.25	29.5	3	21.05134434	0	0	0	1	0	0	1	0	0	0	1.03	4.4	1.03			0	0	30	0
51	Female	WHITE	103	114	51	66	24	25.89	9.81	71	18.4	3.18	7.21	3.2	23.14	9.66	97.71	187	4.74	137.57	2	22.03	34.81	3953.63	9007.63	7.74	1.4	29.43	14	25.14868611	1	0	0	0	0	0	1	0	1	1	11.94	17.74	6.77			0	0	30	0
60	Male	OTHER	66	110	67	77	17	36.72	7.87	133	16.33	3	4.03	3.7	14	8	108	96	3.8	140	1.6	17.5	32.1	28	41	1	0.9	16	2	10.68574051	0	1	0	0	0	0	0	1	0	0	1.12	15.48	2.72			0	0	30	0
61	Male	OTHER	61	100	55	65	15	36.94	11.08	320	15.18	3.86	11.68	3.2	13.67	7.6	107	177.67	4.5	141	1.63	17.7	33.1	17.5	23	0.95	0.8	33	7	9.572723727	0	0	0	1	0	0	0	1	0	0	2.72	15.48	2.72			0	0	30	0
51	Female	WHITE	110	102	58	71	19	37.02	8.8	49	16.25	2.79	6.6	3.4	19	8.2	98	115	2.85	138	1.55	16.45	48.8	47	228	7.3	1	16	12	18.85262026	0	0	0	0	0	0	1	0	0	1	1.29	7.41	1.08			0	0	30	0
57	Male	WHITE	89	137	69	85	17	38.09	9.55	87	16	2.75	6.2	2.8	7	8.2	108	133.5	3.85	135	1.55	17.35	35.25	38	48	2.5	0.7	18	8	11.38865498	0	0	0	1	0	0	0	0	0	1	5.85	27.52	4.82			0	0	30	0
32	Male	OTHER	87	126	77	88	25	36.72	8.2	48	16	2.83	5.95	1.45	8.5	7.6	96.5	311	3.75	132.5	1.75	19.15	31.8	117.5	140.5	7.45	0.45	8.5	7	12.64702721	0	0	0	1	0	0	0	0	0	1	1.94	1.04	1.09	1.04	1.02	0	1	1.04	1
62	Male	WHITE	98	106	75	86	26	36.74	11.6	98	18.7	3.59	11.1	2.4	12.5	7.4	100.5	104.5	4.1	136	4	43.9	42.7	20	58	4.8	0.55	5.5	5	22.16456492	1	0	0	0	1	0	1	0	0	1	20.04	20.07	20.04	20.07	20.04	0	1	20.07	1
63	Male	WHITE	76	141	73	89	20	36.87	14.65	33	13.75	5.11	8.05	3.8	16.5	8.7	105.5	182	3.7	141	1	11.1	28.1	95	110	1	0.7	19.5	4	3.016620787	0	0	0	0	0	0	0	1	0	1	2.15	4.04	2.15			0	0	30	0
63	Male	WHITE	60	104	53	65	17	36.74	6.95	71	20.2	3.1	5.1	3.2	14	7.97	108.33	105.67	4.07	138	1.2	13.17	31.97	26.5	38.5	0.35	0.83	15.67	4	2.720499742	0	0	0	0	0	0	0	0	0	0	1.16	3.68	1.16			0	0	30	0
53	Male	WHITE	95	108	63	76	25	36.88	6.85	63	14.85	2.03	6.2	3.2	15.5	7.8	83.5	79	3.8	117.5	2.4	26.2	39.5	43	122	25	0.65	7	7	24.28000797	0	0	0	1	0	0	1	0	0	0	3.89	30.99	4.85			0	0	30	0
54	Male	WHITE	82	115.684948	62.52382859	75.32932692	14	36.75162381	8.34	65	16.72	2.66	9.58	3.06	12	9.96	101.8	198.4	4.08	138	1.75	19.01	37.58	129.4	258.4	3.68	0.94	26.4	5	17.03055941	0	0	0	1	0	0	1	0	0	1	4.85	30.99	4.85			0	0	30	0
54	Male	WHITE	94	115	71	84	14	36.72	7.2	129	14.5	2.13	11.5	3.4	13	8.5	87	107	4.6	120	2.3	24.9	46.3	46	96	5.1	1.8	34	4	27.5422298	0	0	0	1	1	0	1	0	0	1	1.95	30.99	4.85			0	0	30	0
54	Male	OTHER	87	103	59	72	21	36.48	7.35	147	17.35	2.02	14.95	2.8	18	8.2	85	123	3.3	125	2.1	23.4	46.4	71	169	23	3.7	40	10	39.11261148	1	0	0	1	0	0	1	0	0	1	2.99	3.57	2.99	3.57	2.9	0	1	3.57	1
72	Male	WHITE	90	139	75	91	22	36.54	14.15	149	13.6	4.54	5.6	3.4	13	7.9	108.5	74	3.95	140	1.77	19.63	33.57	58.5	65.5	12.95	1	27	8	22.505913	0	0	0	0	0	0	0	1	0	1	1.09	6.19	4.89	6.19	4.79	0	1	6.19	1
61	Female	OTHER	80	115.684948	62.52382859	75.32932692	16	37.18	8.75	101	19.92	3.83	10.64	2.78	12	7.68	106	213.2	3.78	137.2	2.47	27.27	39.42	347	570.33	2.15	0.64	16.6	9	15.17974416	0	0	0	0	0	0	0	1	0	1	5.83	22.66	5.83			0	0	30	0
57	Female	WHITE	118	106	53	65	17	37.42	11.6	51	21.03	3.52	6.38	2.9	26	9.1	112	86	4.5	148	2.18	23.88	49.73	81	411	16.4	1.1	16	12	26.64428049	1	0	0	0	0	0	0	0	0	1	6.77	19.86	6.77			0	0	30	0
65	Male	WHITE	86	121	76	87	23	36.69	14.5	78	13.6	4.83	8.3	3.4	14	8.1	97	226	3.4	137	1.917957339	20.82314534	43.78106127	9	16	0.8	1	22	4	21.05134434	0	0	0	0	0	0	0	0	0	1	2.64	6.78	2.64			0	0	30	0
64	Female	WHITE	99	100	58	67	12	35.94	9.67	53	18.03	2.94	2.83	2.5	13.2	10.14	95.4	153.6	3.82	133.4	1.72	18.6	39.45	67.33	56.33	23.97	0.86	32.2	9	23.06897253	1	0	0	0	0	1	0	0	0	1	4.07	11.61	4.07			0	0	30	0
64	Female	WHITE	105	106	58	68	12	36.49	9	227	16.7	2.88	20.4	1.85	10.5	8.7	102.5	144	4.1	134	1.35	15.4	28.1	113	80	2.85	0.8	20	4	11.61455345	0	0	0	1	0	1	0	0	0	0	1.22	11.61	4.07			0	0	30	0
62	Male	WHITE	103	102	51	63	19	37.17	7.9	333	20.8	3.69	12.2	4.2	18.67	9.3	87.33	281.5	5.4	129.33	1.1	11.8	33.8	16	24	0.4	6.93	115.33	7	22.56007346	0	0	0	0	0	0	1	1	1	1	9.28	5.69	0.82			0	0	30	0
60	Male	OTHER	50	115.684948	62.52382859	75.32932692	15	36.67	11.5	122	15.55	3.24	6	3.6	13.5	8.65	109	127	4.05	141.5	1.1	12.4	31.8	108	83	0.9	0.75	11	2	4.346093831	0	0	0	0	0	0	0	0	0	1	5.37	7.52	5.37			0	0	30	0
69	Male	WHITE	96	156	87	107	20	37.54	10.48	138	13.47	3.47	10.32	3.48	12.6	7.34	105.8	250.8	3.78	139	1.37	14.77	27.55	826.6	768.8	0.7	0.9	10.6	5	7.599348863	0	0	0	0	0	0	0	0	0	1	2.05	7.74	2.05			0	0	30	0
60	Male	OTHER	71	112	45	61	18	36.83	8.13	84	16.35	2.72	6.4	3.95	13	8.85	103.5	118.5	4.75	134.5	1.75	19.35	32.2	46	93.5	4.15	2.1	37	12	25.17738672	0	1	0	1	1	0	1	1	0	1	5.25	5.91	5.25			0	0	30	0
74	Male	WHITE	91	115.684948	62.52382859	75.32932692	19	37.09	9.53	95	16.83	3.48	13.97	3.37	15.17	7.9	102.33	198.83	4.17	135.83	1.5	16.6	37.42	1566.33	3059.83	2.53	1.05	21.67	8	14.94680005	0	0	0	1	0	0	0	0	0	1	1.86	6.63	1.86			0	0	30	0
76	Male	WHITE	39	102	54	68	15	36.42	7.6	192	14.03	2.69	7.33	3.7	10.67	9.17	89	72.33	5.76	117	1.6	17.1	39.1	15.5	24	1.35	2.53	59	4	21.71149473	0	0	0	0	0	0	1	1	0	0	5.95	14.6	5.95			0	0	30	0
66	Male	BLACK	67	115.684948	62.52382859	75.32932692	15	36.75162381	9.72	78	14.81	3.24	6.85	2.28	17.14	9.23	103	234.86	4.61	144.29	1.39	15.15	37.76	386.29	1156.86	2.46	1.39	16.57	6	16.67224873	0	0	0	0	0	0	1	1	0	1	3.64	18.66	1.95			0	0	30	0
53	Male	WHITE	87	115.684948	62.52382859	75.32932692	16	36.75162381	8.95	50	17.71	2.81	12.09	2.87	9.17	9.38	97.33	190	4.67	128.67	1.63	17.61	34.81	603.5	630.67	7.55	1.03	32	12	19.82642369	0	0	0	1	0	0	1	0	0	0	2.3	12.93	2.3			0	0	30	0
68	Male	OTHER	92	132	58	79	18	38.06	7.35	50	17.65	2.32	3.75	4.9	24.5	10.1	110	278	3.9	146	2.2	24.05	44.3	31	33	4.3	1.7	69.5	9	25.85239958	1	1	0	1	0	0	1	1	0	1	18.67	18.44	18.67	18.44	18.44	0	1	18.44	1
51	Female	WHITE	99	103	57	68	23	36.39	7.5	49	16.48	2.37	12.77	3.6	10.75	7.45	100.75	237	4.38	135.25	3.03	32.97	67.35	29	72	7.8	0.45	15.5	14	18.9687704	1	0	0	1	0	0	1	1	0	1	2.87	12.91	3.81			0	0	30	0
62	Female	WHITE	122	110	62	74	26	36.54	11.13	187	16	3.76	12.51	2.57	18	8.04	105.8	66.6	4.86	139.6	2.5	27.2	36.63	22.2	45.2	3.2	2.42	48.2	14	29.54682162	1	1	0	1	0	0	1	0	0	1	18.96	20.22	18.96	20.22	18.88	0	1	20.22	1
66	Female	WHITE	77	92	54	66	17	36.72	8.07	183	16.5	3.26	15.27	2.5	9	8.1	114	76	4.05	141.5	1.17	12.4	28.07	13	31	0.2	0.45	7.5	1	-5.536951975	0	0	0	0	0	0	0	0	0	1	2.18	13.22	1.4			0	0	30	0
68	Female	WHITE	72	92	49	59	19	36.91	8.75	335	17.25	3.11	15.35	3.2	11.5	8.4	97	123.5	3.6	141.5	1.1	12.35	26.1	10	10	6.432192321	0.5	11	1	21.05134434	0	0	0	0	0	0	0	0	0	1	1.48	13.22	1.4			0	0	30	0
67	Male	WHITE	71	114	69	79	20	36.51	11	52	16.45	4.23	18.2	3.4	19	8.47	102.67	243	4.2	136.33	1.5	16.4	37.35	32	122.5	1.4	0.77	24.67	6	9.741813472	0	0	0	1	0	0	0	1	0	1	2.34	7.77	0.46			0	0	30	0
68	Male	WHITE	55	109	61	76	15	36.72	9.95	50	18.48	3.33	5.3	3	13	8.25	107.5	133	4.2	144	2.33	25.6	30.93	26.5	49.5	1.9	1.2	25.5	12	20.07474959	0	1	0	1	0	0	0	1	0	1	2.54	7.77	0.46			0	0	30	0
64	Male	WHITE	88	115.684948	62.52382859	75.32932692	14	37.39	10.72	45	18	4.45	7.82	3.23	13	7.78	110.5	287	4.13	142.67	1.71	18.57	35.69	160.17	359	4.5	1.03	16.33	12	18.40701605	0	0	0	0	0	0	0	1	0	1	1.38	1.27	1.53	1.27	1.17	0	1	1.27	1
62	Male	WHITE	65	104	53	68	15	36.68	9.6	53	14.4	4.07	2.9	3.6	13	8.1	103	134	4.1	136	1.5	16	32.3	7	21	3.3	0.7	12	5	12.07085693	0	0	0	0	0	0	0	1	0	0	2.62	1.27	1.53	1.27	1.17	0	1	1.27	1
65	Male	WHITE	76	98	52	66	25	36.65	7.05	78	24.45	2.53	66.85	2.7	27	8.4	96.33	57	4.33	134	2.5	27.3	50.45	48	117.5	10.3	2.03	21.67	13	32.28386266	1	0	0	0	0	0	1	1	0	1	1.53	1.27	1.53	1.27	1.17	0	1	1.27	1
55	Male	OTHER	83	99	72	81	17	36.97	10.6	99	15.7	3.03	6.5	1.8	10	7.5	111	82	4.6	139	1.4	15.7	40.9	22	63	1.6	0.6	9	6	7.086501549	0	0	0	1	0	0	0	1	0	1	2.83	1.49	1.45			0	0	30	0
56	Male	OTHER	111	89	67	75	22	36.5	10.15	97	19.3	2.86	67.8	2.6	22.5	7.95	102	208	3.8	134	1.85	20.35	42.6	83.5	122	5.9	1	18	10	20.02939904	0	0	0	1	0	0	0	1	0	0	1.45	1.49	1.45			0	0	30	0
70	Male	WHITE	112	104	54	66	19	36.66	8.83	252	17.43	3.43	4.37	2.5	9.33	7.8	98.67	117.33	3.47	132	1.45	16.15	47.5	6.5	13	0.6	0.53	9	1	2.584805907	0	0	0	0	0	0	0	0	0	0	4.34	24.31	4.34			0	0	30	0
66	Male	WHITE	82	121	56	75	27	36.96	7.47	216	22.57	3.63	10.1	2.8	11.33	8.27	97.67	146.67	3.67	135.33	1.5	15.95	46.6	10.5	29.5	0.5	0.63	26	3	3.92943352	0	0	0	0	0	0	0	0	0	1	7.95	24.31	4.34			0	0	30	0
52	Female	WHITE	93	122	59	73	17	37.68	7.6	24	16.6	2.23	7.55	2.5	13.5	8.35	110.5	356	4.5	150	2	21.9	37.6	13	40	6.7	1.55	60.5	10	25.57731456	0	0	0	1	0	0	1	1	0	1	3.99	4.07	3.99			0	0	30	0
61	Male	WHITE	84	130	69	87	18	36.19	11	80	16.55	3.42	3	3.2	10	8.6	102.5	95.5	3.15	135	1.45	16.3	36.05	25	68.5	2.2	0.55	6	7	7.850580557	0	0	0	0	0	1	0	0	0	1	2.97	14.62	2.62			0	0	30	0
70	Male	OTHER	61	101	49	61	23	35.86	9.03	106	14.3	2.97	12.77	3	17.25	10.03	108.5	106.75	6.38	142.25	1.65	17.95	101.7	21	35	0.7	3.28	166.75	8	22.05811349	1	0	0	0	0	0	1	0	1	1	2.72	2.48	2.72	2.48	2.43	0	1	2.48	1
51	Male	OTHER	110	99	65	73	28	25.32	9	108	15.73	2.94	10.16	3	52.43	10.06	95.86	216.14	6.01	150.86	2.3	25.44	48.26	898	5531	1.8	2.03	17.71	17	24.75631831	0	1	0	0	0	0	1	0	1	1	2.31	2.21	2.31	2.21	2.13	0	1	2.21	1
54	Female	WHITE	93	132	67	82	15	36.77	10.85	27	16.8	3.19	2.5	3.1	31	6.6	101	271	4	139	1.2	13.5	29.7	89	161	2.3	0.8	13	6	9.484914135	0	0	0	0	0	0	0	0	0	0	2.46	2.48	2.46			0	0	30	0
64	Female	WHITE	75	136	77	96	18	36.71	11.07	215	13.9	4.19	25.43	2.85	14	8.72	85.2	183	3.66	114.6	1.45	16.05	25.85	11.5	12	1.65	3.16	49.8	11	23.49541672	1	0	0	0	0	0	1	0	0	1	6.7	18.67	6.7			0	0	30	0
50	Male	WHITE	92	115.684948	62.52382859	75.32932692	22	37.08	7.74	93	17.77	2.49	9.41	2.68	15.43	9.74	104.86	227.57	4.41	137.86	1.92	21.11	41.05	259.17	246.5	4.92	1	17.29	11	19.75874833	0	0	0	1	0	0	0	0	0	1	6.82	11.18	6.82			0	0	30	0
47	Female	OTHER	117	111	62	76	26	38.37	9.78	146	15.78	3.28	13.9	2.4	18.33	7.7	102	137.67	4.7	135.33	1.77	18.97	32.63	208.33	746.67	1.97	1.3	18.67	8	17.89876372	1	0	0	0	0	0	1	0	0	1	18.84	23.5	18.84			0	0	30	0
67	Female	WHITE	95	101	60	72	22	37.67	9.76	169	16.34	3.39	19.8	2.1	11	8.27	99.67	164.33	4.03	141.33	1.25	13.8	27.5	50	62	2.1	1	71.67	8	11.73373094	1	0	0	0	0	0	1	0	0	1	9.24	6.87	1.86			0	0	30	0
68	Female	WHITE	88	116	59	75	16	37.11	7.9	203	15.85	2.96	37.9	2.25	9	9.6	105	149	3.85	136.5	1.5	16.7	28.6	28.5	19	0.5	0.85	32.5	2	6.795806713	1	0	0	0	0	0	1	0	0	1	1.86	6.87	1.86			0	0	30	0
73	Male	WHITE	80	104	58	69	19	37.44	8.9	117	15.1	3.01	8.3	3	10	7.8	102	218	3.8	129	1.3	14.2	43.78106127	54	105	1.8	1	17	5	11.59031336	1	0	0	1	0	0	1	1	0	1	4.67	17.65	4.67			0	0	30	0
72	Male	WHITE	53	91	41	53	19	36.02	7.8	146	21.6	2.33	12.25	2.1	13.5	7.2	106	122.5	4.9	133.5	1.917957339	20.82314534	43.78106127	38.5	70	4.4	1.1	33	7	21.05134434	1	0	0	1	0	1	1	1	0	1	3.5	16.2	3.5			0	0	30	0
42	Male	WHITE	102	108	55	67	20	36.8	11.28	62	16.24	3.13	20.86	2.9	22.5	8.28	104	135	5.3	141.25	2.18	23.35	39.5	227	941	8.6	1.25	26.25	19	25.42758353	1	0	0	0	1	0	1	0	0	1	9.26	9.09	9.26	9.09	9.06	0	1	9.09	1
33	Female	OTHER	91	119	72	82	12	37.48	9.15	117	17	3.15	10.3	2	10	8	117	123	3.85	145	1.7	18.45	34.1	25	39	0.8	0.75	35.5	2	8.776436355	0	0	0	0	0	0	0	0	0	1	1.37	5.88	1.37			0	0	30	0
62	Female	OTHER	103	160	80	99	19	36.79	8.7	109	14.7	2.97	2	2.55	15.33	8.37	117.67	99.67	4.27	155.33	1.3	14.1	25.2	68.5	19.5	0.8	0.9	81.33	2	7.516697003	0	0	0	0	0	0	0	0	0	1	5.91	5.99	5.91			0	0	30	0
64	Male	WHITE	80	115.684948	62.52382859	75.32932692	15	36.91	9.65	72	15.24	3.21	11.65	3.08	10.75	8.2	102.5	189.25	4.25	134.75	2.21	24.24	34.71	342.75	844.75	3.18	1.33	37.25	8	22.41368957	0	0	0	1	0	0	1	1	0	0	3.39	12.95	1.25			0	0	30	0
58	Male	WHITE	63	114	65	80	14	37.14	8.13	56	27.03	2.81	4.5	3.05	17	8.5	109	84	4.7	141	2.2	24.1	47.9	46	96.5	12.3	1.1	26	8	25.65912607	0	1	0	1	0	0	0	0	0	1	1.97	15.09	1.04			0	0	30	0
65	Male	WHITE	67	106	55	67	25	36.98	14.2	76	14.4	4.75	8.5	3.5	19.6	8.22	107	229.6	3.54	142.4	1.1	11.6	23.35	40	36	0.3	1.26	14.4	8	5.158195983	0	0	0	0	0	0	1	1	0	1	4.04	6.76	4.04			0	0	30	0
62	Male	OTHER	67	117	55	69	20	37.18	12.85	325	14.85	4.16	15.55	2.8	17.5	8.85	111	367	4.35	147.5	1.1	12	34.1	49.5	36	0.65	2.6	59	9	15.01335912	1	0	0	0	0	0	1	1	0	1	13.21	14.12	13.21			0	0	30	0
76	Female	OTHER	85	163	64	87	16	37.55	11.6	74	14.75	3.47	13	2.2	12.5	7.35	111	216.5	3.75	138.5	1.7	19.05	35.5	26.5	40	0.7	1.7	28.5	8	16.10291749	0	0	0	0	0	0	0	1	0	1	2.39	4.31	2.39			0	0	30	0
57	Female	WHITE	85	117	58	75	15	36.2	6.2	49	17.49	2	10.67	4	20.33	10.33	98.33	72	3.5	136.33	2.48	26.69	60.49	55	203.67	20.57	2.5	53.67	14	36.80148958	0	0	0	1	1	0	1	0	0	1	4.3	10.19	4.3			0	0	30	0
62	Female	OTHER	89	110	63	74	19	36.91	7.3	196	19.7	2.66	20.55	2.3	14.5	7.5	109.5	79	3.65	142.5	1.2	12.95	37.9	44	101	1.2	1	36.5	5	9.161176921	1	0	0	0	0	0	1	0	0	0	1.83	15.63	1.83			0	0	30	0
62	Male	OTHER	66	122	78	92	19	35.98	11	122	14.1	3.63	6.8	2.8	11	7.9	115	115	3.5	145	1.4	14.8	32.4	18	19	0.5	0.9	12	9	6.570092573	1	0	0	0	0	0	1	0	0	1	2.22	21.76	21.85	21.76	21.67	0	1	21.76	1
71	Male	OTHER	118	115.684948	62.52382859	75.32932692	20	36.9	13.78	85	14.58	4.6	5	2.4	12.83	7.82	108.17	96.67	4.33	137.67	2.53	27.4	47.68	6	14	2.3	1.13	21.83	9	21.14407542	1	0	0	1	1	0	1	0	0	1	21.85	21.76	21.85	21.76	21.67	0	1	21.76	1
63	Female	WHITE	99	101	69	76	28	36.25	11.25	224	15.65	3.02	20.5	2	17.33	6.73	90.33	101.5	3.37	121.67	1.7	18.8	50.25	34	117	22.45	2.9	26	13	34.32299669	0	0	0	1	0	0	1	0	0	1	6.3	6.33	6.3	6.33	6.21	0	1	6.33	1
36	Female	OTHER	110	95	62	72	29	36.69	8.7	469	17.8	2.72	33.9	2.2	17	6	86	124	3.5	124.33	1.7	18.2	42.5	29	311	12.4	5.4	35	17	38.02876706	1	0	0	1	1	0	1	0	1	1	24.68	29.5	24.68			0	0	30	0
53	Female	WHITE	62	115.684948	62.52382859	75.32932692	17	36.83	8.84	48	15.59	2.87	6.21	2.63	10.83	8.37	100.67	150.67	4.18	135.17	1.59	17.31	40.14	174.17	281.5	2.1	1.27	26.5	10	16.71573588	0	0	0	0	0	0	0	1	0	1	2.82	7.95	2.82			0	0	30	0
63	Male	WHITE	99	112	63	74	20	37.74	8.7	61	17.4	2.81	8.33	4.7	16	7.85	103	87.5	4.05	139.5	2	22.3	43.78106127	16	40	1.5	1.25	28	12	17.86139032	0	1	0	0	0	0	1	0	0	1	5.69	15.57	3.28	484.92	484.92	0	0	30	0
63	Male	WHITE	73	102	53	65	22	37.53	5.89	36	16.68	1.89	7.76	3.3	15.25	8.78	101.25	71	4.35	134	2.37	26.23	38.55	24.67	82.33	3.43	1.45	25.75	9	24.30930852	0	0	0	0	0	0	1	0	0	1	2.61	15.57	3.28	484.92	484.92	0	0	30	0
48	Female	OTHER	112	115.684948	62.52382859	75.32932692	24	36.83	8.1	66	21.75	2.8	16.35	2.5	15.5	8.63	104	222.5	4	137.25	1.55	16.9	38.5	38	93	6.6	1.2	30	11	20.2163958	0	0	1	1	1	0	1	1	1	1	15.04	15.01	15.04			0	0	30	0
61	Female	WHITE	75	98	64	71	22	36.46	9.35	264	17.45	2.87	13.05	2.5	15	7.6	115.25	163.5	2.66	141.75	1.2	13	26.2	12	17	0.6	1.9	36.5	7	12.68362227	0	0	0	0	0	0	1	0	0	1	2.36	4.39	4.31	4.39	4.2	0	1	4.39	1
57	Male	WHITE	68	100	50	62	16	37.32	9.07	72	15.93	2.8	4.5	2.8	10.33	10.1	104.67	225.33	4.47	138.67	1.69	18.6	60.82	1552.33	2035.33	4.03	0.67	20.33	6	13.74282611	0	0	0	0	0	0	0	0	0	1	1.82	8.25	1.82			0	0	30	0
53	Female	OTHER	115	117	73	86	14	36.82	12.17	102	21.17	3.74	11.03	2.7	10	8.37	99.33	119.33	4.17	132.67	1.75	19.25	38.15	50	115.5	4.4	0.67	7.33	5	14.46559168	0	0	0	0	0	0	0	0	0	1	1.97	6.32	1.97			0	0	30	0
39	Female	OTHER	95	104	53	68	27	36.71	7.65	149	23.3	2.1	23.15	2.5	17.25	9	101.5	106.25	4.43	137	3	32.9	72.75	91	289	27.2	2.7	61.25	12	40.72603726	1	0	0	1	0	0	1	0	1	1	15.18	15.07	15.18	15.07	15.07	0	1	15.07	1
52	Female	WHITE	85	111	79	89	18	37.29	9.8	108	16.4	3.31	5.9	4.2	9	8.87	108.67	103	4	138.6	1	11.2	27.6	42	177	0.9	0.57	4	1	0.652259204	0	0	0	0	0	0	0	0	0	1	13.37	11.58	0.46			0	0	30	0
61	Male	WHITE	85	115.684948	62.52382859	75.32932692	15	36.75162381	10.92	84	15.83	3.42	3.65	2.77	13.67	9.2	103	199.67	3.83	142.33	1.48	16.85	41.57	321	788.33	10.4	1.3	32.67	9	22.18372334	0	0	0	0	0	0	1	0	0	1	1.76	15.67	2.27			0	0	30	0
52	Male	WHITE	96	115.684948	62.52382859	75.32932692	21	36.58	9.28	77	17.74	2.96	5.9	3.6	16	9.08	102	132.75	4.1	138	2.32	24.38	46.96	20	30	7.5	2.03	47.75	11	30.24778844	1	0	1	1	0	0	1	0	0	1	11.5	69.83	14.65	69.83	14.42	0	1	30	0
72	Male	OTHER	84	110	66	75	25	37.01	13	162	15.4	4.18	3.3	3.1	13.5	8.1	106.5	124	3.65	138.5	1.4	14.7	25.4	303	132	5	1.1	20	5	17.19428278	1	0	0	0	0	0	1	0	0	0	1.2	1.43	1.2			0	0	30	0
59	Male	OTHER	104	109	61	72	23	36.66	7.17	58	18.11	2.32	18.37	2.6	18.4	8.7	97	120.6	5.75	131.2	1.94	21.22	47.16	28.33	58.33	9.87	1.84	75.8	11	28.34187126	0	0	0	1	0	0	1	0	1	1	4.56	18.93	2.96			0	0	30	0
59	Male	OTHER	67	85	49	57	13	36.93	8.22	42	17.82	2.46	4.52	4.2	18.5	9.8	98.5	143.5	4.45	135.5	2.6	29.1	55.25	21	39	6.2	1.4	27.5	8	27.24856381	0	0	0	0	0	0	1	0	0	0	1.01	18.93	2.96			0	0	30	0
59	Male	OTHER	100	110	66	79	16	37.01	7.67	51	20.88	2.35	9.02	3.6	14.6	8.94	98.6	91.4	5.58	134.4	2.15	23.5	47.45	28	75	11.5	1	57.6	10	24.23531163	1	0	0	1	0	0	1	0	0	1	3.64	18.93	2.96			0	0	30	0
59	Male	WHITE	83	104	64	76	15	36.59	9.5	71	15.9	2.76	5.9	2.4	10.75	8.8	92.75	119.25	4.55	131.5	2.4	26.15	40.8	17.5	52.5	1.85	2.28	67.5	6	26.44801056	0	0	0	0	0	0	1	1	0	0	3.27	44.26	5.57			0	0	30	0
59	Male	WHITE	84	98	56	68	14	35.99	11.2	52	15.25	3.27	22.85	2.45	13.33	8.47	88	125.33	3.93	121.33	3.1	34.05	43.3	44	201.5	3.2	1.83	49	8	29.28171751	1	0	0	0	0	0	1	1	0	1	3.69	44.26	5.57			0	0	30	0
56	Male	WHITE	105	127	71	84	19	37.17	9.2	39	18.75	3.56	6.48	2.75	10.5	8	109	94	4.45	137.5	1.4	16.05	30.25	36	45.5	1.6	1.15	19.5	7	13.31262456	0	0	0	1	0	0	1	0	0	1	1.99	21.89	1.19			0	0	30	0
55	Male	WHITE	98	135	68	84	15	36.75	7.75	64	17.35	2.39	6.55	3.4	17.25	8.3	100.75	163	3.88	131.5	3	30	49.45	23.5	44	11.5	1.25	16.5	9	30.10201321	1	0	1	1	0	0	1	0	0	1	2.82	23.88	4.12			0	0	30	0
46	Male	OTHER	87	82	52	59	14	36.75162381	8.76	95	15.48	3.08	2.76	2.6	15.25	7.65	98.75	156.5	4.45	125.5	1.9	20.13	59.2	28.5	30	0.3	3	39	7	19.58146593	1	0	0	1	1	1	1	0	0	1	2.9	25.93	2.91			0	0	30	0
53	Male	OTHER	74	139	64	82	23	35.98	7.5	44	21.55	3.43	3.9	3.2	16	11.85	108.5	123	4.95	141	2.05	21.2	31.8	32.5	104.5	5	2.57	107	9	29.58666044	1	0	1	0	1	0	1	1	0	1	1.94	5.78	1	5.78	0.88	0	1	5.78	1
81	Male	OTHER	68	94	44	55	29	36.68	11.03	172	20.6	3.56	21.15	4	21.33	8.8	98.5	78.75	3.95	136	3.68	38.9	63.27	18	72	11.25	2.33	29	14	38.26657367	1	0	0	0	0	0	1	1	1	1	5.05	4.97	5.05	4.97	4.97	0	1	4.97	1
59	Female	WHITE	96	99	54	65	22	37.56	13.8	48	13.4	3.87	7.35	3.2	12	6.9	114	135	4.3	137	1.6	17.35	33.25	82	150	2.05	1.1	37.5	9	15.31959349	0	0	0	1	0	0	0	0	0	1	8.8	5.87	5.91			0	0	30	0
58	Female	OTHER	83	92	53	63	16	37.71	12.83	46	16	3.73	5.27	2.95	12.5	7.7	111.5	106	4	141.5	1.2	13	30.4	111.5	146	1.85	0.9	15.5	7	9.789103017	0	0	0	0	0	0	0	0	0	1	1.58	5.87	5.91			0	0	30	0
59	Female	WHITE	75	111	63	74	14	37.11	13	34	16.3	3.97	2.4	3.1	15	8.3	107	111	4.2	139	1.2	13.1	37.4	84	158	1.3	0.6	14	5	4.575137136	0	0	0	0	0	0	0	0	0	1	5.91	5.87	5.91			0	0	30	0
59	Male	WHITE	103	91	67	76	22	38.06	11.73	130	14.08	3.48	2.93	2.4	10	7	108	126	4.8	140.5	1.3	14.2	27.7	23.5	49	0.65	1.7	24.5	10	12.8182327	1	0	0	0	0	0	1	0	0	1	6.38	13.76	6.38			0	0	30	0
55	Male	OTHER	77	110	78	88	15	37.03	8.6	37	16.23	2.55	5.53	2.93	15.25	7.1	103.25	92.75	3.63	139.25	1.5	16.37	33.83	43	315.33	9.8	0.45	5.75	8	11.95689598	0	0	0	0	0	0	0	0	0	1	2.28	9.18	2.28			0	0	30	0
57	Female	WHITE	75	117	59	72	17	36.75	8.95	55	25.1	2.48	8.55	3.8	20	9.4	106	100	4.6	140	3.05	32.8	65.35	29	64	42.5	2.1	92	11	40.19305161	0	0	0	1	1	1	1	1	0	1	2.26	5.28	2.26	5.28	5.23	1	0	5.28	1
57	Male	OTHER	73	133	71	89	21	37.02	9.25	82	15.6	3.62	6.65	3.8	10	8.4	100.5	153.5	5.15	132.5	1.2	13.35	27	21	31.5	0.55	0.75	15.5	6	3.45906014	0	0	0	0	0	0	0	1	0	1	1.64	5.35	1.64			0	0	30	0
69	Male	OTHER	75	121	60	76	13	35.87	10.77	65	18.5	3.67	19.33	3.2	22.33	7.93	117.67	171.67	3.73	152.33	2.33	24.47	58.1	21.5	33	3.45	3.9	34.33	14	33.6093248	1	0	0	1	0	0	1	1	0	0	4.16	4.06	4.16	4.06	4.06	0	1	4.06	1
68	Male	OTHER	90	112	74	86	17	36.44	10.35	63	20.85	3.24	7.3	2.3	16.5	6.75	100	114	3.3	138	1.3	13.7	37	75.5	359	17.1	1.6	21	9	24.59813109	0	0	0	1	0	0	1	0	0	1	1.8	5.96	1.8			0	0	30	0
80	Male	WHITE	87	95	51	61	19	36.6	8.65	75	16.45	3.21	6.25	3.4	15	8.65	102.5	157	4.1	136.5	1.65	17.65	40.05	7	30	1.3	2.25	31.5	10	20.79102231	0	0	0	0	0	0	1	1	0	1	1.25	42.65	19.99			0	0	30	0
54	Male	OTHER	87	115.684948	62.52382859	75.32932692	14	36.95	8.84	57	21.49	2.84	9.77	2.58	9.4	8.8	108.4	158.4	4.62	138.8	2.14	23.59	36.44	1366.2	1713.2	8.64	1.18	25.2	11	24.68620022	0	0	0	1	0	0	1	0	0	1	1.61	7.2	1.61			0	0	30	0
56	Male	WHITE	68	102	58	68	21	36.61	8.02	21	16.12	2.55	7.9	4.4	22	9.35	97	90.5	5	133	2.78	30.2	59.58	17	24	11.5	3.35	38	12	38.68327269	1	0	1	1	1	0	1	1	1	1	8.3	58.56	0.38	58.56	0.38	0	1	30	0
46	Male	WHITE	73	126	78	90	16	36.28	8.43	70	17.25	2.95	4.55	3.2	14	7.65	111.5	164	4.35	144	1.52	17	31.88	165.310688	357.9857194	6.432192321	0.85	18	5	21.05134434	0	0	0	0	0	0	0	0	0	1	3.48	8.08	3.48			0	0	30	0
46	Male	WHITE	89	123	68	81	14	36.92	8.55	40	17.9	3.03	3	2.8	14.5	7.25	109	135	3.9	144	1.7	18.7	35.55	13	42	3.1	0.7	12.5	6	13.23635718	0	0	0	0	0	0	0	0	0	1	1.36	8.08	3.48			0	0	30	0
46	Male	WHITE	95	124	73	85	19	37.51	8.55	51	17.7	3.1	3.3	2.9	11	7.7	105.5	136.5	3.85	138	1.7	19.1	38.2	15	52	4.6	0.8	13.5	7	16.00604545	0	0	0	1	0	1	0	0	0	1	1.31	8.08	3.48			0	0	30	0
72	Male	WHITE	98	104	69	81	29	35.96	9.75	403	17.53	3.15	51.35	3.1	27.67	8.8	95.83	129.33	5.28	135.5	1.77	19.45	30.08	73.5	105	0.85	2.52	20	10	21.05580706	1	0	0	0	0	0	1	0	1	1	1.16	9.42	1.16	9.42	1.03	0	1	9.42	1
65	Male	WHITE	92	113	63	75	22	37.07	12.8	172	14.1	3.78	19	1.9	12	6.57	119	207.67	3.93	147.67	1.7	18.45	31.7	34	80	0.9	2.1	57	9	19.07511405	0	0	0	1	0	0	1	1	0	1	4.92	12.92	4.92			0	0	30	0
52	Female	OTHER	99	129	61	77	18	36.62	7.1	45	21.05	1.96	6.2	3.9	18	9.95	94	134	4.75	124	2.6	27.85	63.3	42	66.5	19.8	0.85	37	8	26.86229975	1	0	0	1	1	0	1	1	1	1	5.05	8.91	5.05	8.91	5.05	0	1	8.91	1
92	Male	OTHER	76	114	59	376	19	36.55	10.4	192	14.5	3.5	7	3.8	21	9	102	121	4.2	144	1.2	12.8	62.93	21	24	0.6	2.1	72	3	13.64142097	0	0	1	0	0	0	0	1	0	1	1.78	7.61	1.78			0	0	30	0
70	Male	WHITE	91	99	69	76	18	35.79	9.87	81	24.63	2.66	11.33	2.4	13	6.7	106	135.33	2.63	141.33	1.2	12.6	33.1	20.5	44.5	3.85	1.13	25.33	8	14.73734068	1	0	1	1	1	1	1	0	0	1	2.22	45.76	16.82	45.76	17.42	1	0	30	0
75	Male	WHITE	94	117	57	73	25	36.65	7.72	12	19.53	2.6	1.8	2.3	17	7.83	102.33	114	4.8	138.67	2	21.9	27.84	7.33	13.33	1.1	1.63	31.67	9	19.22923164	0	0	0	0	0	0	1	0	0	1	2.09	4.35	2.09	4.35	2.35	1	0	4.35	1
61	Male	WHITE	92	114	65	77	24	36.86	7.8	184	18.15	2.89	20.65	2.9	19.75	8.07	86.5	493.75	5.15	122	1.9	20.6	120.8	20	34	0.35	4.25	59	9	23.49745056	1	0	0	0	0	0	0	0	0	1	4.95	21.81	14.78	21.81	14.64	0	1	21.81	1
60	Male	BLACK	88	77	61	68	18	36.97	8.3	73	14.93	2.81	12.5	2.48	23.25	9.73	98.5	330.75	5.13	137.5	2.36	26.11	45.81	3748.5	9719	6.48	1.5	26	13	26.99107475	0	0	0	1	0	0	1	1	1	1	4.85	68.14	4.85			0	0	30	0
47	Male	WHITE	72	106	68	79	11	36.38	7.45	35	18.78	2.5	8.35	3.1	12	8.9	106.5	174	4.15	136	1.87	20.6	46	53	75	23.9	2.15	48	15	32.76329825	0	1	0	1	0	0	1	0	0	1	1.01	11.8	1.01			0	0	30	0
51	Female	OTHER	94	102	47	62	21	36.96	10.93	78	16.47	3.78	11.73	1.9	10.33	7.53	114	104	3.83	139	1.55	17.45	36.1	129.67	250.33	2.47	1.23	17.67	12	16.73752544	1	0	0	0	0	0	0	1	0	1	3.75	7.12	2.17			0	0	30	0
60	Female	OTHER	77	117	59	75	17	37.22	8.33	23	21.43	2.89	4.67	2.2	6.5	7.5	110	168.5	4.2	138	1.6	17.4	36.4	25	80.5	1.3	1.2	14	10	14.43059487	0	0	0	0	0	0	1	1	0	1	2.17	7.12	2.17			0	0	30	0
58	Female	OTHER	92	104	58	68	18	36.8	7.05	32	18.93	2.59	2.43	2.4	9.67	7.75	106.67	248.33	3.97	138	1.63	18.1	35.9	69.5	193	1.55	1.07	6.67	7	14.20619307	1	1	0	0	0	0	0	1	0	1	1.59	7.12	2.17			0	0	30	0
33	Male	WHITE	91	98	57	66	17	37.63	8.36	81	18.62	2.6	8.14	3	11	8.2	103	126	4.5	139	1.4	15.6	31.45	17	66	1.3	0.7	20	6	7.776846756	0	1	0	0	0	0	0	0	0	1	2.33	2	2.01	2	1.88	0	1	2	1
36	Male	OTHER	107	108	63	76	17	36.51	7.82	44	19.04	2.34	7.32	2.7	17.25	7.93	104.5	127.75	4.15	134.75	3.34	36.2	94.04	47.33	252.33	16.23	1.55	11.25	16	34.66530875	1	0	1	1	0	0	1	0	0	1	2.01	2	2.01	2	1.88	0	1	2	1
35	Male	OTHER	98	110	61	76	17	37.27	7.7	61	19.85	2.26	3.93	2.2	8	7.7	103	96	3.7	132	2.47	26.6	42.4	21	130	7.4	0.6	3	6	19.23423647	0	0	0	0	0	0	0	0	0	1	1.02	2	2.01	2	1.88	0	1	2	1
40	Male	WHITE	74	101	55	69	20	36.82	7.7	199	17.25	2.26	27.25	2.7	14.5	7.4	104.5	131.5	4.5	131.5	2.8	30	32.1	10	77	6	1.9	43	13	30.87712996	1	0	0	1	0	0	1	0	1	1	40.97	45.76	40.97			0	0	30	0
49	Female	OTHER	98	115.684948	62.52382859	75.32932692	15	37.09	7.17	34	18.8	2.12	3.57	3.4	13	7.5	95	151	3	133	1.4	14.9	34.5	25	104	4.1	0.6	18	8	10.64341859	0	0	0	1	0	0	0	0	0	1	1.87	5.71	1.87			0	0	30	0
69	Male	OTHER	95	115.684948	62.52382859	75.32932692	19	37.28	11.1	140	13.9	3.75	15.6	3.7	16.67	8.17	102.67	284.67	4.23	138.33	1.11	11.92	35.72	247.8	244.4	1.14	1.12	17.33	5	9.178674522	0	0	0	0	0	0	0	0	0	1	2.16	8.09	2.16			0	0	30	0
57	Male	OTHER	113	103	53	68	24	37.03	7.73	167	17.87	1.98	30.83	3.6	20	8.28	100.25	119	4.83	138	2.1	22.75	40.6	34	98	41.15	2.13	70.75	15	36.02689205	1	0	1	1	1	0	1	0	1	1	13.37	26.67	13.37	26.67	13.19	0	1	26.67	1
72	Male	OTHER	104	100	53	64	19	37.24	14.25	110	16.35	4.09	27.35	2.4	19	8.45	106.5	120	4.9	141	3.05	30.05	57.8	58.5	125.5	24.45	4.65	114.5	21	45.71066732	1	0	0	0	0	1	1	1	0	1	1.08	1.02	1.08	1.02	1.02	0	1	1.02	1
54	Male	WHITE	79	99	46	58	14	36.74	9.5	36	16.9	2.7	7.1	1.5	13	8.77	102	159	5.43	135	3.1	34.8	47.2	39	37	8.1	2.13	69.67	14	34.24503715	1	0	0	1	0	0	1	1	0	1	2.3	15.93	2.3			0	0	30	0
54	Female	WHITE	88	105	57	66	22	36.59	8.85	73	23.8	2.36	19.15	3.1	18	10.25	95	128	3.3	133	4.05	44.1	63.4	51	107	14.9	6.2	35	13	49.76771118	1	0	0	1	1	0	1	0	0	1	19.12	7.49	4.29			0	0	30	0
78	Male	WHITE	113	93	61	69	20	35.9	16.2	334	14.4	4.99	19.7	3.8	22	8.5	94	131	4.65	128.5	1.917957339	20.82314534	145.9	497	523	0.9	1.3	53.5	2	21.05134434	0	0	0	1	0	0	1	0	0	1	5.5	15.67	10.26	15.67	10.11	0	1	15.67	1
72	Male	WHITE	94	112	50	64	22	36.72	9.43	125	15.93	2.69	10.23	3.95	21	9.03	90.33	142.67	3.77	132	2.55	28.3	52.8	41	139	7.65	2.77	38.33	15	34.35580183	1	0	1	1	0	0	1	0	0	0	3.39	3.24	3.39	3.24	3.24	0	1	3.24	1
66	Female	WHITE	78	158	64	86	21	36.86	8.08	119	14.02	2.57	11.8	2.9	11.25	9.15	107.25	246	4.03	140.5	1.28	13.5	24.28	23.67	41.33	0.9	1.43	18	9	12.21951456	0	0	0	0	0	0	1	1	0	1	3.12	5.87	3.12			0	0	30	0
65	Male	WHITE	87	131	71	85	16	36.91	7.52	178	15.75	2.25	16.9	2.15	10	7.7	102.67	133.5	4.17	129.33	1.4	14.85	30	464	262.5	0.8	0.75	24	2	6.601888993	0	0	0	1	0	0	0	0	0	1	1.59	10.51	2.46			0	0	30	0
63	Male	WHITE	103	159	78	98	20	36.26	9.8	208	19.9	3.53	9.1	3.1	18	7.7	97	101	5	137	1.1	13	25.9	19	52	0.8	4.2	23	5	20.3877503	0	0	0	0	0	0	0	0	1	0	1.63	3.88	1.63			0	0	30	0
54	Male	OTHER	89	103	58	68	21	37.95	7.2	149	15.9	2.43	19.7	1.8	12	6.9	112	156	3	140	1.8	20.1	51.7	23	56	0.7	0.4	7	8	2.896077055	1	0	0	1	0	0	0	0	0	1	6.06	10.64	6.06			0	0	30	0
43	Female	OTHER	81	101	54	70	17	36.1	7.46	175	23.44	2.16	24.92	3.6	20.6	9.2	87	124.5	5.4	128	2.45	26.5	55.2	232	349.5	49	4.84	101	10	46.26834048	0	0	1	1	1	0	1	0	1	1	1.82	13.54	1.82	13.54	1.65	0	1	13.54	1
40	Male	OTHER	100	121	67	81	22	36.9	9.25	42	22.2	3.58	3.3	3.4	11.5	8.6	104	128	4	137.5	1.2	12.9	33.8	24.5	53	3.1	0.5	9	6	6.1152829	0	0	0	0	0	0	0	0	0	1	1.31	16.76	0.74			0	0	30	0
39	Male	OTHER	104	118	64	79	21	37.28	8.47	89	22.17	3.43	4.9	3.8	16.5	8.15	97.75	132.25	3.98	136.8	1.15	12.3	36.8	17.5	65	1.95	0.5	4.25	6	3.886310265	0	0	0	0	0	0	0	0	0	1	2.12	16.76	0.74			0	0	30	0
40	Male	OTHER	97	133	74	87	20	36.97	9.45	35	19	3.94	1.25	3.7	17.33	7.85	97	117.33	3.8	137.33	1.3	14.25	32.45	18	62	4	0.47	6.67	6	7.383106316	0	0	0	0	0	0	0	0	0	0	1.57	16.76	0.74			0	0	30	0
50	Male	OTHER	131	114	70	80	17	36.57	9.78	44	21.38	2.98	13.4	3.1	15	8.03	98.67	84.67	4.23	129	3.4	33.45	56.2	53	119.5	4.95	0.97	15	6	25.89047526	1	0	1	0	0	0	0	0	0	1	3.48	5.5	0.4	47.87	47.83	0	0	30	0
50	Male	WHITE	106	106	62	72	18	36.79	8.08	108	17.43	2.86	19.56	5	23.33	9.4	99	104.33	3.53	138.33	1.38	14.7	37.45	9	85.5	1.75	3.1	94	14	22.98020108	0	1	0	1	1	0	1	0	0	1	4.43	19.85	4.43			0	0	30	0
58	Male	WHITE	85	102	53	64	20	36.94	9.87	56	15	2.65	8.13	2.75	9	9.27	106	103.33	4.23	142.67	2.6	27	102.1	34	53	6.75	1.3	15.67	18	26.86062486	1	0	0	1	0	0	1	0	0	1	7.22	14.3	7.22	14.3	6.22	0	1	14.3	1
52	Male	OTHER	59	108	69	78	15	36.89	12.2	154	13.9	3.33	5.6	2	10.75	7.73	84.67	92.75	4.42	115	1.35	14.6	38.75	36.5	64	2.05	0.87	16.67	2	11.17186787	0	0	0	1	0	0	0	0	0	0	2.8	133.1	38.99	133.1	38.79	0	1	30	0
57	Male	OTHER	92	116	66	80	16	37.39	7.4	70	18.67	2.25	14.88	2.1	16	8.7	100	144.33	4.47	137.67	1.7	18.6	31.8	21.33	70	7.97	2.53	71.33	12	29.10218252	0	0	0	1	0	0	1	0	0	1	15.65	133.1	38.99	133.1	38.79	0	1	30	0
67	Male	WHITE	88	105	60	74	15	36.84	7.58	89	15.4	2.06	9.15	2.35	7.5	8	108	102	4.1	136	1.8	19.85	31.75	64.5	83.5	2.25	0.9	36	5	15.07022673	0	1	0	1	0	0	0	0	0	1	3.11	15.99	1.95			0	0	30	0
67	Male	WHITE	95	115.684948	62.52382859	75.32932692	14	37.25	9.44	42	16.47	2.98	11.08	2.6	12.17	8.43	100.33	199	4.83	135.67	1.78	19.45	33.36	2003.33	3603.5	5.73	1.38	37.67	11	22.56921347	0	0	0	0	0	0	1	1	0	1	1.95	15.99	1.95			0	0	30	0
66	Male	BLACK	53	115.684948	62.52382859	75.32932692	16	37.29	8.96	49	22.26	2.97	6.67	3	13	8.83	113.25	246.5	4.38	147.5	1.68	18.27	41.87	148.75	331.5	14.88	1.58	28.5	12	26.82411442	0	0	0	1	1	0	1	1	0	1	2.16	11	2.16			0	0	30	0
39	Male	OTHER	80	118	64	77	17	36.74	8.5	44	16.6	2.46	32.7	3.4	22.5	9.05	104	135.5	3.2	145.5	2.45	26.35	42.3	20.5	34.5	32.9	5.25	109.5	15	45.54075521	0	0	0	1	1	0	1	0	0	1	3.44	8.41	3.44	8.41	4.67	1	0	8.41	1
51	Male	WHITE	77	108	68	80	22	36.7	6	99	21.52	2.5	10.75	2.9	11	7.55	104	104.5	4.9	131.5	1.75	18.95	35.5	50	119.5	6.5	1.25	28.5	9	21.90859284	0	0	0	1	0	0	0	0	0	1	1.33	3.54	1.33			0	0	30	0
45	Male	BLACK	71	115.684948	62.52382859	75.32932692	19	37.19	8.34	49	17.24	2.65	6.29	3.07	20.67	9.22	105.83	235	4.5	140.67	1.51	16.68	39.31	214.33	399.17	14.87	2.37	32.5	12	29.50701193	0	0	1	1	0	0	1	1	0	1	3.02	36.48	3.02			0	0	30	0
60	Male	WHITE	97	117	69	80	20	36.72	9.9	146	13.07	2.89	14.23	3.3	12.2	8.34	103	208.8	5.22	134.8	1.13	12.37	32.43	102.67	134.33	4.1	1.18	23.2	5	14.71634142	0	0	0	0	0	0	0	0	0	1	2.65	6.44	2.65			0	0	30	0
31	Male	BLACK	93	121	67	80	19	38	9.25	74	15.45	3.14	7.6	3.3	9	7.35	114.5	132	3.95	143.5	1.25	14.75	25.3	34	40	0.5	0.9	24	4	5.300811297	0	0	0	1	0	0	0	0	0	1	2.67	4.59	2.67			0	0	30	0
71	Female	WHITE	89	121	47	64	27	35.97	8.3	135	15.4	2.75	5.5	3.1	12	8.8	101	150	4.5	133	1.1	13.2	27.2	45	49	1	0.6	34	5	2.608872794	0	0	0	0	0	0	0	0	0	1	2.19	9.01	2.19			0	0	30	0
58	Male	WHITE	84	113	56	72	16	36.85	7.44	242	18.08	2.61	10.36	4	24	9.53	102.33	140.33	5.2	141	1.4	15	30.8	12	29	1.6	5.5	77.33	12	28.28954201	1	0	0	1	1	0	1	0	0	1	3.98	13.95	2.54	13.95	2.49	0	1	13.95	1
59	Male	WHITE	101	102	40	55	20	36.56	8.07	156	17.37	2.6	18.97	2.4	25.75	8.9	94	98.75	5.13	131	1.8	19.6	49.8	26	56	1.9	6.53	47	10	33.39663278	1	0	0	1	0	0	0	0	1	1	7.45	13.95	2.54	13.95	2.49	0	1	13.95	1
23	Male	WHITE	111	113	67	80	19	36.88	7.56	51	15.3	2.38	7.4	3.2	18	7.8	104.5	102.5	4.1	145.5	1.65	18.15	40.8	51.5	286.5	5.13	0.55	16	9	12.49808252	0	0	0	1	0	0	1	0	0	1	3	15.84	3.4			0	0	30	0
78	Female	WHITE	90	115	67	79	24	36.76	9.2	16	16.9	3.01	1	2.6	12	8.1	103	94	3.95	138	1.7	18.3	34.5	9	15	1.2	0.5	13	6	6.428793379	0	0	0	0	0	0	0	0	0	1	1.89	12.82	1.89			0	0	30	0
74	Male	WHITE	72	105	46	60	20	36.66	8	55	15.43	2.8	6.13	2.6	13	7.9	106.67	192	4.13	130.33	1.5	16	31	30	37	2.2	1.13	14	7	15.12120078	0	0	0	0	0	0	1	0	0	0	4.56	1.31	1.31			0	0	30	0
68	Male	WHITE	67	123	65	79	20	36.76	7.3	81	18.45	2.08	2.1	2.5	9.5	7.5	109	101.5	3.25	136	1.3	14.5	49.6	165.310688	357.9857194	6.432192321	0.5	7	5	21.05134434	1	0	0	0	0	0	0	0	0	0	2.08	5.22	2.08			0	0	30	0
38	Male	WHITE	103	114	60	72	20	37.73	9.4	95	18.65	3.7	6.65	2.3	13.67	7.1	98.67	103	5.3	129.67	1.6	17.6	38.9	64	223	1.8	0.7	12	7	10.50249503	0	0	0	1	0	0	0	0	0	1	2.02	11.98	1.25			0	0	30	0
55	Male	WHITE	83	115.684948	62.52382859	75.32932692	20	36.75162381	11.83	144	13.03	3.65	24.66	4.07	15.67	8.32	105.67	170.33	3.42	141.33	1.56	17.13	36.96	566.5	1029	2.55	0.68	10.4	6	11.25812415	0	0	0	0	0	0	0	0	0	1	3.45	8.76	3.45			0	0	30	0
70	Male	WHITE	79	128	67	82	16	35.74	9.5	185	16.35	2.97	5.55	3.4	12.5	7.4	109.5	129.5	4.6	139.5	1.25	14.4	32.85	34	66.5	0.85	0.65	14.5	2	4.192293714	0	0	0	0	0	0	0	1	0	1	1.63	5.41	1.63			0	0	30	0
73	Female	WHITE	97	138	66	87	20	37	7.9	164	13.8	2.85	6.6	2.9	13	8.55	107	169	3.9	142.5	1.2	12.7	27.9	10	17	0.3	4.25	54	3	17.7679989	0	0	0	0	0	0	0	1	0	1	1.07	24.68	1.36			0	0	30	0
69	Female	WHITE	86	111	51	65	17	36.44	12.9	132	15.45	4.51	8.1	3.5	16	8.73	95	455.8	5.08	129.6	1.3	14.5	29	34	31	0.7	1.3	35	3	10.53107448	0	0	0	0	0	0	1	1	0	1	1.36	7.18	2.97			0	0	30	0
71	Male	WHITE	83	114	56	69	18	36.83	8.57	167	17.27	2.63	10.53	3	14.5	8.35	100	105	4	136	1.43	15.47	27.67	16	21.5	2.35	0.75	31	3	10.91252628	0	0	0	0	0	0	0	0	0	1	1.65	4.51	1.65			0	0	30	0
58	Male	WHITE	93	89	59	66	17	37.07	9.61	122	15.3	3.14	6.31	2.83	13.67	8.95	108.67	185.17	4.02	143.67	1.83	19.69	39.79	2212.33	5307.5	2.13	1.1	23.5	11	16.96859833	0	0	0	0	0	0	0	1	0	1	7.76	17.91	7.76			0	0	30	0
64	Male	WHITE	126	115.684948	62.52382859	75.32932692	19	18.41	11.84	141	14.68	3.76	7.34	3.27	19	14.07	99.33	242.33	3.67	145	1.29	13.82	38	2287.75	4191.75	6.3	1.2	16.33	10	17.98408776	0	0	0	0	0	0	1	1	1	1	15.59	27.16	15.59			0	0	30	0
74	Male	WHITE	87	134	72	90	19	35.33	11.78	349	16.7	3.92	15.6	2.7	17.4	8.56	90.6	292.4	5.94	129	2.5	27	47.7	14.67	34.33	0.63	4.42	40	15	29.16831905	0	0	0	1	0	0	0	1	1	1	6.91	6.81	6.91	6.81	6.8	0	1	6.81	1
68	Male	WHITE	55	115.684948	62.52382859	75.32932692	12	36.83	10.12	94	17.78	3.31	4.12	3.1	16.17	9.25	106.67	189	3.42	139.67	1.32	14.33	31.08	233.71	510.86	11.5	1.72	20.33	11	23.96159071	0	0	0	0	0	0	0	0	0	0	3.38	9.44	3.38			0	0	30	0
62	Male	BLACK	104	88	53	63	24	35.78	8.98	90	18.83	2.67	38.1	2.05	26.33	8.1	97	61.67	3.8	133	3.27	33.1	53.9	128.33	318.33	6.83	3.23	24	13	38.18290915	1	0	0	1	1	1	1	0	1	1	5.68	8.7	2.47	8.7	2.36	0	1	8.7	1
61	Male	BLACK	84	114	51	66	22	37.02	8.48	69	16.45	2.45	13.2	2.2	8	7.63	93.67	80	4.6	117.33	2.24	23.34	43.48	39.33	68.67	17.33	1.67	35.33	8	31.15247161	0	0	0	1	1	1	0	0	1	1	32.4	8.7	2.47	8.7	2.36	0	1	8.7	1
50	Male	WHITE	124	114	66	76	18	37.56	8.05	105	16.1	2.01	11.75	3.6	16	8.47	99	211	3.67	133	2.7	29.9	60.2	27	67.5	6.85	0.8	10	6	22.69259598	0	0	0	1	0	0	0	0	0	1	1.58	9.77	1.58			0	0	30	0
48	Female	OTHER	92	101	57	67	20	36.82	9.8	90	15.9	3.03	1.8	3.1	11	8	105	111	3.5	136	1.35	14.35	39.5	60	137	1.9	0.8	15	6	10.08189534	0	0	0	1	0	0	1	0	0	1	6.54	6.44	6.54	6.44	6.38	0	1	6.44	1
83	Male	WHITE	89	94	45	56	24	36.46	10.75	206	15.8	3.23	13.2	3.3	13.5	8.9	100	142	4.55	138	1.4	15	103	27.5	32	0.95	1.1	61.5	8	10.91671882	0	0	0	0	0	0	0	0	0	1	4.82	14.23	0.67			0	0	30	0
57	Male	BLACK	98	118	60	75	14	36.75162381	9.63	81	16.35	3.11	5.36	3.27	15.75	12.9	108.75	235.25	4.38	146.25	1.56	17.13	57.47	207.5	768.25	5.13	2.03	32.25	11	24.36708313	0	0	0	1	0	1	1	1	0	1	3.56	6.04	1.38			0	0	30	0
72	Male	WHITE	77	170	82	105	18	36.89	11.6	144	17.03	3.36	7.8	4.07	18.5	8.53	102.5	224	3.8	140.25	1.4	15	35.97	58.33	56.67	4.93	1.53	46.5	6	20.29868265	0	0	0	1	0	0	1	1	0	0	4.62	1.85	1.25			0	0	30	0
73	Male	WHITE	71	115.684948	62.52382859	75.32932692	14	37.44	8.72	60	16.3	2.64	4.96	2.57	14.75	9.85	105.75	245.75	4.45	142	1.37	14.66	37.54	577	661.5	4.18	1.93	52.5	12	21.65492323	0	0	0	1	0	0	0	1	0	1	4.21	1.85	1.25			0	0	30	0
75	Female	WHITE	90	101	53	64	17	36.86	6.9	110	15.73	2.66	5.77	3.5	12	8.1	107	149.67	4.6	141.33	2.87	31.67	38.27	11	13	0.7	1.2	37.33	3	18.63488074	0	0	0	0	0	0	0	1	0	0	1.95	3.95	1.95			0	0	30	0
48	Male	OTHER	80	137	72	91	20	37.46	8.83	106	18.12	2.82	15.06	2.78	10.5	9.08	102.33	223	4.15	134.17	1.96	21.38	40.04	2075.83	2593.17	7.77	1.2	23	9	23.46181662	0	0	0	0	0	0	0	0	0	1	2.78	13.07	3.42			0	0	30	0
56	Female	BLACK	101	145	85	98	18	36.93	9.55	64	17.5	3.01	3.55	4.3	17.5	7.85	95.5	135.5	4.2	139.5	1.8	20	47.15	19.5	103.5	8.85	1.1	17	7	22.16730706	1	0	0	1	0	0	1	0	0	1	13.44	28.66	2.34			0	0	30	0
71	Male	OTHER	123	117	67	78	20	36.46	9.8	109	19.8	3.62	8	3.4	23	8.15	96	256	4.6	134.5	1.2	12.9	30.9	22	65	0.4	3.9	103.5	11	18.03296808	0	0	0	1	0	0	1	1	0	1	5.81	29.65	9.24			0	0	30	0
38	Male	WHITE	94	111	60	72	17	36.45	9.28	80	16.93	2.91	5.88	3	11	7.25	113	179.5	4	143.5	1.45	16.28	59.63	48	65	1.1	0.75	34	4	8.198666878	0	0	0	0	0	0	0	0	0	1	2.61	4.76	2.61			0	0	30	0
61	Female	WHITE	119	115.684948	62.52382859	75.32932692	17	36.75162381	11.03	109	15.5	3.78	16.87	2.68	15.25	8.33	106	265.25	4.35	138.75	2.09	22.73	41.19	231.25	281.75	2.55	1.83	26.25	12	24.00797424	0	0	0	0	0	0	1	1	1	1	6.5	16.78	6.5			0	0	30	0
76	Female	BLACK	76	113	49	63	23	36.81	6.72	66	18.1	2.35	11.04	2.3	11.5	7.6	108	104.5	3.73	140.5	1.4	15.2	32.7	18	41	1.7	0.8	16.5	8	10.06878005	1	0	0	0	0	0	0	0	0	0	2.37	12.91	3.3			0	0	30	0
76	Female	BLACK	62	93	55	67	17	36.83	9.9	79	18.68	3.26	7.13	1.5	15.6	8.18	103.8	93.8	4.04	138.8	1.55	16.5	34.85	14	32	1.9	0.94	16.6	9	13.1725153	0	0	0	0	0	0	1	0	0	1	3.3	12.91	3.3			0	0	30	0
59	Female	WHITE	89	88	48	59	15	35.73	9	108	15.3	2.61	9.1	2	22	7.75	106.67	104.67	5.73	136.33	1.6	17.5	37.9	23	47	2.8	7.37	98.67	14	34.70128949	0	0	0	1	0	1	1	1	0	0	2.65	7.73	0.72			0	0	30	0
54	Male	WHITE	89	115.684948	62.52382859	75.32932692	23	36.83	9.63	94	24.37	3.96	31.7	1.6	14.25	8.1	96.25	209.25	3.23	136	1.8	19.2	44.55	20.5	42.5	2.1	0.63	16.75	11	11.39605446	0	0	0	1	0	0	0	1	0	1	16.83	16.83	16.83			0	0	30	0
71	Female	WHITE	82	112	65	78	14	36.49	10.85	99	13.5	3.32	15.28	2.8	10.5	7.5	107.5	137	3.95	137	1.7	18.33	64.27	43	64	1	0.65	10	6	8.250443905	1	0	0	1	0	0	1	0	0	1	11.44	11.32	11.44	11.32	11.27	0	1	11.32	1
56	Female	BLACK	60	125	70	83	18	35.99	12.9	190	18.6	3.97	5.73	3.5	18	8.43	98.33	159.33	4.9	133	1.7	18.8	29.37	106.33	124.33	1.13	5.2	41.33	7	28.61268211	1	0	0	0	0	0	0	0	0	1	1.13	4.32	2.22	4.32	2.08	0	1	4.32	1
71	Female	WHITE	101	109	73	81	21	36.56	12.45	305	15.95	4.11	20.9	3.4	12.67	9.53	96.67	123	4.93	134	1	11.05	24.6	19	13	0.4	0.43	21.67	2	-5.110372539	0	0	0	0	0	0	0	1	0	0	1.26	7.5	2.65			0	0	30	0
83	Male	OTHER	80	86	45	55	26	37.56	10	47	15.2	3.59	10	2.6	14	11.7	106	109	4.2	140	1.8	19.2	34	29	65	1.6	1.1	80	6	15.70194279	1	0	0	1	0	0	0	0	0	1	17.15	16.9	17.15	16.9	16.9	0	1	16.9	1
48	Female	WHITE	88	106	62	72	20	37	8.9	69	27.95	2.49	13.45	2.6	15	6.7	89	105.67	5.67	124.33	2	22.2	43.3	39	147	22.5	1.67	27	9	30.8700584	0	0	0	1	0	0	1	0	0	0	1.17	9.89	1.17			0	0	30	0
57	Male	OTHER	62	89	50	59	13	37.11	9.76	52	14.3	2.87	3.83	3.5	14	8.05	111.33	106.33	4.53	141.67	1.2	13.35	26.6	50	37.5	0.75	0.7	26.33	6	3.971183989	0	1	0	0	0	0	0	1	0	1	2.3	3.99	2.3			0	0	30	0
64	Male	WHITE	56	93	69	78	21	37.75	14	150	14.3	4.6	13.3	4.1	10.75	9.15	108	127.75	3.73	144.5	1.2	13.6	26.9	8	18	0.7	1.05	14.75	5	7.590692019	0	0	0	0	0	0	0	0	0	0	1.56	5.94	2.39			0	0	30	0
64	Male	WHITE	58	100	63	72	21	38.04	15.9	123	13.6	5.18	11.4	3.9	13	9.3	101	100	5.3	136	1.1	12.3	29.4	11	33	0.7	0.9	13	6	5.140942591	0	0	0	0	0	0	0	0	0	1	1.78	5.94	2.39			0	0	30	0
64	Male	WHITE	71	104	73	83	15	36.67	15.05	138	14.35	4.91	10.3	4.3	11.33	9.5	98.33	137	4	139.67	1.1	11.7	20.3	16	25	0.6	1.17	17.33	8	7.069079032	0	0	0	0	0	0	0	0	0	1	2.39	5.94	2.39			0	0	30	0
56	Male	WHITE	99	90	66	75	14	36.83	9	41	19	3.2	13.9	3.9	12	7.95	101.25	171.25	4.53	135	2.1	23	29	163	586	1.8	1.1	21.25	7	17.87365028	0	0	1	1	1	0	1	1	0	1	2.21	19.9	2.21			0	0	30	0
61	Male	WHITE	64	115.684948	62.52382859	75.32932692	16	37.39	12.58	62	13.5	3.83	11.73	3.58	12	8.43	106.2	189.6	4.44	139.6	1.88	20.4	32.42	1364	1681.75	6.4	1.04	17	12	20.89239253	0	0	0	0	0	0	0	0	0	1	2.02	7.06	2.02			0	0	30	0
51	Male	WHITE	78	127	50	67	20	36.79	6.3	188	16.15	2.15	15.38	2.25	14	7.95	97.33	138.33	5.77	132	1.93	20.78	32.03	24	74	3.27	1.23	24	6	20.25385578	0	0	0	0	0	0	1	0	0	0	3.22	15.34	3.22			0	0	30	0
60	Male	OTHER	74	98	67	77	14	36.99	8.51	51	16.39	2.54	4.9	2.7	11	7.4	102.5	109.5	4.8	133.5	1.41	15.26	28.4	27	62	1.7	1.1	29.5	4	13.1960979	0	0	0	1	0	0	0	0	0	1	2.55	5.78	2.55			0	0	30	0
52	Male	WHITE	58	98	53	63	13	36.88	8.03	35	17.67	2.22	7.2	3.93	11.33	8.9	122.67	278	3.73	154	2.3	24.93	70.1	17.33	39	4.17	1.8	56.33	7	26.78122318	0	0	0	1	0	0	1	1	0	1	1.9	6.74	2.08			0	0	30	0
52	Male	WHITE	78	97	62	70	12	37.06	9.28	85	16.84	2.87	8.31	2.65	21	9.7	101.75	301.75	4.4	137.75	1.45	15.84	55.48	267.25	621	5.75	2.63	47.75	12	26.45752269	0	0	0	1	1	1	0	1	1	1	4.99	6.74	2.08			0	0	30	0
81	Male	OTHER	84	100	54	65	26	37.06	12.43	162	15.48	4.41	13.85	3	24.2	7.53	94.8	118.8	3.72	132	1.7	18.47	34.87	22.5	54.5	1.35	1.2	23.2	14	15.25224907	1	1	0	1	0	0	1	1	0	1	5.14	10.07	0.4	10.07	0.27	0	1	10.07	1
66	Male	WHITE	86	115.684948	62.52382859	75.32932692	16	37.18	11.4	125	16.03	3.48	8.09	2.33	11.5	9	103.75	148.25	4.95	139.5	1.25	14.39	40.19	480.25	620.25	1.55	1.03	29.25	12	10.86868915	0	0	0	0	0	0	0	0	0	1	2.01	23.18	7.94			0	0	30	0
65	Male	WHITE	79	102	55	63	19	3.06	12.77	142	16.37	3.55	17.63	2.6	14.2	7.92	101.4	104.6	4.26	139.2	1.5	16.53	47.07	120.5	284	3.2	2.04	79.4	13	22.19084893	0	0	0	0	1	1	1	0	0	1	13.31	23.18	7.94			0	0	30	0
63	Male	WHITE	67	109	58	70	18	36.94	10.6	74	18.65	3.16	7.2	2.9	14	8.7	106	325	4.9	134	1.1	11.85	20.05	23	22	1	1.2	33	12	9.242291312	0	0	0	0	0	0	0	1	0	1	2.15	4.51	4.49	4.51	4.35	0	1	4.51	1
64	Male	WHITE	69	108	59	70	18	36.84	7.83	71	17.43	2.87	3.77	3.9	14.5	8.95	103.5	226.5	3.8	138	1.05	11.45	26.8	21	47	0.7	1.2	24.5	4	7.373035849	0	0	0	0	0	0	1	1	0	1	1.61	4.51	4.49	4.51	4.35	0	1	4.51	1
64	Male	WHITE	80	133	69	83	21	37.52	7.98	53	18.78	2.88	4.73	2.8	12.33	8.6	110	280	4.07	140.67	1.3	14.2	26.2	145.5	203	1.25	1.3	27.67	9	12.7227884	0	1	0	0	0	0	1	1	0	1	6.19	4.51	4.49	4.51	4.35	0	1	4.51	1
69	Female	WHITE	101	111	68	81	20	37.37	7.77	57	23	2.18	24.53	3.3	18	7.67	96.67	121.33	4.03	138.67	2.9	31.5	31.9	97	159.5	23.35	1.83	29.33	14	36.04732066	1	0	0	0	0	0	1	0	1	1	3.02	2.89	3.02	2.89	2.89	0	1	2.89	1
68	Female	WHITE	87	84	49	57	25	36.11	9.8	126	14.9	2.84	12.3	3.1	19	8.7	106	102	4.9	139	2.2	22.8	46.4	165.310688	357.9857194	6.432192321	2.8	41	8	21.05134434	0	0	0	1	0	0	0	0	0	1	4.21	6.51	4.21	6.51	6.03	1	0	6.51	1
42	Male	BLACK	92	103	80	88	16	36.56	8.47	99	17.67	2.8	5.77	2.45	12.33	8.13	100.67	343	6.1	135	2.2	24.1	40.1	12	37	3.1	1.37	10.33	12	22.5501612	0	0	0	0	0	0	1	1	0	1	2.76	7.5	2.75			0	0	30	0
42	Male	BLACK	85	129	90	102	15	36.92	6.96	60	18.64	2.46	4.3	2.55	12	8.2	105	181.5	4.6	140.5	1.95	20.9	41.85	13	41.5	2.3	0.9	13	8	16.04978532	0	0	0	1	0	0	0	1	0	1	1.15	7.5	2.75			0	0	30	0
62	Male	OTHER	85	108	68	77	17	36.89	8.28	72	19.75	2.6	11.85	3.05	15.5	7.7	108	209	4.55	143.5	1.75	18.6	28.2	40.5	162.5	4.35	1.3	37	10	20.76578753	0	0	0	1	0	0	1	0	0	1	2.86	4.84	2.86			0	0	30	0
65	Male	WHITE	68	123	53	70	17	36.37	7.65	151	18.2	2.63	6.85	2.6	9.5	7.9	108	118	3.5	143.5	1.2	14	27.85	48	75	1.9	1.1	15	4	11.81032755	0	0	0	1	0	0	0	0	0	1	2.44	18.5	1.02			0	0	30	0
65	Male	WHITE	66	116	57	71	19	36.4	11.55	153	15.6	3.89	5.85	3.4	13.5	7.7	104.5	86.5	3.85	137.5	1.05	12.9	25.7	16	16	0.7	1.05	15.5	2	6.095140422	0	0	0	1	0	0	0	0	0	1	1.23	18.5	1.02			0	0	30	0
56	Male	WHITE	92	130	82	95	22	37.56	9.45	301	17.2	2.92	12.4	2.1	12.5	7.55	116	115	3.7	151.5	1.45	15.95	37.48	71.5	88.5	0.8	0.6	9.5	4	4.859427989	0	0	0	1	0	0	0	0	0	1	10.2	27.88	10.2			0	0	30	0
33	Female	WHITE	105	99	58	70	22	36.82	7.08	363	15.63	2.4	14.43	2.05	11.67	8.57	99.67	144.33	3.17	132	3.47	37.47	50.97	30.67	128.67	24.37	1.3	13	8	34.9462313	1	0	0	0	1	0	1	0	0	0	2.06	81.27	52.14	81.27	52.03	0	1	30	0
42	Female	OTHER	85	100	45	60	23	36.84	7.28	28	23.04	2.26	12.18	3.2	21.5	9.2	98	74	5.3	130.5	2.25	23.98	63.3	22	49	20.6	4.2	68	15	40.6817776	1	0	0	1	1	0	1	0	1	1	7.17	18.26	5.51	19.08	5.32	0	1	19.08	1
59	Male	WHITE	85	97	48	59	27	36.72	9	109	18.6	3.04	10	3.3	17.67	9.03	99.67	132.67	4.57	134.67	1.7	18.5	41.9	37	90	32.5	1.9	100	8	31.67466564	0	0	0	1	0	1	1	0	0	0	1.03	5.56	1.03	5.56	2.7	1	0	5.56	1
57	Male	WHITE	120	119	67	79	20	36.94	6.98	115	18	2.53	7.85	3.1	11.75	7.68	109.5	151.25	3.48	138.75	1.4	14.78	28.63	56	141	2.1	1.08	15	6	13.73952938	1	0	0	0	0	0	1	0	1	1	12.43	12.38	12.43	12.38	12.33	0	1	12.38	1
59	Male	WHITE	92	115.684948	62.52382859	75.32932692	14	37.44	9.36	122	15.37	2.93	11.47	2.93	14.14	7.83	105.43	297.14	4.5	139.14	1.52	16.6	44.02	303.29	491.29	1.4	1.13	22.14	13	13.56104355	0	0	0	0	0	0	1	1	0	1	2.44	10.83	2.44			0	0	30	0
54	Male	BLACK	59	98	69	76	14	36.65	9.55	38	20.97	3.13	7.55	4.05	21	8.7	97	136	5.2	134	1.68	18.02	33.82	61	61	18.5	1.4	54	9	26.48970316	0	0	0	1	0	0	0	0	0	1	2.86	4.65	2.86			0	0	30	0
53	Male	BLACK	67	101	61	69	19	36.21	10.45	138	18.1	3.28	12.05	3.65	21	8.8	99	164	4.67	134.33	1.7	18.65	38.85	83.5	106	5.75	4.13	45.33	11	32.55792665	0	0	0	0	0	0	1	0	0	1	4.03	4.65	2.86			0	0	30	0
54	Male	BLACK	94	116	75	84	17	36.57	10.6	46	20.8	3.58	7.9	4.1	17.5	9.03	98.25	141.25	4.95	135	1.47	15.4	31.03	86.5	80.5	19.75	1.15	35.75	8	23.35878087	0	0	0	1	0	0	1	0	0	0	1.98	4.65	2.86			0	0	30	0
59	Male	WHITE	80	103	60	72	26	36.42	10.8	157	18.6	3.04	12.55	3.2	27.25	7.53	108	101.25	3.45	145.5	1.7	19	44.2	46	49.5	27	12.98	108	11	49.3631307	0	0	0	1	0	0	1	1	1	0	2.29	7.66	2			0	0	30	0
59	Male	WHITE	104	83	49	59	19	36.58	7.67	109	16.23	2.61	10.8	3	13.5	8.25	92.5	83.5	3.45	128.5	2.25	24.2	59.5	15	26	1.7	5.95	24.5	8	34.58524718	0	0	0	1	1	0	0	1	0	0	2	7.66	2			0	0	30	0
59	Male	WHITE	102	102	73	82	21	36.62	10.43	247	14.3	3.48	17.8	2.6	17	8.6	87	106.67	4.83	125.33	1.45	15.85	41.75	41	108	0.8	5.1	20.33	5	25.33986117	0	0	0	1	1	0	0	1	0	1	1.7	7.66	2			0	0	30	0
67	Female	WHITE	91	110	62	76	24	36.87	7.65	194	17.54824156	2.23	18.15	1.7	10.5	10.2	104.5	90.5	4	144	2.1	23.3	37	23	55	4	0.7	52.5	8	16.56651173	0	0	0	0	0	0	1	0	0	1	15.9	15.98	15.9			0	0	30	0
43	Female	WHITE	85	132	70	86	24	36.58	7.15	31	19.9	1.78	6.47	3.53	19	10.1	102.5	370.25	3.75	135	2.26	24.9	52.78	48.33	33	18.63	0.78	70.25	15	24.23995334	0	0	0	0	1	0	0	0	0	1	1.84	1.81	1.84	1.81	1.71	0	1	1.81	1
76	Male	WHITE	76	130	72	90	23	36.84	7.16	139	17.16	2.76	5.76	3.6	11	9	101	163	3.7	139	1.4	15.5	25.9	8	16	1.1	2	88	4	17.19218005	0	0	0	0	0	0	0	1	0	1	1.36	9.5	1.36			0	0	30	0
54	Male	WHITE	83	116	66	81	12	36.99	7.07	35	19.47	1.91	3.13	2.8	12	8	103	129	3.4	137	2	21.8	39	59	193	5.1	0.6	12	6	15.46317644	0	0	0	1	0	0	1	0	0	0	1.87	12.44	1.87			0	0	30	0
33	Female	OTHER	81	107	65	74	20	36.94	8.1	100	21.73	2.29	15.73	3.75	12.25	9.03	105.5	137.75	3.68	139.75	3.18	32.55	70.75	17.5	68	27.9	3.3	15.5	12	43.39511631	1	0	0	1	1	1	1	0	1	1	8.96	17.54	8.96	17.54	8.87	0	1	17.54	1
33	Male	WHITE	117	119	52	68	25	36.87	9.5	127	15.3	2.45	27.25	3.6	20.5	9.38	103	93.5	4.25	135	4.65	49.15	72.5	59	64	31.8	3.83	83	14	49.5709116	1	0	0	0	1	1	1	0	1	1	15.94	42.03	15.94			0	0	30	0
51	Female	WHITE	112	106	64	74	25	36.53	7.7	333	18.5	2.38	16.1	3.8	13.5	9.35	101	119.5	3.2	144	2.2	22.8	37.7	165.310688	357.9857194	6.432192321	0.5	11	4	21.05134434	0	0	0	1	0	0	0	0	0	1	1.94	9.94	1.94			0	0	30	0
75	Male	WHITE	97	98	73	82	18	36.96	10.23	149	15.95	2.83	8.18	2.4	10	7.62	103.4	88	3.78	142	1.55	16.45	39.15	18	34	0.9	0.34	22	5	0.615984018	1	0	0	1	0	0	0	0	0	1	7.71	15.55	7.71			0	0	30	0
55	Male	OTHER	119	119	76	89	16	37.82	7.13	66	17.2	2.09	16.13	2.6	13	7.17	112.33	159	3.23	146.67	2.17	23.17	26.4	1483.5	1563.5	2.17	0.8	16	9	15.89992918	0	0	0	1	0	0	1	0	0	1	4.45	4.37	4.45	4.37	4.37	0	1	4.37	1
75	Female	WHITE	58	103	54	67	18	36.71	8.1	375	18.27	3.4	21.83	3.6	15.67	8.7	97	122	4.53	135.33	1.43	15.53	30.4	18.67	27.67	2.1	1.1	36.67	8	14.15259536	1	1	1	1	0	0	1	0	0	1	7.45	32.76	2.13			0	0	30	0
69	Female	OTHER	74	141	76	91	20	36.58	12.9	312	13.6	4.71	6.4	4.2	16	9.3	105	144	3.8	140	1.05	11.35	32.75	12	19	0.4	1.880254867	20	1	21.05134434	0	0	0	0	0	0	0	0	0	1	5.11	14.26	14.46	14.26	14.26	0	1	14.26	1
71	Female	WHITE	80	109	51	64	17	36.78	9.73	212	17.47	3.98	16.87	3.75	21	8.68	96.25	142	4.03	133.25	1.03	10.83	27.23	123.33	26.67	0.7	0.4	9.5	8	-3.356075007	0	0	0	0	0	0	0	0	0	1	9.48	23.91	9.48			0	0	30	0
56	Male	WHITE	83	115.684948	62.52382859	75.32932692	18	36.86	10.67	101	17.81	3.34	7.79	2.42	9.4	9.45	108.2	217.8	4.56	143.4	1.67	18.17	48.69	572	654.6	5.6	0.6	13.2	9	13.79708114	0	0	0	0	0	0	0	1	0	1	1.77	7.24	2.28			0	0	30	0
77	Male	BLACK	129	106	53	64	28	38.89	7.82	56	17.48	3.32	1.6	2.5	17.25	7.66	109.25	90.75	4.14	138.25	1.6	17.48	119.65	38	419	4.83	1.5	18.25	9	21.52726138	0	0	0	0	0	0	1	1	0	1	2.69	11.2	2.69	11.2	8.92	1	0	11.2	1
73	Male	BLACK	105	113	78	86	15	36.49	11.2	135	17	3.33	12.9	2.7	13	8.6	108	101	4	143	1.7	18.1	33.3	26	26	1.2	3.2	35	12	24.19356515	0	0	0	1	1	1	1	0	1	1	15.24	24.16	15.24			0	0	30	0
47	Male	BLACK	77	122	71	85	16	35.73	7.5	48	14.95	2.39	4.9	4.1	19.67	8.63	102.33	156.33	3.93	136.33	1.2	13.5	32.6	16	34	1.1	4.23	71	9	22.63414699	0	1	1	1	1	0	1	1	0	1	2	57.17	4.82			0	0	30	0
47	Male	BLACK	93	134	65	84	17	36.91	8.9	122	15.65	2.83	9.4	3.4	18	9.1	107.67	166	3.63	143.33	1.53	17	70.33	26.5	48	2.85	2.5	71.67	9	23.92076674	0	0	1	1	1	0	1	1	0	0	1.27	57.17	4.82			0	0	30	0
48	Male	BLACK	88	115.684948	62.52382859	75.32932692	16	36.77	8	77	14.98	2.62	7.02	2.13	12	10.67	102.67	208.33	5.03	138	2	21.82	39.58	390	557	3.5	2.8	25.33	10	28.78215027	0	0	1	1	1	0	1	1	1	1	4.82	57.17	4.82			0	0	30	0
66	Female	WHITE	84	108	57	70	18	36.2	10.65	71	17.35	3.09	4.75	2.8	13.67	7.97	114	169	5.18	137.33	2.05	21.6	54.8	37	45	3.4	2.17	31.67	10	26.50981581	0	0	0	0	0	0	1	0	1	1	6.98	7.3	6.98	7.3	7.19	1	0	7.3	1
61	Male	WHITE	78	99	53	67	18	36.77	7.18	62	19.3	2.31	7.6	2.15	11.33	8.23	95.33	107	5.23	126	2.6	28.93	41.03	6	81	8.4	1.53	66.33	7	29.24625626	0	0	1	1	0	0	1	0	0	0	2.41	46.62	13.2			0	0	30	0
41	Female	WHITE	104	105	38	54	23	36.88	9.33	321	18.73	2.87	31.73	2.5	20.75	7.03	111	225	4.45	140	3.83	35.93	91.93	111	339.5	3	1.38	24.25	11	28.70517933	1	0	0	1	0	0	1	0	1	1	43.12	42.9	43.12	42.9	42.86	0	1	30	0
41	Female	WHITE	96	108	39	56	17	35.96	11.53	210	16.67	3.6	7	3.2	12.33	8.17	92.33	299	3.83	133	1.47	16.17	97.73	326	430	2.3	0.7	11.67	4	10.47995616	0	0	0	0	0	0	0	0	0	1	1.87	42.9	43.12	42.9	42.86	0	1	30	0
67	Male	WHITE	106	115.684948	62.52382859	75.32932692	24	36.75162381	8.52	52	14.38	2.81	4.15	2.34	19	9.77	103.29	213.57	4.61	144.57	2.12	22.22	58.37	680	8117.71	2.63	1.94	16.43	16	24.84298303	0	0	0	1	0	0	1	0	1	1	15.83	38.85	15.83			0	0	30	0
59	Male	WHITE	95	115.684948	62.52382859	75.32932692	16	37	10.03	83	14.57	3.28	3.9	2.27	16	9.33	102	202.67	3.97	143.33	1.42	15.29	47.09	115	189.67	3.2	1.4	18.67	16	17.97410633	0	0	0	1	0	0	0	1	1	1	6.08	21.92	6.08			0	0	30	0
73	Female	WHITE	120	116	62	77	24	36.58	8.7	73	20.6	2.65	15.78	3.3	21.67	7.47	99.33	74	4.2	133.67	4.18	44.8	57.65	563	967.33	3.5	2.83	74.67	16	37.14037811	1	0	0	0	0	0	1	0	1	1	1.93	1.86	1.93	1.86	1.82	0	1	1.86	1
44	Female	OTHER	89	95	53	62	15	36.5	12.8	120	17.35	3.78	13	3	17.5	9.2	89	112	3	129	2.05	22.4	43.1	34	114.5	32.3	0.95	32	10	27.11468299	1	0	0	0	0	0	1	0	0	0	1.91	7.69	1.91			0	0	30	0
53	Male	WHITE	105	114	71	84	20	36.85	8.8	75	16.33	2.49	7.7	2	18.33	7.57	87	90.33	4.67	118	3.25	35.4	58.95	58	148.5	18.9	5.07	44.33	10	46.27633965	1	0	0	1	1	0	1	0	0	0	1.74	32.88	10.89	32.88	10.81	0	1	30	0
73	Female	WHITE	64	105	57	71	17	36.71	10.68	160	17.08	3.16	5.6	3	15.25	8.43	102.75	100.25	3.63	133.75	1.47	16.03	32.3	44	81.33	16.33	1.18	33	7	22.88646683	0	0	0	0	0	0	1	0	0	1	1.17	6.63	1.17			0	0	30	0
61	Male	WHITE	78	132	68	86	10	37.19	10.3	171	19.1	3.12	12.6	2.65	12.5	8	101.5	111.5	4.05	142.5	1.4	14.9	36	14	47	1.9	1.6	30.5	6	17.12263147	0	0	0	1	0	0	1	0	0	1	4.84	22.67	4.84			0	0	30	0
71	Female	WHITE	98	116	50	66	24	36.93	9.4	56	23.93	2.72	8.9	2.6	10	8.1	104	100	4	137.5	2.27	23.8	39.63	34.5	59.5	12.15	0.4	19	7	16.28253607	0	0	1	0	0	0	1	0	0	1	3.91	19.72	1.51	19.72	1.42	0	1	19.72	1
34	Female	WHITE	124	94	59	66	25	37.25	8.17	242	17.8	2.65	18.6	3.8	12.67	8.27	97	100.67	3.8	129	1.85	20.65	54.95	276.5	461	1.05	0.57	11.67	1	8.125027932	1	0	0	1	0	0	0	0	0	1	2.35	14.3	2.35			0	0	30	0
68	Male	WHITE	68	108	56	72	21	37.01	8.5	51	16.5	2.45	5.57	2.4	9	11.8	101	73	3.5	135	1.77	19.3	43.67	22	43	4.3	1.1	18	6	19.25065413	0	0	0	1	0	0	0	0	0	0	2.79	20.67	5.09			0	0	30	0
71	Female	WHITE	78	105	52	67	21	36.49	10.08	203	18.98	3.33	13.56	2.8	17.75	9.08	99.75	122.5	5.3	134.25	7.4	97.8	97.45	80.67	199	2.27	2.5	36.5	10	40.71424607	1	0	0	1	1	0	1	0	0	1	4.76	23.66	2.98	23.66	2.98	0	1	23.66	1
82	Female	WHITE	71	101	55	65	20	36.19	10.1	317	13.3	3.23	18	2.8	13	7.5	101	140	3.3	135	1.27	14.6	106.07	25	47	1	0.5	9	3	2.473570767	0	0	0	0	0	0	0	0	0	1	1.65	4.43	1.4			0	0	30	0
60	Male	WHITE	79	115.684948	62.52382859	75.32932692	15	36.99	10.5	63	18.12	3.22	6.4	2.73	12.5	9.53	102.17	216.33	4.82	133.83	1.54	16.75	35.49	551.71	714.86	3.36	1.23	28.17	10	17.82822555	0	0	0	0	0	0	0	0	0	1	1.58	16.1	1.58			0	0	30	0
60	Male	WHITE	87	107	61	75	17	37.06	9.95	70	20	2.8	5.5	2.4	16.33	8.43	95	120.33	4.87	126.33	2.75	30.35	39.55	15.5	36.5	10	2.23	57	8	34.13885704	0	0	0	1	0	0	1	0	0	0	1.95	16.1	1.58			0	0	30	0
56	Male	WHITE	96	115.684948	62.52382859	75.32932692	19	36.69	10.55	148	30.9	5.21	4.6	3	14.5	8.3	101.5	124	4.8	136.5	1.75	18.75	29.15	18	17	1.1	1.35	22	5	15.92997025	0	0	0	1	1	0	1	1	0	1	1.59	7.05	3.75	7.05	3.53	0	1	7.05	1
65	Male	OTHER	78	121	73	84	13	36.75162381	10.8	73	14.29	3.51	5.34	2.28	21	9.58	107.2	139.4	4.7	144.4	1.64	17.76	56.96	137.25	411.75	3.77	1.22	26.2	15	18.88994413	0	0	0	1	0	0	1	0	0	1	3.69	7.45	3.69			0	0	30	0
60	Male	WHITE	86	90	59	66	16	36.41	12.6	138	16.95	3.71	7.3	3.1	16	8.75	90	103.67	5.37	118.33	1.35	15.45	28.65	64.5	82	16	1	27.33	10	20.27155681	0	0	1	1	0	0	1	0	0	0	3.03	16	3.03			0	0	30	0
74	Female	WHITE	93	99	50	63	24	36.01	9.1	485	17.8	3.26	12.8	2.7	14	7.8	112	197.5	3.6	145	1.917957339	20.82314534	43.78106127	12	19	0.4	1.65	32.5	7	21.05134434	1	0	0	1	0	0	1	1	0	1	1.72	14.68	5.19			0	0	30	0
65	Male	BLACK	100	148	91	103	25	37.1	9.8	137	16.7	3.11	12.6	2.6	11.5	8.2	102	137	4.25	132	1.917957339	20.82314534	43.78106127	19	56	0.95	1.65	23	2	21.05134434	1	0	0	0	0	0	1	0	0	1	1.3	25.21	1.3			0	0	30	0
54	Female	WHITE	88	102	61	70	14	36.67	9.3	53	18.9	2.9	4.7	3.2	16.5	7.25	107.5	184	3.8	140.5	1.7	18.5	38.5	52	180	3.5	0.55	12.5	6	11.38718034	0	0	0	0	0	0	0	0	0	1	1.12	11.88	0.94			0	0	30	0
61	Male	OTHER	87	161	88	105	19	36.85	12.6	109	13.4	3.67	10.3	3.7	15.5	8.17	106.5	85	3.6	142	1.1	12.6	29.1	113	267	4.7	0.7	9	4	9.933881083	0	0	0	0	0	0	0	0	0	0	1.96	6	1.96			0	0	30	0
64	Male	BLACK	104	118	68	79	16	36.79	8.5	68	16.3	2.84	5.9	3.5	16	8.1	104	120	3.5	134	1.4	15.6	33.8	31	54	0.8	3.6	41	6	21.61354333	0	0	0	0	0	0	1	1	0	0	1.96	11.71	4.34			0	0	30	0
73	Male	WHITE	79	124	83	95	28	36.73	8.3	116	14.5	2.41	7.5	2.8	6.5	8.3	105	118.5	4.2	138.5	1.2	13.05	28.55	24	46.5	0.85	0.45	13.5	8	0.21596123	1	0	0	1	0	0	0	0	0	1	2.81	2.88	2.81	2.88	2.76	0	1	2.88	1
47	Female	WHITE	126	126	75	87	26	37.07	10.53	55	20.9	3.17	7.65	2.6	16	7.8	107	101	5.6	142	1.8	20.2	37.53	34	148	6.5	0.5	11	8	13.45520436	0	1	0	1	0	0	0	0	0	1	3.26	7.78	3.26			0	0	30	0
48	Male	BLACK	91	114	61	73	22	37.56	12.6	143	14.25	4.31	7	3.5	12.5	7.55	104	102	4.25	133.5	1.25	13.5	28.05	90	66	0.3	1.05	14	3	4.845112445	0	0	0	0	0	0	1	0	0	1	1.66	3.86	1.66			0	0	30	0
60	Male	WHITE	99	115.684948	62.52382859	75.32932692	18	37.24	10.58	64	15.96	3.43	6.58	2.4	13	10.4	105.33	245	4.77	138	1.56	17.17	50.9	298.67	575	7.43	1.1	34.33	6	19.90348736	0	0	0	1	0	0	0	1	0	1	2.68	3.5	1.57			0	0	30	0
42	Male	OTHER	52	98	59	68	16	35.92	9.7	58	15.8	3.32	1.7	3.5	10	8.1	114	87	3.8	144	1.4	15.5	34	43	50	0.4	0.8	14	4	4.599426298	0	0	0	0	0	0	0	1	0	0	1.3	0.84	0.82			0	0	30	0
38	Male	WHITE	101	121	57	74	26	36.93	7.87	33	22.5	2.45	16.93	3.4	19.4	8.58	105.2	133.8	4.8	140.2	3.7	40.55	67.5	19	30	20	3.22	55.2	13	43.59817519	1	1	0	1	1	0	1	0	1	1	12.8	26.12	12.8	26.12	14.67	1	0	26.12	1
56	Male	WHITE	111	102	46	59	23	36.85	8.83	148	16.37	2.69	13.33	3.1	22	9.1	102	108.33	3.73	138	2.87	28.27	51.7	27	30	17.1	1.27	45.67	9	31.25740306	1	0	1	0	0	0	1	0	0	1	1.56	7.69	1.56			0	0	30	0
43	Male	WHITE	78	105	62	71	16	36.7	7.45	100	14.45	2.19	9.05	2.4	12.5	8.25	96.5	99.5	4.05	129.5	2.03	22.43	35.53	29.5	102	5	1.2	29.5	7	22.18849349	0	0	0	1	0	0	0	0	0	1	3.89	7.79	2.73			0	0	30	0
75	Female	OTHER	51	149	62	88	16	36.48	10.85	133	26.15	4.28	7.45	3	8.67	8.57	106.33	100.67	4	137.67	1.5	16.9	32.1	28	58.5	1	1.23	13.67	5	12.95233481	0	0	0	0	0	0	0	1	0	1	1.18	5.03	1.18			0	0	30	0
59	Male	OTHER	102	103	70	80	23	37.34	8.3	36	14.6	2.53	7.65	2.7	16	7.83	101.33	101.67	3.65	137	2.5	27.1	34.4	136.67	262	6.53	4.6	54.67	13	38.38963327	0	0	0	0	0	0	1	0	0	1	1.15	8.5	1.15			0	0	30	0
74	Male	BLACK	70	103	48	62	19	37.01	7.83	262	20.23	2.87	12.37	2.8	11.25	8.33	99.25	108.25	4.7	135.5	4.5	48.35	39.15	62	155.67	0.7	2	37	5	28.56085407	0	0	0	1	0	0	1	1	0	0	2.17	24.25	7.89			0	0	30	0
67	Male	WHITE	94	116	64	76	21	37.25	10.85	115	17.07	3.47	9.33	2.7	13	8.1	104	140	3.6	135	1.4	15	30.1	18	55	1.8	1.2	36	4	14.16513994	0	0	0	1	0	0	0	0	0	0	1.39	2.55	1.39			0	0	30	0
54	Female	WHITE	75	114	77	88	13	36.84	7.56	70	21.46	2.6	3.94	3.1	13	8.25	98	102.5	3.35	136	1.58	17.2	35.1	26	111	5.1	0.45	8.5	8	10.06996887	0	0	0	1	0	0	0	0	0	1	2.01	9.91	2.01			0	0	30	0
51	Female	WHITE	108	127	82	93	22	37.63	7.73	51	19.9	2.48	13.75	2.8	13.33	7.43	104.33	98	3.3	135	1.75	18.8	40.75	46	183	3.45	0.47	10	8	10.15318529	1	0	0	1	0	1	0	0	0	1	2.79	9.91	2.01			0	0	30	0
64	Female	WHITE	64	105	61	74	13	36	7.37	86	22.77	2.22	16.37	3.45	17.67	9.5	103.67	84.33	3.9	146.33	1.15	12.35	28.4	70	86.5	0.6	3.1	198.33	8	16.8919311	0	0	0	1	1	0	1	0	0	1	1.15	2.14	1.15			0	0	30	0
67	Male	WHITE	82	129	58	76	18	36.36	5.6	90	16.25	1.72	12.45	2.05	12.5	7.9	101	133	4.35	131.5	2.15	22.65	42.95	14.5	26.5	9.6	1.55	49.5	8	27.74680403	0	0	0	0	0	1	1	0	0	0	1.83	5.87	1.83			0	0	30	0
51	Male	OTHER	76	91	47	61	27	36.75162381	7.78	86	19.15	2.39	20.03	1.83	32.17	6.74	88.83	120.83	4.47	128.5	3.72	39.78	74.73	220.33	1567.67	8.5	6.7	43.67	17	47.43632421	1	0	0	0	0	0	1	0	1	1	1.17	1.07	1.17	1.07	1.02	0	1	1.07	1
59	Female	OTHER	107	108	57	75	19	36.27	9.35	127	15.55	3.18	12.05	2.3	9.5	7.05	111.5	118.5	4.35	138.5	1.63	18	39.35	14	103	2.3	0.9	50	10	14.04219252	0	0	0	0	0	1	0	0	0	1	1.92	2.87	1.92			0	0	30	0
62	Male	WHITE	71	116	41	58	17	36.8	7.1	133	20.6	2.25	23.45	2.4	13	8.33	93.67	88.67	5.63	125.33	1.93	20.87	35.73	25	61	3.75	2.33	111	7	26.88542043	0	0	0	0	0	0	1	0	0	1	4.03	13.19	4.03			0	0	30	0
76	Male	BLACK	98	110	72	82	22	36.74	8.66	69	15.76	3.04	4.16	3.6	20.25	10.43	99	204.75	5.35	140.5	1.47	15.93	30.37	14.33	26.67	0.93	3.3	59.25	11	21.89645969	1	0	1	1	0	0	1	1	1	1	9.64	9.9	9.64	9.9	9.59	0	1	9.9	1
54	Male	WHITE	119	114	64	78	25	36.72	9.6	211	14	2.6	19.6	2.5	12	6.95	99.5	74.5	3.45	138	2.4	24.6	37.8	22	172	14.7	0.6	10.5	9	21.50671217	1	0	0	1	0	1	1	0	0	1	10.91	30.44	5.6	30.44	5.4	0	1	30	1
68	Male	BLACK	69	100	55	65	17	36.59	9.88	65	20.88	3.23	9.57	2.1	11.67	7.8	96	154.33	3.07	133.33	1.7	18.4	45.85	16	102	3.6	1.4	18.67	6	20.43500565	0	0	0	1	1	0	1	0	0	1	1.39	5.72	1.39			0	0	30	0
63	Male	BLACK	63	108	61	70	17	36.85	7.8	42	18.22	2.24	2.78	2.5	15.5	7.9	102	113.5	3.6	137	1.6	17.45	34.15	5	40.5	2.2	0.8	10.5	6	12.53892568	0	0	0	1	0	0	0	0	0	0	2.1	5.72	1.39			0	0	30	0
58	Female	WHITE	91	104	62	75	19	36.37	8.14	112	19.1	2.34	20.02	4.6	22.22	10.83	87.56	214.33	5.54	128	2.33	25.43	42.97	38	74.5	20.05	2.64	97.89	18	36.52738504	0	0	0	1	0	0	1	1	1	1	1.82	11.89	1.82	11.89	1.72	0	1	11.89	1
59	Male	WHITE	79	105	57	71	18	36.94	6.87	46	17.6	2.21	9.37	2.2	4.5	7.2	105.5	127.5	4.55	133	2.2	24.2	69.2	13	34	3.8	2.3	36	10	28.27796677	0	1	0	1	0	0	1	1	0	0	2.58	25.77	2.58			0	0	30	0
32	Male	WHITE	101	118	61	74	18	37.34	9.4	102	20	3.05	9.4	2.8	12	8.5	108	128	3.4	140	1.53	17.13	41.2	28	120	11	0.7	13	6	16.84366355	0	0	0	1	0	0	0	0	0	1	5.13	11.89	5.13			0	0	30	0
65	Male	WHITE	63	134	75	93	15	36.96	9.37	81	17.47	3.09	3.53	3.5	16	9	104	106	4.2	142	1.4	14.8	43.78106127	12	25	1.1	2.2	35	6	18.10429847	0	0	0	1	0	0	1	0	0	1	4.25	14.3	3.99			0	0	30	0
64	Male	WHITE	102	118	52	70	19	37.17	8.08	101	17.72	2.89	9.92	2.9	8	8.3	105.33	104	4.73	134.67	1.75	18.9	35.35	19.67	45	2.33	0.97	25	9	15.60358426	0	1	0	1	0	0	1	0	0	1	9.24	14.3	3.99			0	0	30	0
43	Male	WHITE	112	117	77	87	21	37.58	10.78	112	17.82	3.7	16.3	3.4	14.57	8.96	110.43	248.86	5.37	142.29	1.5	16.27	35.2	44	54	0.45	1.67	38.86	6	12.86057222	1	0	0	0	0	0	1	0	0	1	4.49	56.93	4.02	56.93	3.94	0	1	30	0
42	Male	WHITE	121	105	66	78	15	37.56	6.97	164	15.47	2.55	17.37	2.3	12.67	7.5	109.67	170	4.3	139	1.5	16.5	28.25	15	22.5	0.2	1.4	31	3	8.107573206	1	0	0	1	0	0	1	0	0	0	1.97	56.93	4.02	56.93	3.94	0	1	30	0
66	Male	OTHER	82	101	58	68	11	37.29	10.02	166	17.38	3.06	14.9	2.55	15.5	7.5	100.25	149.75	6.15	129	1.45	15.65	37.85	856	2001.5	2.05	2.18	44	13	20.76308532	0	0	0	1	1	0	1	0	0	1	2.4	6.71	2.4			0	0	30	0
46	Male	WHITE	69	109	49	62	27	38.63	8.05	51	18.1	2.22	12.05	4.7	16.5	9.05	103.5	105	4.75	142.5	2.2	23.2	65.2	44	87	5.4	4.2	101	9	35.36906939	0	0	0	1	1	0	1	0	1	1	9	31.93	9	31.93	8.92	0	1	30	0
66	Male	OTHER	71	123	77	91	15	36.59	9.25	40	14.9	2.49	14.95	2.75	6.67	10.03	113	228.67	4.6	147.67	4.65	51.7	48.7	121	121.5	9.75	1.37	79.67	10	35.26372198	1	0	0	1	0	0	1	1	0	1	3.22	7.22	2.25	7.22	2.19	0	1	7.22	1
42	Male	BLACK	99	130	50	68	31	37.67	6.97	72	17.6	2.54	12.4	3.2	15	8.83	103	109	3.13	139.67	1.65	17.8	43.35	21.5	50	3.9	4.1	78	9	30.68631993	1	0	0	0	0	1	1	0	0	1	1.07	13.89	0.12			0	0	30	0
92	Female	OTHER	108	100	57	67	19	36.76	13.9	110	17.4	4.41	30.37	3.4	21.33	8.03	96.33	168.67	4.2	134	1.25	14.05	26.45	127.67	339	1.27	2.1	73.67	13	16.93303205	0	0	0	1	0	0	1	0	0	1	3	3.48	3	3.48	3.31	1	0	3.48	1
70	Male	WHITE	111	111	67	79	21	37.13	13.1	216	13.55	3.98	27	3	17.33	8	108.67	187	3.87	141	1.4	15.4	35.6	101	158	1.95	1.37	28.67	8	15.73562286	1	0	0	0	0	0	1	1	0	1	2.88	4.82	0.91	520.59	520.52	0	0	30	0
66	Male	WHITE	88	94	61	71	17	36.86	7.35	84	23.15	2.61	12.5	2.45	12.33	7.8	96.67	145.33	3.93	136.67	1.68	18.28	105.04	11	29	1.05	0.8	33	8	10.28943352	0	0	0	0	0	0	0	0	0	1	4.59	8.27	4.59	8.27	8.26	1	0	8.27	1
67	Male	WHITE	57	115.684948	62.52382859	75.32932692	16	36.73	8.74	83	20.96	4.13	13.36	3.3	15.83	8.05	107.17	160.83	3.93	138.33	1.76	19.2	35.06	250.83	301.67	2.25	0.77	16.17	8	13.32557009	0	0	0	0	0	0	1	0	0	1	2.8	10.31	2.8			0	0	30	0
47	Female	WHITE	131	142	76	95	23	36.89	8.34	56	18.5	3.43	9.76	4.1	14.33	10.2	99.67	303.67	4.83	132.33	1.83	20.1	30.67	14	23	1.6	1.63	42.33	11	19.65066329	0	0	0	0	0	0	1	1	0	1	10.98	16.06	10.98			0	0	30	0
53	Male	WHITE	109	116	78	84	19	36.48	12.55	269	18.1	4.58	8.5	3.2	16	8.15	97.5	88	4.55	128	3.53	34.4	44.9	139	251.5	8.9	0.65	13	5	24.69721747	0	0	0	1	0	0	0	0	0	1	1.45	1.87	1.45			0	0	30	0
56	Male	OTHER	71	112	77	85	16	37.49	10.4	109	15.13	3.32	7.75	3.8	15.5	9.05	104	142.25	4.13	136.75	1.13	13.05	31.02	12	23	1.6	1	22.5	7	9.575451205	0	0	0	0	0	0	0	0	0	1	1.65	4.99	1.65	4.99	1.5	0	1	4.99	1
71	Female	WHITE	84	123	29	51	19	37.13	7.87	186	18.4	2.32	14.8	2.3	20.33	7	112.33	148	4.5	141.33	2.45	27.3	54.1	147.5	409.5	2.6	6.27	33	8	37.64639885	0	0	0	1	1	0	1	1	0	1	4.51	5.61	4.51	5.61	5.55	1	0	5.61	1
44	Female	OTHER	98	116	57	74	23	36.71	6.92	119	15.85	2.02	34.18	2.3	17.67	7.5	84	91.33	3.67	121.62	2.13	23.43	35.37	82	296	17.4	3.37	110.33	11	37.32273852	0	1	0	1	0	0	1	0	1	1	4.12	4.18	4.12	4.18	4.02	0	1	4.18	1
64	Male	BLACK	87	115.684948	62.52382859	75.32932692	13	36.94	9.85	69	17.45	3.22	6.48	2.23	11.67	8.83	109.5	258.75	4.83	139	1.96	21.06	53.12	229	402.33	2.1	1.33	30.33	11	19.50066374	0	0	0	0	0	0	1	1	0	1	7.17	6.86	4.29			0	0	30	0
61	Male	WHITE	107	115.684948	62.52382859	75.32932692	15	36.87	10	69	16.16	3.3	8.36	3.13	16.33	8.88	96.83	200.17	5.1	136	1.62	17.69	34.46	264	311	2.3	1.87	75	15	20.97180014	0	0	0	1	1	0	1	0	0	1	1.92	25.35	20.81	25.35	20.72	0	1	25.35	1
70	Male	WHITE	73	115.684948	62.52382859	75.32932692	18	36.75162381	10.24	53	14.86	3.44	6.7	2.74	15.5	7.75	106.25	257.88	4.08	140.13	1.28	13.97	38.63	122	161	1.44	1.23	23	12	12.55430944	0	0	0	0	0	0	1	0	0	1	2.24	8.97	2.24			0	0	30	0
47	Male	WHITE	107	94	64	71	18	36.8	10.7	218	13.63	3.54	17.13	3	13	8.03	104.33	168	4.7	133.33	1.9	20.1	31	64	142	1.2	0.9	18.67	9	13.29963887	0	0	0	1	0	0	1	1	0	1	3.33	3.3	3.33	3.3	3.24	0	1	3.3	1
38	Male	WHITE	106	127	74	88	20	37.03	7.75	81	19.95	2.3	8.6	3.8	13.33	9.5	100.67	146	3.7	144	2.5	27.7	34.4	48	95	10	0.53	7	6	19.32044278	0	0	0	1	0	0	1	0	0	1	1.12	27.66	1.12			0	0	30	0
30	Female	WHITE	69	115	60	73	19	36.95	11.3	165	12.9	3.78	7.8	3.6	15.5	8.65	109.5	132.5	3.45	139.5	1.1	11.4	26.7	28	20	0.4	0.85	5.5	4	2.478588892	0	0	0	0	0	0	0	1	0	1	1.3	3.16	1.3			0	0	30	0
68	Male	WHITE	89	185	88	114	16	37.02	9.45	78	14.65	3.09	9.6	2.98	17.2	8.7	104	256.6	4.1	137.4	1.55	17	31.08	1575.4	1938	1.66	1.08	24.8	11	13.99074293	0	0	0	0	0	0	0	0	0	1	1.62	7.04	1.62			0	0	30	0
64	Female	WHITE	84	109	71	80	16	37.04	10.25	148	14.6	3.67	9.2	3	14	7.9	100	113.33	4.15	134.33	1	11.8	25.8	68.5	62	0.95	0.5	7.67	2	-0.397307171	0	0	0	0	0	0	0	0	0	1	1.62	8.31	1.62			0	0	30	0
56	Female	WHITE	116	107	54	69	19	36.49	8.04	126	21.5	3.28	24.26	2.4	30.4	7.04	93.6	120.6	4.36	134.6	6.78	72.46	50.62	1909.33	7670	4	1.92	13.2	19	39.34948826	1	0	0	0	0	0	1	1	1	1	2.85	2.85	2.85	2.85	2.79	0	1	2.85	1
53	Female	WHITE	90	126	77	89	15	36.94	9.5	95	16.4	3.24	5.6	3.3	13	7.9	108	287	3.4	142	1.2	13.3	29.1	43	83	0.5	0.5	11	3	-0.781513424	0	0	0	0	0	0	0	1	0	0	1.68	2.85	2.85	2.85	2.79	0	1	2.85	1
69	Male	WHITE	93	98	54	67	19	36.55	8.5	300	28.45	2.82	16.3	3.6	22.75	9.5	95.75	76.5	6.18	129.5	5.1	56.3	56	27	91	15.65	3.53	67	9	47.14489474	0	0	0	1	0	0	1	0	0	0	1.19	6.94	1.19	6.94	1.05	0	1	6.94	1
52	Male	WHITE	91	115.684948	62.52382859	75.32932692	20	36.82	12.87	102	13.6	3.53	7.93	3.17	14	7.93	106	130.33	4.27	135.33	1.37	14.6	39.1	71	144.33	3.27	1.17	20	16	15.93691231	0	0	0	1	0	0	0	0	0	1	6.43	9.3	6.43			0	0	30	0
66	Male	WHITE	79	95	55	64	16	36.67	9.88	85	17.72	2.93	7.72	2.27	9.25	8.33	105.75	223.25	4.13	135.75	2.71	28.88	52.17	303	434.5	1.6	0.88	27.75	7	18.14907306	0	0	0	0	0	0	0	0	0	1	2.64	12.04	8.86			0	0	30	0
52	Male	WHITE	90	113	64	75	15	36.77	9.15	162	14.25	2.89	4.9	4	26.67	8.37	99	121.67	4.73	138.67	1.3	13.7	32.5	71	55	0.2	12.47	179.33	7	27.43303197	0	0	0	0	0	0	1	1	0	1	2.15	12.1	2.15			0	0	30	0
59	Male	OTHER	88	121	79	92	16	36.72	7.2	19	19.97	2.29	11.4	3.7	19	8.55	102.5	135.5	4.35	138	2.2	24.4	67.2	10	28	9.2	8.4	75.5	13	44.01648903	0	0	0	1	1	0	1	0	0	1	1.58	23.48	4.95	23.48	4.86	0	1	23.48	1
66	Female	OTHER	95	115.684948	62.52382859	75.32932692	11	36.67	8.9	52	15.81	2.85	10.31	3.37	16.5	8.23	101.5	211.33	4.13	137.67	1.86	20	66.2	295.5	304	5.77	1.77	36	16	25.46983139	0	0	0	1	0	0	1	1	1	1	2.86	18.94	2.86			0	0	30	0
46	Female	OTHER	63	101	60	69	18	23.8	8.63	70	21.78	2.68	9.68	3.3	15.8	8.25	101.2	100.2	5.04	128.8	1.85	20	54	12	26	2.3	3.1	49	14	27.29599385	1	0	1	1	1	0	1	0	1	1	12.39	32.93	9.15	32.93	9.05	0	1	30	0
53	Female	WHITE	74	115.684948	62.52382859	75.32932692	17	36.78	8.24	55	16.82	2.66	5.58	3.2	10.2	8.74	104.4	219	4.12	136	1.96	21.2	54.61	453.6	804.6	7.84	0.98	20	10	21.55756099	0	0	0	0	0	0	1	0	0	1	2.83	25.67	2.83			0	0	30	0
77	Male	WHITE	112	98	60	68	25	36.75162381	9.1	32	20.53	2.67	22.95	2.5	14.67	7.63	110.67	142.67	4.3	139.33	1.6	17.6	48.25	58	48	1.8	2.03	42.33	11	20.69177678	1	0	0	0	0	0	0	0	0	1	5.92	6.06	5.92	6.06	5.96	1	0	6.06	1
77	Male	WHITE	70	107	65	75	20	36.75162381	8.95	80	18.55	2.54	3.55	2.9	17.5	8.15	115.5	88	4.55	144.5	1.3	14.5	46.4	68	74	1	3	78.5	9	19.88219936	1	0	1	0	0	0	1	0	0	1	4.08	6.06	5.92	6.06	5.96	1	0	6.06	1
52	Female	WHITE	101	126	74	89	35	36.96	8	180	20.43	2.21	21.6	4.05	15	8.9	100.75	124.25	3.93	135.75	2.07	22.33	49.5	16.33	69.67	12.87	0.98	16.5	8	24.04272279	0	0	0	1	1	0	1	0	1	1	14.51	39.06	11.06			0	0	30	0
54	Male	WHITE	104	111	71	80	25	36.71	11.87	369	14.37	4.16	19.67	2.9	18	7.67	99.5	63	4.2	133.75	2.1	23.05	40.3	91	246.5	8.5	0.65	16	4	18.70655585	1	0	0	0	0	0	0	0	0	0	4.31	4.16	4.31	4.16	4.11	0	1	4.16	1
50	Male	WHITE	76	106	66	79	14	37.24	10.4	107	17.65	3.23	10.6	2.4	8.5	8.9	101.5	119.5	6	134	1.7	18.6	35.4	15	51.5	2	0.8	26.5	7	12.85764897	0	1	0	1	0	0	1	0	0	1	2.73	4.86	2.73			0	0	30	0
40	Female	OTHER	96	108	69	77	20	36.77	6.9	129	22.8	1.94	11.13	3.6	16	9.2	103	137	3.2	143	3	33.1	48.6	45	111	24.1	0.4	7	7	21.99431609	1	0	1	1	1	0	1	0	0	1	1.93	11.57	7.09	11.57	7.09	0	1	11.57	1
32	Female	WHITE	99	113	56	72	20	36.49	7.35	48	17.35	2.33	27.1	3.4	20	9.5	108	118	3.8	140	3.15	34.55	91.95	83	115	29.4	2.3	89	16	40.03200765	1	0	1	1	0	0	1	0	0	1	2.02	14.7	2.02	14.7	1.92	0	1	14.7	1
79	Female	WHITE	74	129	55	73	17	36.77	12.8	182	13	4.08	7.4	4	17	9.5	104	125	3.5	141	1.1	11.6	31.5	20	25	0.5	0.5	12	1	-1.756040847	0	0	0	0	0	0	0	0	0	0	1.64	1.69	1.64			0	0	30	0
57	Female	WHITE	106	96	63	74	24	36.57	9.05	133	17.6	3.08	4.1	2.3	15.5	7.8	105	157	3.8	136	3.4	37.45	58.9	28.5	47.5	13.75	1.65	31.5	9	34.83623109	1	0	0	0	0	0	1	0	1	1	28.84	28.79	28.84	28.79	28.73	0	1	28.79	1
53	Female	WHITE	83	115.684948	62.52382859	75.32932692	20	37.42	9.88	186	16.58	3.2	14.04	2.85	15.5	8.83	103.5	193.33	3.83	139.5	1.97	21.33	31.18	445.17	489	13.6	0.6	7.67	9	19.00143828	0	0	1	0	0	0	0	0	0	1	9.11	28.79	28.84	28.79	28.73	0	1	28.79	1
73	Female	WHITE	72	89	54	62	17	36.77	11.3	380	13.5	3.2	6.4	3	8	9.1	105.5	101.5	3.9	141.5	1.917957339	20.82314534	43.78106127	165.310688	357.9857194	6.432192321	0.65	14.5	3	21.05134434	0	0	0	0	0	0	0	0	0	1	1.95	27.65	0.95			0	0	30	0
58	Male	OTHER	65	94	55	64	27	36.64	8.57	76	17.93	2.73	11.53	4.8	32.75	9.33	90	135.25	3.93	131	2.2	24.25	41.05	22	46	4.45	6.4	179.33	15	38.66867169	1	0	0	1	1	1	0	1	1	1	8.53	54.8	5.89			0	0	30	0
59	Male	OTHER	95	82	48	55	22	36.94	7.12	49	20.68	2.32	9.25	3.2	25	7.8	94.5	99.5	4.35	128	2.1	23.65	47.2	12	22	6.1	6.25	80	11	39.11283442	0	0	1	1	0	0	0	1	1	0	1.76	54.8	5.89			0	0	30	0
59	Male	OTHER	81	98	59	68	15	36.69	7.33	39	18.3	2.42	3.73	3.2	19	7.6	93	86	4.4	130	1.6	17.4	33.9	19	42	2.6	3.6	40	10	27.56441081	0	0	0	1	0	0	0	1	0	0	4.92	54.8	5.89			0	0	30	0
59	Male	OTHER	102	96	59	68	23	36.79	7.35	40	18.9	2.31	6.3	3.8	21	8.8	91	105	4.1	129	2.1	23.35	41.15	11	26	3.1	5.25	53.5	10	34.88564094	1	0	0	1	0	0	0	1	0	0	1.57	54.8	5.89			0	0	30	0
54	Male	WHITE	84	123	63	76	18	37	7.6	230	15.25	3.04	8.05	3.2	16.25	8.7	95.75	127.5	4.6	128.5	1.65	17.8	38.95	16	26	0.2	1.4	26.5	3	9.17504722	0	0	0	0	0	0	1	1	0	1	1.67	5.96	2.96			0	0	30	0
55	Male	WHITE	58	159	71	96	14	36.64	9.3	244	17.3	3.54	5.4	2.9	10.75	8.65	85	78.25	5.03	117.8	6	66.9	49.4	165.310688	357.9857194	6.432192321	1.25	18.75	1	21.05134434	0	0	0	0	0	0	1	1	0	1	2.96	5.96	2.96			0	0	30	0
64	Male	OTHER	82	123	70	81	17	36.79	12.05	106	15.8	4.39	9.15	3.2	15	9	104	142	4.4	137.5	1.2	13	29.7	42.5	56	0.9	0.85	18.5	3	6.518432532	0	1	0	0	0	0	0	1	0	1	1.13	22.25	14.4	22.25	14.29	0	1	22.25	1
69	Male	OTHER	57	138	75	93	17	36.51	17.1	96	15.8	6.01	7.1	2.7	13.5	8.9	97.5	227.5	4.25	136.5	1.4	14.9	26.9	40	37	1.5	1.15	36	7	13.06866895	0	0	0	0	0	0	1	1	0	1	14.4	22.25	14.4	22.25	14.29	0	1	22.25	1
68	Male	WHITE	70	115.684948	62.52382859	75.32932692	14	3.06	8.86	71	19.23	2.64	5.24	2.3	13.33	7.7	106	290.67	4.6	139.33	1.89	20.26	49.87	199.67	478.67	4.63	1.37	40.67	11	22.36546423	0	0	0	1	0	0	1	1	0	1	1.5	27.81	5.1			0	0	30	0
83	Female	WHITE	100	159	59	82	20	36.66	7.63	70	17.1	2.61	13.13	2.1	18	7.75	102.67	251.33	5.17	133.33	1.3	14.1	35	11.5	31	4.55	1.1	30	9	16.00777912	0	0	1	0	0	0	1	1	0	1	10.1	37.39	10.1			0	0	30	0
38	Male	OTHER	83	115.684948	62.52382859	75.32932692	19	37.33	9.33	52	15.33	3.04	4.18	2.52	13.17	8.6	107.67	181.5	4.88	140.5	1.64	17.81	40.18	1304.5	5088.33	5.15	2.55	21.17	15	27.12441894	0	0	0	1	0	0	1	0	1	1	5.67	22.14	0.98			0	0	30	0
64	Male	WHITE	73	91	55	65	13	36.52	6.47	105	16.7	2.18	5.67	2.1	11	7.03	94	87.75	3.73	123.25	1.55	16.8	61.03	24	26	2.3	1.23	31.75	8	16.46797731	0	0	0	1	0	0	1	0	0	0	2.8	11.41	4.57	13.51	13.44	0	0	13.51	1
64	Male	WHITE	92	101	60	69	13	36.91	7.2	132	17.37	2.52	7.53	2.35	9.33	7.37	86.67	87.33	4.77	116.5	1.3	14.4	35.4	36	42	1.35	1.33	32.33	4	13.2320376	0	0	0	0	0	0	1	0	0	1	2.09	11.41	4.57	13.51	13.44	0	0	13.51	1
64	Male	WHITE	97	91	59	70	15	37.18	8.13	210	15.2	2.88	3.77	2.8	15.67	8.5	84.33	107	3.47	124.67	0.95	10.35	40.77	22	25	1.9	1.63	30	4	12.95743353	0	0	0	0	0	0	1	0	0	0	1.16	11.41	4.57	13.51	13.44	0	0	13.51	1
48	Male	WHITE	84	115.684948	62.52382859	75.32932692	17	37.24	10.43	71	15.73	2.87	16.21	2.4	11.5	9.15	96.5	223	4.63	129.75	2.04	22.37	34.41	1254.5	2076.25	6.18	1.35	32.5	11	24.17162186	0	0	0	1	0	0	1	0	0	1	1.29	24.81	1.29			0	0	30	0
56	Female	WHITE	77	95	54	64	17	36.63	10.67	72	18.43	3.07	4.73	3.9	12.67	9.57	103	80.67	3.9	138.67	1.9	19.98	53.47	22	43	7.1	1.53	40	16	25.09773404	0	0	0	1	0	0	1	0	0	1	8.73	11.73	8.73	11.73	8.67	0	1	11.73	1
75	Male	WHITE	62	103	72	79	24	36.33	12.78	66	15.3	4.31	8.13	2.9	13.75	8.25	100.75	93.5	4.3	137.5	2.54	28.03	67.18	624	465.5	2.2	1.2	60.75	13	21.59542383	1	0	0	1	0	0	1	0	0	1	6.15	5.97	6.15	5.97	5.97	0	1	5.97	1
65	Female	WHITE	58	109	66	77	15	36.75162381	11.4	120	15.6	3.86	9.5	3.2	14.6	8.32	99.4	125.6	4.06	130	1.917957339	20.82314534	43.78106127	46.5	68.5	1.65	1.18	28.4	7	21.05134434	0	0	0	0	0	1	1	1	1	1	12.23	7.84	0.68			0	0	30	0
34	Female	OTHER	95	121	70	85	16	37.41	9.7	68	16.4	2.99	10.63	2.8	14	7.85	111	124.5	4.4	142	1.55	17	25.65	23	38.5	1.7	0.85	32	5	11.78892386	0	0	0	0	0	0	0	0	0	0	3.7	3.61	3.7	3.61	3.61	0	1	3.61	1
39	Male	WHITE	81	98	63	71	17	36.86	8.45	61	21.18	2.36	7.5	2.9	19.25	7.33	90	98.5	3.13	131	2.85	31.55	35.35	58	373	11.35	1.95	31.25	16	33.7335429	1	0	0	1	1	0	1	0	0	1	4.7	28.79	9.3	28.79	9.26	0	1	28.79	1
53	Female	WHITE	98	114	55	68	16	36.89	7.5	69	19.17	2.07	5.93	4.7	15	9.45	91.33	154.33	4.2	129.67	2.35	25.8	129.37	14.5	33.5	4.63	0.87	13	6	20.45977865	1	0	0	0	0	1	1	0	0	1	1.51	32.75	0.92	32.75	0.85	0	1	30	0
49	Female	OTHER	111	115.684948	62.52382859	75.32932692	17	37.58	9.73	64	16.97	3.32	16.72	2.68	16.4	8.5	97.4	218.4	4.18	135.2	1.43	15.59	28.66	325.8	291.4	1.86	3.88	37.8	8	25.75707532	0	0	0	1	1	0	1	1	0	1	2.35	24.1	2.35			0	0	30	0
44	Male	OTHER	76	107	57	72	17	36.44	7.52	31	22.32	2.28	6.86	2.9	12	8.87	109	166.33	4.63	139	2.48	26.78	49.28	73	123.33	33.1	3.43	63.33	17	41.62633338	0	0	0	1	1	0	1	1	0	1	3.38	3.79	3.38	3.79	3.3	0	1	3.79	1
88	Male	WHITE	80	113	48	63	16	36.72	8.7	71	16.1	3.44	8.3	3	15.5	8.05	101.5	127.5	3.95	137	2.3	24.5	38.7	29	42	1.6	1.9	41.5	5	23.67773759	1	0	0	0	0	0	1	0	0	1	1.22	8.68	1.22			0	0	30	0
61	Male	WHITE	88	115.684948	62.52382859	75.32932692	16	37	9	89	18.84	2.7	14.77	3.02	10.5	9.48	104.83	173.67	4.12	141.17	1.38	14.86	31.5	155.5	171.67	6.65	1.5	38.5	13	21.07928799	0	0	1	1	0	0	1	0	0	1	5.65	18.69	5.65			0	0	30	0
44	Female	OTHER	89	104	60	70	16	37.31	11.55	91	14.55	3.42	6.75	3.3	15	7.75	103.33	113	3.6	137	1.55	16.75	30	72	174	4.45	0.6	7	5	12.09303149	0	0	0	0	0	0	0	0	0	1	4.52	6.53	4.52			0	0	30	0
59	Female	OTHER	76	121	59	74	15	36.89	7.2	88	16.98	2.27	7.96	4.15	19.33	9.47	103.33	133	5.03	134	1.73	19.13	59.87	15.67	27.33	4.67	2.2	58.67	8	25.940078	0	1	0	1	1	0	1	1	0	1	8.3	36.96	3.64			0	0	30	0
70	Female	OTHER	92	94	50	60	20	36.36	8.77	348	16.03	2.81	22.63	1.9	16.33	8.17	95.33	143	4.07	130.33	1.45	16.7	33	134	204.5	4.1	5.37	50	8	32.01056568	0	0	0	0	0	0	1	0	0	1	3.26	19.95	3.26	19.95	11.05	1	0	19.95	1
58	Male	WHITE	111	109	66	76	30	37.63	7.95	76	24.03	3.87	10.48	2.6	18.5	7.4	99.5	99.5	3.4	135	1.4	15.35	32.25	13	80	1.7	0.6	10.5	6	7.31566262	0	0	0	1	0	0	1	1	0	1	1.76	1.78	1.76			0	0	30	0
79	Male	OTHER	80	101	66	74	16	36.67	11.75	255	16.05	4.26	9.9	3.4	17.67	8.5	97	122	4.23	134.67	1.4	15.25	30	51	83.33	11.4	2	43.33	10	26.03096605	1	0	0	1	0	0	1	1	0	1	2.56	4.59	2.56			0	0	30	0
85	Male	OTHER	73	107	69	81	18	36.67	11.4	87	15.9	4.48	1.7	2.9	5	8.5	107	94	4.4	137	1.1	12	22.1	89	74	0.3	0.8	25	4	0.810973027	0	0	0	0	0	0	0	0	0	0	3.02	6.19	3.02			0	0	30	0
62	Male	WHITE	69	99	61	73	17	36.93	7.32	63	15.32	2.4	9.72	2.6	7	6.8	111.5	115	4.25	140	1.13	12.43	26.7	49	31	0.3	0.8	23.5	10	1.1123365	0	1	0	1	0	0	0	0	0	0	2.07	8.78	2.07			0	0	30	0
54	Female	WHITE	61	95	57	66	17	36.32	11.15	106	24.3	3.11	19.85	3.6	26.33	8.4	99.33	92	4.03	138.33	2.1	22.3	121	34.5	84	48.6	5.6	128	12	45.90667155	1	0	1	1	1	0	1	0	1	1	15	28.68	15	28.68	14.88	0	1	28.68	1
68	Male	OTHER	84	112	59	71	26	37.22	10.5	98	16.1	3.32	14.75	3.5	18.67	8.17	97	231.33	5.2	130.67	2.1	22.85	45.5	19	43.5	8.3	2.1	117	18	29.8394845	1	0	0	0	0	0	1	0	1	1	2.2	2.06	2.2	2.06	2.06	0	1	2.06	1
71	Female	WHITE	68	99	57	70	19	36.56	7.3	134	23.55	2.94	5.75	3	13.67	8.77	93.33	117	4.07	129.33	2.1	22.8	120.05	15.5	22	2.7	2.8	42	9	28.34764779	0	0	0	0	0	0	1	1	0	0	6.81	18.86	11.79	18.86	11.59	0	1	18.86	1
58	Male	WHITE	92	119	59	73	21	37.42	11	96	14.43	3.28	4.57	2.4	8.33	7.7	109	64.33	3.93	139.33	1.4	16.25	36.35	97.5	222	2.1	0.67	15.67	9	9.170441901	0	0	0	0	0	0	0	0	0	1	10.61	2.62	2.63			0	0	30	0
56	Male	WHITE	106	82	41	50	19	36.26	11.13	62	14.53	3.17	15.2	3.4	34	7.25	84.33	161.67	4.2	123	2.33	24.67	75.07	67	143	6	3.43	83.33	16	34.47217709	1	0	1	0	0	0	1	1	0	1	1.15	1.03	1.15	1.03	0.98	0	1	1.03	1
70	Male	BLACK	90	102	56	67	13	36.65	8.47	58	20.83	2.64	13.33	1.6	18.67	7.93	102.33	102.67	3.8	132	2.28	25.25	40.98	22.33	53.67	7.33	3.37	48.67	9	34.81714737	0	0	0	1	1	1	1	0	0	1	15.1	23.1	15.1			0	0	30	0
68	Male	BLACK	62	110	64	75	13	36.63	8.2	112	19.67	2.63	8.37	2.7	14	7.5	114	132	3.8	141	1.6	17.2	34.6	25	67	1.5	1.6	58	8	17.72463349	0	0	0	0	0	0	1	0	0	1	2.35	23.1	15.1			0	0	30	0
66	Male	BLACK	61	106	60	71	15	36.83	7	150	17.05	2.38	8.75	3.5	15.33	8.3	107	107	4.9	135.67	1.7	18.75	28.25	50.5	122	1.7	2.37	55.33	6	22.63666807	0	0	0	0	0	0	1	0	0	0	2.43	23.1	15.1			0	0	30	0
55	Male	WHITE	90	102	46	59	18	37.59	8.6	56	21.15	2.96	11.23	3.4	14.5	8.28	93.25	115	4.53	130.25	1.95	20.95	71.45	45.33	86.33	5.23	1.68	22.25	14	25.12822021	1	0	0	1	0	0	1	0	0	1	9.6	8.5	0.42			0	0	30	0
55	Male	WHITE	91	115.684948	62.52382859	75.32932692	18	36.94	8.8	64	16.76	2.83	8.79	3	10.6	8.28	104.8	222.6	3.64	141.2	2.33	25.04	36.86	733	1723.8	4.6	0.98	15.6	11	21.47887752	0	0	0	0	0	0	1	0	0	1	3	8.5	0.42			0	0	30	0
63	Male	OTHER	99	130	80	89	19	37.09	8.1	112	17	2.81	8.3	2.7	17	7	109	132	4.9	142	1.65	18.6	32.6	30	45	1.3	0.7	22	3	9.617040931	0	0	0	0	0	0	0	0	0	1	1.77	2.71	1.77			0	0	30	0
58	Male	WHITE	82	93	51	61	22	36.5	11.2	190	13.9	3.25	12.42	3.8	27.8	8.26	84.6	84.8	4.86	128.6	2.6	28.85	54	50.5	117	38.15	9.7	69.4	11	52.64094027	0	0	0	1	1	0	1	0	1	1	2.42	2.3	2.42	2.3	2.26	0	1	2.3	1
58	Male	WHITE	90	98	63	71	15	36.75	9.85	75	18.8	3.06	9.23	2.98	13	9.48	102.75	189.5	4.35	137.5	1.87	20.27	43.67	345	321.25	10.98	1.13	29.25	10	23.66729832	0	0	0	1	0	0	1	0	0	1	4.73	12.9	4.73			0	0	30	0
55	Male	WHITE	92	77	60	67	20	36.77	8.25	131	15.73	2.79	6.77	2.7	11.5	8.2	99	99.5	4.9	133	1.45	16.05	32.9	37	60	1.2	1.1	21	4	12.19280574	0	0	0	0	0	0	0	0	0	1	1.56	2.85	1.56			0	0	30	0
64	Male	OTHER	75	116	72	86	15	37.48	11.2	315	13.7	3.81	7.3	3.4	7	8.9	104	108	3.8	135	1.7	19.05	83.1	15	25	0.5	0.9	6	2	8.744639935	0	0	0	0	0	0	0	0	0	0	6.33	32.75	5.04			0	0	30	0
43	Female	BLACK	103	109	57	69	20	37.13	7.85	143	17.68	2.38	17.2	2.5	16.25	8.33	96.25	96.5	3.85	135	1.97	21.6	35.7	45	120	14.5	1.58	13.75	9	28.50981336	1	0	0	1	0	1	1	0	0	0	2.03	28.94	6.41			0	0	30	0
61	Male	WHITE	79	104	62	72	19	36.8	9.5	59	15.65	2.99	3.95	4	15.25	8.43	111.25	109.5	4.25	139.5	1.1	12.2	53.17	19	54	0.5	1.68	25.75	4	9.842234274	0	0	0	0	0	0	1	1	0	1	2.53	4.71	2.53			0	0	30	0
43	Male	WHITE	92	115.684948	62.52382859	75.32932692	14	37.07	13.26	133	15.52	3.96	13.42	2.73	11.5	8.1	107.75	182.75	4.18	139	1.53	17.06	46.8	1940.25	2512.75	5.03	0.6	17.25	8	12.41068496	0	0	0	0	0	0	0	0	0	1	1.4	7.89	1.4			0	0	30	0
54	Male	OTHER	109	104	64	73	26	37.27	9.52	55	23.56	2.92	4.12	3.5	18	6.8	96.75	127	3.55	136	1.7	18.25	54.45	60	169	18.7	1.38	33.5	17	26.52519442	1	0	0	0	0	0	1	0	0	1	7.89	7.9	7.89	7.9	7.8	0	1	7.9	1
79	Female	WHITE	92	101	71	82	22	37.07	12.5	113	16.18	4.13	6.34	2.05	15.14	7.29	113	119.57	4.87	145	2.3	25.33	123.48	11	71	0.77	1.54	30.29	14	18.90278109	1	0	0	1	0	0	1	1	0	1	1.1	1.05	1.1	1.05	1.05	0	1	1.05	1
58	Male	WHITE	108	161	98	112	23	37.19	9.2	17	16.3	2.47	11.3	4	12.5	10.95	100.5	107	3.5	136	3.35	32.55	47.8	29	61	5.1	1.6	58.5	8	30.62681985	0	0	1	1	1	0	1	0	0	1	1.3	46.96	15.58			0	0	30	0
66	Female	OTHER	120	102	49	65	28	37.19	8.98	115	16.82	2.89	10.44	2	11.2	7.7	99.4	103	4.72	129.8	1.87	20.5	40	80.67	207.33	2.3	0.92	22.4	12	15.79094491	1	0	0	1	0	0	1	0	0	0	1.69	6.06	1.69	6.06	1.53	0	1	6.06	1
61	Male	WHITE	76	125	62	80	16	36.47	7.41	38	18.4	2.42	7.09	2.6	10	8.9	100	164	4.7	136	1.94	21.31	41.69	28	77	12.1	1.3	48	12	25.78724792	0	0	0	1	0	0	1	0	0	1	5	32.13	5	33.22	17.06	0	0	30	0
65	Male	WHITE	83	109	51	65	20	36.71	10.6	217	18.55	3.33	11.8	3	13.13	8.48	81.5	175.5	4.11	119.5	2.8	31.05	43.3	69	148	4.6	2.29	42.5	7	31.65947119	0	0	0	0	0	0	1	0	0	1	3.96	45.39	5.99	45.39	25.34	1	0	30	0
59	Male	BLACK	100	115.684948	62.52382859	75.32932692	16	36.86	9.68	89	16.38	3.11	12.58	2.8	18.17	8.73	106	235	4.52	139.67	1.5	16.29	42.48	356.5	385.5	2.12	1.55	29.17	8	18.00566172	0	0	0	0	0	0	1	0	0	1	7.14	4.6	0.38			0	0	30	0
61	Male	WHITE	79	109	58	70	15	36.24	9.17	157	20.03	2.94	13.93	2.3	11	7.7	111.5	84.5	5	133	1.6	17.5	35.8	114	250	5.5	1.15	47.5	9	19.47551022	0	0	0	0	0	0	0	0	0	1	1.93	15.28	15.27	15.28	15.22	0	1	15.28	1
43	Female	OTHER	96	115.684948	62.52382859	75.32932692	17	36.75162381	8	238	15.98	2.81	13.05	3.8	16.25	9.4	98	126.67	4.88	132.17	1.38	15.23	33.55	78	194.5	0.65	1.48	23.75	8	12.16081855	0	0	0	1	0	0	1	0	1	1	7.15	25.73	7.15			0	0	30	0
63	Male	WHITE	64	104	52	65	16	36.8	8.15	103	16	2.93	5.45	3	7	7.7	114	131	3.4	146	3.23	33.4	37.83	14	14	0.4	1.4	66	4	19.31826028	0	0	0	0	0	0	0	1	0	1	1.72	25.04	5.04	25.04	5.03	0	1	25.04	1
71	Male	WHITE	53	114	56	73	18	36.71	7.6	72	14.94	2.55	4.8	3.1	11	8.1	115	154	4.5	143	1.8	19.65	28.95	14	16	0.3	2.4	99	5	16.84042926	0	0	0	1	0	0	1	1	0	0	6.82	25.04	5.04	25.04	5.03	0	1	25.04	1
48	Female	WHITE	88	97	62	70	15	36.91	8.3	69	16.85	2.39	14.05	3.4	15	7.8	102.5	113.5	4.15	132	3.85	40.75	74.9	18	26	6.7	0.7	34	7	25.3050065	0	0	1	1	0	1	1	0	0	0	2.77	27.13	22.8	27.13	23.69	1	0	27.13	1
43	Male	WHITE	110	108	75	85	29	36.82	9	103	14.9	2.52	38.75	3.6	16.5	8.7	100	106.5	3.85	133	2.7	29.3	53.5	37	87	15.6	1.75	47.5	12	33.294627	1	0	1	1	1	0	1	0	1	1	27.58	80.81	0.85			0	0	30	0
63	Male	WHITE	89	124	64	77	17	36.99	10.1	90	15.25	3.4	7.1	3.8	15.5	8.45	105.5	86	5.3	138.5	1.3	14.5	25.8	17	38	0.7	0.7	26.5	5	4.60686926	0	0	0	1	0	0	0	1	0	0	3.06	31.87	4			0	0	30	0
59	Female	OTHER	84	103	58	71	22	37.21	8.73	224	22.83	2.52	13.35	2.4	13.75	8.2	101.25	92.25	3.65	137.5	1.63	17.9	41.75	14	50.5	4.03	0.78	16	11	14.79275786	1	0	0	1	0	0	0	0	0	1	15.88	15.84	15.88	15.84	15.84	0	1	15.84	1
61	Male	OTHER	98	123	66	79	20	37.41	7.5	93	22.5	3.46	9.05	3.1	14	8.25	105.5	229	3.65	142	1.4	15.3	28.35	56.5	103	2.8	0.75	21.5	5	11.33733301	0	0	0	0	0	0	0	0	0	1	1.22	5.18	1.22			0	0	30	0
60	Male	WHITE	99	101	64	76	18	37.83	15.05	289	15.23	5.37	12.68	2.7	23.67	7.6	91.33	139	4.97	136.33	2.15	23.55	38.33	25.5	63.5	3	5.57	87.67	10	35.59146495	1	0	0	1	0	0	1	1	1	1	22.31	86.06	22.31	86.06	86.02	1	0	30	0
86	Male	WHITE	87	112	59	71	12	36.66	10.45	72	18.93	3.42	10.83	1.9	9.5	7.35	112	129.25	4.35	140.75	1.58	17.63	43.95	18	25	1.6	0.73	26	7	10.31799018	0	0	0	1	0	0	0	0	0	1	3.62	8.72	3.62			0	0	30	0
57	Female	BLACK	109	104	62	72	21	37.65	8.9	372	13.55	3.06	8	2.5	13.5	7.75	109.5	125.5	5	140	1.3	15.1	31.7	9	16	0.9	1.1	18	3	9.882335434	0	0	0	0	0	0	1	1	0	1	1.07	2.82	1.07			0	0	30	0
68	Female	OTHER	74	137	72	89	16	36.74	11.6	249	17.2	4.48	4.7	3.7	11	9.6	107	142	4.2	143	1.1	12.3	32.8	8	13	1.5	1	16	2	9.030132122	0	0	0	0	0	0	0	1	0	0	11.41	11.46	11.41			0	0	30	0
56	Female	WHITE	67	115	47	63	18.75629656	36.5	10.8	108	15.9	3.02	6.4	2.9	11	9.5	105	185	3.8	137	1.54	17.24	42.78	109	141	2.6	1	14	6	14.87779633	0	0	0	0	0	0	1	1	0	1	4.57	11.46	11.41			0	0	30	0
80	Male	OTHER	56	87	56	63	14	36.61	11.9	142	14.83	3.7	4.8	4.1	13.67	8.45	101.33	87	3.33	140.67	1.5	15.73	39.37	6	19	0.9	1.7	26.33	4	15.65105882	0	0	0	1	1	1	0	0	0	1	1.83	10.63	1.83			0	0	30	0
47	Male	OTHER	129	144	80	98	20	36.98	8.18	136	16.13	2.77	9.13	3.6	13	8.3	99	112	3.65	134.5	2.15	23.15	42.35	23	47	8.5	0.7	4.5	4	19.67931072	0	0	0	1	0	0	0	0	0	1	1.48	9.7	6.16			0	0	30	0
47	Male	OTHER	122	115.684948	62.52382859	75.32932692	24	37.28	9.09	78	15.89	2.99	14.41	2.97	14	8.88	107.17	166	3.82	146	1.67	18.1	35.85	494.83	675.33	1.33	0.62	18.5	11	8.676798403	0	0	0	1	0	0	0	0	0	1	6.16	9.7	6.16			0	0	30	0
62	Female	WHITE	83	123	75	85	17	37.11	9.28	82	17	3.4	11.27	3.4	18.4	8.36	102.8	224.2	4.4	136.8	1.23	13.53	37.07	1731.2	1446.4	0.76	0.82	20.4	8	5.812011937	0	0	0	0	0	0	0	0	0	1	1.22	7.62	0.94			0	0	30	0
80	Male	WHITE	93	115.684948	62.52382859	75.32932692	24	36.75	10.53	209	14.43	3.41	12	3.05	16.67	7.8	106.67	137.33	5.23	137.33	1.3	15.2	51.3	28	87	0.75	2.1	50.67	3	15.38138192	0	0	0	0	0	0	1	0	0	1	4.27	6.72	4.27			0	0	30	0
73	Male	WHITE	90	115.684948	62.52382859	75.32932692	18	36.9	11.22	138	13.23	3.59	16.72	3.49	13.71	7.99	106.71	262.86	4.47	139	1.32	14.47	27.38	297.86	540.43	1.36	1.39	24.57	7	13.85320448	0	0	0	0	0	0	1	0	0	1	3.26	7.43	3.26			0	0	30	0
69	Female	WHITE	84	4820	46	63	17	36.3	6.8	214	18.55	2.24	9.5	3.35	20.5	9.4	109.5	252.5	4.6	139.5	1.3	14.9	25.25	26.5	46	0.4	1.2	59.5	2	7.649718094	0	0	0	0	0	0	1	1	0	0	1.72	4.6	1.72			0	0	30	0
43	Male	WHITE	87	91	64	73	15	36.57	7.43	134	17.6	2.04	18	2.5	12	7.65	78.75	90	3.95	120	2.27	24.7	35.6	43.67	141.33	18.1	0.98	6.75	12	26.36474133	0	0	0	1	0	0	0	0	0	1	17.77	19.18	17.77	19.18	19.08	1	0	19.18	1
57	Male	OTHER	83	160	89	105	24	37.82	14.63	141	14.37	4.55	13.07	2.8	13.67	8.13	94.33	173.67	3.1	129.33	1.917957339	20.82314534	43.78106127	60.33	84.33	2.7	0.7	15	5	21.05134434	0	0	0	0	0	0	0	0	0	1	1.88	4.98	3.15			0	0	30	0
60	Male	OTHER	66	101	62	74	19	36.91	8.83	99	16.43	2.99	4.9	2.1	13.5	7.15	110	78.5	4	139	1.75	18.75	30.2	36.5	52	3.35	0.8	18	6	15.13208315	0	0	0	1	0	0	0	0	0	0	3.15	4.98	3.15			0	0	30	0
52	Female	WHITE	79	103	53	68	23	37.91	9.37	48	19.03	2.51	8.87	2.2	16.33	7.13	103.67	79.33	5.45	137	1.75	18.85	32.55	62	373	9.8	1.33	9	15	24.05426472	1	1	0	1	1	0	1	0	0	1	6.17	6.14	6.17	6.14	6.08	0	1	6.14	1
59	Female	WHITE	101	102	56	67	21	36.7	7.72	38	18.02	2.35	12.35	2.8	14.25	8.53	96	115	4.05	133.5	2.1	22.7	38.4	17.5	52.5	7.6	0.73	18	11	19.39431681	1	0	0	1	0	0	1	0	0	1	9.71	10.63	9.71	12.17	12.11	0	0	12.17	1
40	Male	OTHER	82	113	69	82	18	36.96	7.28	32	19.2	2.42	2.3	2.2	11.67	7.67	109.33	106.33	4.27	143	2.2	23.74	38.56	11	49	8.1	0.8	10.33	10	21.0324848	0	1	0	1	0	0	0	0	0	1	1.79	3.75	1.79			0	0	30	0
62	Male	OTHER	110	117	74	84	18	36.81	11.43	194	17.7	3.91	8.87	3.2	14.67	7.43	105.67	153.33	4.43	135.67	1.33	14.1	30.77	39.5	47.5	1.7	0.8	11.67	3	9.494295156	0	0	0	0	0	0	0	1	0	1	4.2	9.09	4.2			0	0	30	0
65	Female	WHITE	61	92	59	67	18	37.16	11.35	67	13.9	3.47	3.15	3.6	11.5	8.25	111	90.5	3.75	141	1.3	13.7	33.2	117	116	0.8	0.6	11	5	3.636395919	0	0	0	0	0	0	0	0	0	1	1.25	6.32	1.71			0	0	30	0
65	Female	OTHER	79	92	62	69	18	37.06	11.97	101	12.66	3.6	7.62	3.2	14.5	7.88	107.5	182.75	3.98	139.75	1.46	15.58	43.52	290.5	310.75	0.75	0.5	10	8	2.947631328	0	0	0	0	0	0	0	0	0	1	1.71	6.32	1.71			0	0	30	0
59	Male	WHITE	86	101	66	78	23	36.97	5.95	143	20.03	2.25	21.33	2.2	7.5	6.6	107	289	3.6	132.5	1.9	20.75	29.9	17	29.5	1.8	0.85	20	6	14.28529096	0	0	0	0	0	0	0	1	0	1	1.94	3.33	2.28			0	0	30	0
58	Male	WHITE	65	105	65	78	17	36.82	10.38	216	19.05	3.81	16.65	2.8	10.25	7.78	98.75	175.5	4.03	134.75	1.35	14.4	49.53	10	24	0.7	0.58	7.5	4	3.229901078	0	0	0	1	0	0	0	1	0	1	4.15	3.33	2.28			0	0	30	0
59	Male	WHITE	94	109	73	85	17	36.84	8.38	51	20.28	3.05	5.55	2.6	11.5	7.35	103.5	113.5	4.6	136.5	1.65	17.85	30	22.5	64.5	1.2	0.9	14	7	11.71955857	0	1	0	0	0	0	0	1	0	0	2.28	3.33	2.28			0	0	30	0
58	Female	WHITE	77	88	45	56	17	36.84	10.08	37	14.85	3.14	3.3	2.9	11	7.6	112	157	3.7	141	1.4	15.83	33.73	55	71	2	1.1	38	6	13.73070381	0	0	0	0	0	0	0	1	0	0	1.38	3.38	1.38			0	0	30	0
52	Male	OTHER	93	144	85	98	16	36.67	9.3	120	17.47	3.9	5.13	3.6	14	8.5	99	128	4	132	1.2	12.8	37.9	59	175	1.8	1	22	3	10.69383503	0	1	0	0	0	0	0	0	0	1	1.66	4.84	1.66			0	0	30	0
49	Male	WHITE	98	100	64	76	13	37.33	8.12	105	15.62	2.55	13.62	2.46	11.5	8.62	104.83	177.17	5.12	138.17	1.88	20.64	39.52	241.5	281.6	4.28	1.27	17.17	11	21.28357801	0	0	0	1	0	0	1	0	0	1	5.13	73.69	3.85			0	0	30	0
35	Male	OTHER	125	116	53	71	27	36.81	6.63	56	21.76	1.9	11.32	2.5	26.67	7.58	102.17	92.83	4.75	138.33	2.6	28.5	50.85	55.5	199	7.5	2.23	16	18	32.42321677	1	0	1	1	1	0	1	0	1	1	1.66	2.43	1.66	2.43	1.58	0	1	2.43	1
59	Female	WHITE	108	103	75	84	12	36.41	7.3	14	18.9	2.36	3.03	4.2	19	9.7	98.5	200.5	3.55	140	1.75	19.05	48.1	32	74	7.5	2.55	32	11	29.27244369	0	0	0	0	1	0	1	1	1	1	25.78	30.63	25.78	30.63	25.69	0	1	30	1
51	Male	OTHER	85	141	91	106	21	36.5	12.6	65	12.7	3.69	8.4	4.2	19	8.9	104	196	4.6	139	1.3	14.5	30.5	19	31	1.3	0.7	8	5	6.946837468	0	0	0	0	0	0	0	1	0	1	5.81	11.69	5.81			0	0	30	0
64	Female	WHITE	92	103	55	65	17	36.59	7.68	99	16.43	2.59	7.9	3.85	21.67	8.63	99.33	103	4.73	133	4.2	46.5	109.65	16.33	27.33	2.67	2.87	46.33	13	36.30496943	1	0	1	1	0	0	1	0	0	1	13.94	17.92	13.94			0	0	30	0
75	Male	WHITE	93	116	63	75	19	36.67	10.48	193	17.78	3.6	21.28	3.1	17.75	8.68	116.75	200.5	4.75	148.5	1.6	17.2	28.5	56	240	1.65	1.83	60.5	11	19.37027504	1	1	0	1	1	0	1	1	0	1	8.27	31.66	2.05			0	0	30	0
52	Female	OTHER	98	109	53	66	26	36.91	7.48	67	22.78	2.47	11.17	4.3	19.17	9.18	116.5	85.5	4.1	145.17	3.95	42.58	85.55	8	21.5	6.45	1.72	49.83	12	34.05188084	0	0	1	1	1	0	1	0	0	1	3.91	13.23	3.91	13.23	3.79	0	1	13.23	1
60	Male	OTHER	75	97	45	58	16	35.59	9.25	49	23.88	2.67	14.92	4	23.33	9.27	90.5	75.33	4.18	130.67	4.97	48.6	87	72.4	147.2	50.26	5.7	101.67	15	55.85161553	0	0	0	1	0	0	1	0	1	1	1.24	9.05	1.24			0	0	30	0
55	Female	WHITE	78	95	49	60	15	36.31	8.5	92	17.57	2.82	10.33	2	16	7.4	115	136	4	142	1.88	20	43.7	17	29	5.1	1.4	26	10	22.87881245	0	0	0	0	0	1	1	0	1	1	19.84	9.42	9.56	9.42	9.35	0	1	9.42	1
55	Female	WHITE	100	94	56	64	22	36.71	9.17	89	17.03	2.64	18.77	2.5	17.33	8.23	107.17	77.83	2.7	141.17	5.03	53.13	88.8	31	124	18.6	0.92	15.17	11	34.7742926	1	0	0	0	0	0	1	0	0	1	9.56	9.42	9.56	9.42	9.35	0	1	9.42	1
70	Male	WHITE	68	121	67	82	18	36.64	9.45	47	20.05	3.37	3.7	3.4	16	9.63	117.33	136.33	3.97	148.33	1.8	19.4	38	10	24	0.7	3.7	36.33	10	24.18572444	1	0	0	1	0	0	1	0	0	0	1.04	60.24	3.96			0	0	30	0
75	Male	WHITE	57	93	54	64	17	36.21	9.08	129	18.9	2.58	7.1	3.7	20.5	8.1	103	121.5	5.13	135.83	1.9	20.43	31.22	24	43	1.7	2.35	50.67	6	23.801293	0	0	0	0	0	0	1	1	0	1	1.59	5.62	1.59			0	0	30	0
43	Male	WHITE	96	125	86	95	24	36.73	11.2	122	13.25	3.99	14.95	2.45	15	7.85	97.5	123.5	3.85	132	1.3	14.7	34.4	82	445	0.75	0.8	21	1	6.145557742	0	0	0	0	0	0	0	0	0	0	1.22	5.82	1.22			0	0	30	0
42	Female	WHITE	98	92	62	69	14	36.97	9.7	362	19.1	2.75	27.73	2.6	16.67	8.5	99	131.33	4.23	131.33	1.63	17.93	40.97	49	84	5.7	0.43	10.67	9	10.40426473	1	0	0	1	0	0	0	0	0	1	6.8	16.47	6.8	16.47	16.45	1	0	16.47	1
52	Male	WHITE	107	160	81	99	25	36.75	12.8	124	17	4.07	8	3	18.67	12.57	102	72	4.2	137.33	1.6	17.7	29.3	77.5	395.5	13.75	1.3	64	8	24.11239341	0	0	0	1	0	1	1	0	0	1	1.69	11.23	1.69	11.23	11.11	1	0	11.23	1
68	Male	WHITE	95	115.684948	62.52382859	75.32932692	26	36.97	10.73	179	16.23	3.91	19.7	1.8	18.5	7.85	105.33	74	4.17	139	2.62	28	77.72	15	19	0.4	6.65	62.5	10	31.88545669	1	0	0	0	0	0	1	0	0	1	1.42	6.08	1.42	6.08	1.32	0	1	6.08	1
55	Male	OTHER	71	124	90	101	17	36.79	11.31	85	15.8	3.4	8.24	3.17	12.17	7.63	108.67	221	4.38	139.33	2.45	27.21	36.29	608	1086.17	0.83	1.2	25.83	8	17.50667737	0	0	0	0	0	0	0	0	0	1	3.9	10.15	3.9			0	0	30	0
57	Male	WHITE	92	145	105	118	13	36.77	10.25	57	16.41	3.24	8.29	2.88	11	8.35	100.75	201	4.03	132.5	1.94	21.2	35.38	1269.25	1208.5	5.05	0.98	19.5	7	19.78005295	0	0	0	0	0	0	1	0	0	0	3.21	16.54	2.98			0	0	30	0
61	Male	WHITE	93	115.684948	62.52382859	75.32932692	15	36.75162381	10.11	70	14.21	3.56	6.91	3.03	12.75	7.48	100.75	230.5	3.78	133.75	1.5	16.13	34.4	427.25	545	1.03	0.88	12.5	3	9.859576118	0	0	0	0	0	0	0	0	0	1	1.38	4.94	1.38			0	0	30	0
55	Male	OTHER	86	140	84	101	23	36.69	8.13	46	17.15	2.74	8	2.9	15.67	7.93	94.33	99.67	4.2	129	1.55	17	28.5	444.5	1356.5	3.1	5.3	64.67	11	31.57510948	1	0	0	1	0	0	0	0	1	1	18.95	28.12	1.9	28.12	1.66	0	1	28.12	1
78	Male	OTHER	89	121	79	93	19	36.61	11.25	138	19.5	5.14	3.9	2.6	11	8.4	100.5	76.5	4.85	131.33	2.1	23.05	150	34	75	2	1.1	26.5	4	18.27191302	0	0	0	1	0	0	1	0	0	1	2.94	71.68	2.94			0	0	30	0
78	Male	BLACK	85	107	60	73	22	36.41	8.33	253	19.83	2.66	13.77	2.5	19	8.9	102.6	172.6	4.22	139.8	2.4	26.7	45.9	42	137.5	0.6	3.86	16.6	8	27.23021395	1	0	0	0	0	0	0	1	1	1	19.9	34.49	19.9	34.49	19.83	0	1	30	0
63	Male	WHITE	85	109	64	78	16	36.69	7.55	201	15.8	2.59	8.7	4	11	9.2	90	108	4.9	120	1.2	13.5	31	20	40	1.2	0.8	13	2	7.025693135	0	0	0	1	0	0	0	1	0	0	1.11	6.08	1.11			0	0	30	0
51	Male	WHITE	90	134	66	81	18	36.87	8.85	53	13.65	2.73	7.6	3.4	16	9.3	101	157	4.5	137	1.4	15.6	29.8	44	72	2.2	0.8	26	4	11.04337409	0	0	0	0	0	0	0	0	0	0	2.91	6.07	1.06	6.07	1.92	1	0	6.07	1
55	Male	WHITE	70	111	57	69	21	38.16	11.92	95	14.9	3.62	8.04	3.4	11.5	8.68	101.5	256.5	4.3	139.25	1.43	15.63	27.5	45.5	93.5	2.4	0.7	12.5	5	10.33184639	0	1	0	1	0	0	0	1	0	1	4.13	6.07	1.06	6.07	1.92	1	0	6.07	1
46	Female	OTHER	78	110	60	72	18	35.8	9.15	58	23.7	2.8	12.7	2.95	23.5	7.28	109.5	208.5	3.65	138.5	1.8	19.73	42.48	44.75	70	33.9	4.25	86.5	18	40.17873407	0	0	0	1	1	1	1	0	0	1	5.14	35.02	5.14			0	0	30	0
61	Female	OTHER	86	129	85	98	14	36.87	11.25	71	17.55	3.53	7.15	2.9	10	8.4	108.5	114.5	4.1	143.5	1.45	15.8	26.3	39	26.5	1.65	0.8	17.5	6	10.34895863	0	0	1	1	0	0	0	0	0	1	26.4	40.11	1.72			0	0	30	0
60	Male	BLACK	74	100	64	72	25	37.98	10.71	86	14.14	3.46	7.73	3.2	22.67	8.18	101	182.17	5.43	135.17	1.98	21.21	41.11	1201.83	3828.33	1.15	2.38	30.33	11	22.90713647	0	0	0	0	0	0	1	0	1	1	13.84	29.57	2.26			0	0	30	0
33	Female	OTHER	100	102	54	65	24	36.83	7.6	62	23.05	2.54	25.8	3.2	20.5	8.9	102	74.5	3.83	136.25	3.68	40.78	70.48	18.5	100	25.37	1.56	21.25	18	37.50115081	1	0	0	0	0	0	1	0	1	1	10.01	9.84	10.01	9.84	9.77	0	1	9.84	1
59	Male	WHITE	96	115.684948	62.52382859	75.32932692	20	37.32	12.32	63	17.07	3.98	7.73	2.8	14.2	7.8	105	230.2	4.66	135.4	1.47	16.02	37.86	466.6	683	2.88	1.22	29	11	16.64638892	1	0	0	1	0	0	1	0	0	1	4.03	9.4	1.23	9.4	1.09	0	1	9.4	1
59	Male	WHITE	109	92	60	59	23	37.15	12.2	36	18.45	3.93	13.03	2.8	20	7.47	110.25	95	3.78	140.25	1.8	19.2	45.8	60	98	10.2	1.45	32.5	13	25.34769946	1	0	0	1	0	0	1	0	0	1	6.29	9.4	1.23	9.4	1.09	0	1	9.4	1
46	Female	WHITE	96	122	85	97	15	37.17	7.93	39	18.55	2.59	4.68	3.5	14.5	8.4	99	218.5	3.9	139.5	1.6	17.15	30.6	38	80	2.35	0.5	14	8	8.29031207	0	0	0	0	0	0	0	1	0	1	1.52	5.33	5.44	5.33	5.33	0	1	5.33	1
54	Female	OTHER	92	130	65	79	15	36.48	10.8	88	17.52	3.44	7.62	2.55	14	9.93	102.25	194.75	3.7	136.75	1.63	18.12	51.22	457.25	821.5	5.83	0.7	19.5	12	15.15292121	0	0	0	1	0	0	1	1	0	1	1.91	40.17	24.19			0	0	30	0
64	Female	BLACK	90	106	60	73	21	37.38	9.8	71	22.02	2.65	7.03	2.77	18.25	7.45	101.25	86.25	5.53	134.5	3.03	32.93	52.77	76.67	233.67	21.87	3.08	60	15	41.27321544	0	0	0	1	1	0	1	0	0	1	5.56	19.74	5.56			0	0	30	0
64	Male	WHITE	118	139	87	101	30	36.78	11.5	233	13.6	3.36	14.8	3.1	15	9	108.5	113.5	4.5	142.5	3	33.3	47.7	11	79	0.5	1.2	17.5	6	17.85917859	0	0	0	0	0	0	0	0	0	0	1.69	9.55	1.69			0	0	30	0
58	Male	WHITE	103	109	67	76	25	36.96	9.47	203	18.53	2.87	18.37	2.3	14	7.5	109.5	134.5	3.75	137.5	1.2	12.8	27	10.5	16	0.4	1.15	37.5	5	6.345944258	0	0	0	0	0	0	0	0	0	1	1.37	9.55	1.69			0	0	30	0
81	Male	WHITE	66	104	45	59	15	36.81	7.15	52	16	2.39	1.9	2.45	12	7.9	108	100.5	3.85	140.5	1.5	16	29.45	9.5	22.5	1.55	0.8	23.5	8	10.49232906	0	0	0	0	0	0	0	0	0	1	3.11	5.86	3.11			0	0	30	0
75	Male	WHITE	70	111	58	74	17	37	8.8	152	19.3	2.62	7.45	2.6	11	8.17	113	79.67	4.23	143.33	1.2	13.15	38.65	19	63	1.4	1.7	26.33	6	14.82197885	0	0	0	1	0	0	1	0	0	1	3.99	5.72	3.99	5.81	5.8	0	0	5.81	1
57	Female	WHITE	104	90	56	63	17	36.92	8	280	17.41	2.55	15.17	4.63	27.6	9.66	92	73.4	4.04	130.4	2.33	25.4	58.88	19	38.75	3.5	3.36	45.2	17	32.23744374	1	0	1	1	0	0	1	0	0	1	9.23	11.32	9.23	11.32	10.94	1	0	11.32	1
47	Male	OTHER	111	102	50	62	24	38.62	8.3	41	22.83	2.56	9.75	2.7	25	7.24	97.2	97.4	3.86	132.4	3.4	36.33	100.35	262.67	506.67	8.87	3.7	75.8	18	40.90754065	1	0	0	0	0	0	1	1	0	1	1.12	1.39	1.12	1.39	0.98	0	1	1.39	1
47	Male	OTHER	76	117	59	71	20	37.52	7.73	50	20.2	2.3	5.4	3.3	10.33	8.37	116	109.33	3.5	149.67	2.75	29.25	63.65	26	94.5	9.9	0.9	22.67	9	25.41741146	0	0	0	0	0	0	0	1	0	1	2.93	1.39	1.12	1.39	0.98	0	1	1.39	1
67	Male	WHITE	88	111	66	79	18	36.81	8.57	72	12.57	2.47	10.3	3.2	12.5	7.7	104	113	4.43	133	1.5	16.3	48.1	44	68	0.9	0.7	12.5	7	7.159567248	0	0	0	0	0	0	0	0	0	1	1.35	19.94	1.35			0	0	30	0
41	Male	WHITE	119	120	66	78	15	37.22	7.6	42	19.18	2.53	7.23	2.9	11.5	7.05	110.5	105.25	3.23	138.25	1.6	17.85	32.6	18.5	129.5	9.75	0.63	7.5	9	15.88043164	0	0	0	0	0	0	0	0	0	1	3.49	8.73	3.49			0	0	30	0
84	Male	BLACK	94	108	68	77	21	36.35	10.5	284	20.05	4.63	10.55	4.2	35	8.8	91.67	71.67	5.13	140.67	2.3	24.85	38.8	37	91	2.6	5.5	79.33	13	35.68485468	1	0	0	1	0	0	1	0	1	1	13.01	13	13.01	13	12.94	0	1	13	1
60	Male	OTHER	77	145	88	103	18	36.82	12	400	16.4	4.51	12.3	4	14	9.3	101	96	4.7	139	1.3	14.4	30	33	18	0.2	1.1	30	0	4.196922874	0	0	0	0	0	0	1	0	0	0	1.65	22.55	1.65			0	0	30	0
66	Female	WHITE	95	108	37	53	20	36.16	6.85	113	20.45	1.76	19.55	3.2	14.33	8.97	97.75	140.33	4.68	127	2.7	27.6	50.9	29	34	9.8	1.17	37.33	9	27.68435115	1	0	1	1	0	1	1	0	0	1	1.76	7.52	1.76			0	0	30	0
70	Female	OTHER	66	115	62	77	17	36.67	6.63	41	15.6	2.46	6.45	3	13	8.4	107	123	3.6	142	2	21.4	31.2	24	58	1.1	0.8	23	11	12.41803712	0	0	0	0	0	0	0	1	0	1	3.88	12.73	1.75			0	0	30	0
74	Female	OTHER	69	127	55	71	17	36.57	9.43	41	18.13	2.91	4.27	3.2	10	9.75	104	138	4.55	132.5	1.67	18.3	31.6	40.5	54	3.6	0.85	15	9	15.4602484	0	0	0	0	0	0	1	1	0	0	1.75	12.73	1.75			0	0	30	0
36	Male	WHITE	62	109	47	61	16	36.54	10.3	133	15.03	2.91	35.13	4	34.5	8.75	97.5	95	4.6	139.5	3.25	34.2	57.65	45	148.5	45	7.95	132.5	12	53.86037553	0	0	0	1	1	1	0	0	0	1	3.11	13.62	3.11	13.62	3.9	1	0	13.62	1
51	Male	WHITE	114	105	64	74	13	35.93	8.45	150	20.7	2.69	5.45	2.3	11	7.4	87.8	116.67	4.04	118.2	1.4	15.78	48.08	25	69	2.3	1.95	38.5	6	19.73801263	1	0	0	0	1	0	1	0	1	0	2.79	68.01	14.56	68.01	14.4	0	1	30	0
56	Male	WHITE	114	115.684948	62.52382859	75.32932692	20	37.11	13.87	206	14.27	4.74	32.06	3.21	18.86	7.99	106.29	207.71	4.3	143	1.64	17.78	77.81	476.57	916.14	3.09	1.29	20	10	18.67201066	0	0	0	0	0	0	1	0	0	1	1.92	16.66	3.76			0	0	30	0
63	Male	WHITE	61	119	53	68	18	36.63	7.3	115	18.3	2.5	5.7	4.5	20	9	106	113	4.8	141	2	21.2	36.1	12	36	1.5	4.3	82	9	29.6848523	0	0	0	1	1	1	1	1	1	1	15.32	17.53	11.52	17.53	11.52	0	1	17.53	1
63	Male	WHITE	86	101	59	68	17	36.22	9.4	84	17.45	3.1	6.6	2.3	16.5	8.75	98	123.5	3.6	138	1.65	18.2	36.2	20	48	1.9	3.75	20.33	11	27.1140943	1	0	1	1	1	0	1	1	1	1	11.52	17.53	11.52	17.53	11.52	0	1	17.53	1
62	Male	WHITE	67	130	54	75	21	36.17	10.4	83	15.15	3.13	4.1	3.35	13	8.85	107.5	134	4.9	141	1.4	16.05	25.35	24	62	1	2.55	49	6	19.1569025	0	0	0	0	0	1	0	1	0	1	1.59	17.53	11.52	17.53	11.52	0	1	17.53	1
62	Female	WHITE	73	144	69	90	15	36.67	8.3	32	22.7	2.44	10.9	2.2	12	8.8	114	152.5	4.95	145.5	1.9	20.7	34.4	62	96	11.6	0.65	36.5	7	18.76097029	0	0	0	1	0	0	1	0	0	0	2.82	42.41	1.25	42.41	24.72	1	0	30	0
61	Male	WHITE	90	103	64	76	15	37.34	11.42	126	12.54	3.61	14.16	2.6	12	8.1	98	135	3.6	134.5	1.35	14.55	35.87	25	57	0.8	2.55	29.5	11	17.90610226	0	0	0	1	0	0	1	1	0	1	10.71	30.75	10.71			0	0	30	0
76	Male	WHITE	109	107	46	63	25	37.01	10.8	115	21.15	3.16	8.2	2.8	19.5	9.45	111.5	138	5.35	142.5	2.3	25	37.4	49.67	205.33	6.5	1.55	75.5	16	27.02809409	1	0	0	0	0	0	1	1	0	1	1.24	1.8	1.24	1.8	1.18	0	1	1.8	1
58	Female	WHITE	69	107	68	77	22	36.78	8.4	132	15.6	2.28	10.8	1.9	15.5	7.4	105	142.5	2.85	136	1.55	16.95	33.2	16	22	1.7	2.75	37	10	23.02525074	1	0	0	1	0	1	1	0	0	1	16.05	22.23	16.05			0	0	30	0
64	Male	WHITE	90	110	68	78	20	36.94	14.4	179	13.4	4.23	12	3.4	16.67	8.47	86	102	3.43	122.33	1.2	13	43.78106127	59	153	3.3	1.63	48.33	5	17.66073911	0	0	0	0	0	0	1	0	0	0	1.94	6.86	1.94			0	0	30	0
80	Male	WHITE	134	134	77	91	24	36.18	9.47	59	14.93	3.09	15.2	4.2	11.5	8.45	100.5	176.5	3.4	140.5	1.33	15.27	24.2	22.5	39	1.25	0.85	15	9	8.912180622	0	0	0	0	0	0	1	1	1	1	24.36	27.09	24.36	27.09	24.2	0	1	27.09	1
91	Male	WHITE	104	110	72	94	16	36.78	11.35	300	20.2	3.71	24.85	2	17	7.5	100	169	3.8	134	2.05	22.45	108.87	29	46	1.9	0.7	10	9	13.48263416	1	0	1	1	0	0	1	1	0	1	4.57	18.7	6.77			0	0	30	0
62	Male	OTHER	70	123	74	88	18	36.98	8.8	156	13.9	2.99	8.78	3.9	14.5	9.1	96.5	187.5	5.55	129	1.5	16.35	25.85	20.5	29	2.6	4.1	77	7	28.08618781	0	0	1	1	0	0	1	1	0	1	1.74	8.57	0.88			0	0	30	0
45	Male	WHITE	70	127	80	91	18	36.68	12.55	132	13.95	4.24	11.45	4.2	22	7.63	105	104	3.65	145.5	0.9	9.55	24.3	20	53	0.3	0.53	4.5	4	-5.376840043	0	0	0	0	0	0	0	0	0	1	6.53	10.48	6.53			0	0	30	0
45	Male	WHITE	82	111	76	87	17	37.57	9.65	90	14.8	2.83	7.2	3.4	13	8.1	104.5	150.5	3.45	143	0.95	10.2	25.95	33.5	130	1.5	0.6	9	4	2.499571992	0	0	0	0	0	0	0	0	0	1	14.37	10.48	6.53			0	0	30	0
62	Female	BLACK	76	150	65	86	15	36.83	9.3	230	15.5	3.18	6.05	3.6	12	8.77	110.33	131.33	4.47	136	1.1	11.4	33.25	165.310688	357.9857194	6.432192321	1.47	22	3	21.05134434	0	0	0	0	0	0	1	0	0	1	3.01	22.94	1.08			0	0	30	0
53	Male	OTHER	90	151	71	91	16	37.7	12.5	38	14.3	3.61	11.4	3.3	11	8.2	110	118	3.6	140	1.1	12.9	25.9	15	20	1.1	1.2	15	4	9.602563792	0	0	0	0	0	0	0	0	0	1	2.06	15.21	2.06			0	0	30	0
57	Male	OTHER	83	99	60	69	24	36.66	9.7	93	17.83	2.85	7.7	3.2	20.5	9.75	96	75.5	4.78	128.25	3.73	39.27	64.83	209	1170.5	6.75	1.43	45.33	13	31.81478732	1	0	0	1	0	0	1	0	0	1	4.1	4.43	4.1	4.43	4.02	0	1	4.43	1
61	Male	OTHER	86	140	76	94	19	36.78	11.45	84	20.68	3.14	5.75	3.5	22.25	8.9	91	213.25	3.88	138.25	2	21.88	44.05	1122.75	534.25	43.05	1.03	32.5	8	28.69785539	0	0	0	1	0	0	1	0	0	1	2.83	11.08	2.83	11.08	10.83	1	0	11.08	1
76	Male	WHITE	80	100	56	69	18	36.79	8.3	179	17.93	2.54	14.2	3.6	16.67	8.6	96	131.33	4	137.67	1.6	17.27	43.5	15	32	1.3	3.63	67.33	6	25.02373401	0	0	0	1	1	0	1	1	0	1	5.53	25.29	1.94	25.29	1.92	0	1	25.29	1
76	Male	WHITE	68	103	60	70	18	36.67	11.45	210	23	3.55	17.4	3.2	16	8.57	98.67	109.67	3.13	135.33	1.55	16.75	35.05	58.5	114	30.4	1.23	12.67	6	26.22617389	0	0	0	1	0	0	1	0	0	0	5.06	13.55	5.06	13.55	13.55	1	0	13.55	1
68	Female	WHITE	109	118	59	72	17	37.36	7.78	185	16.98	2.74	19.34	2.8	16.25	7.75	108.75	163	3.93	141.75	1.53	16.85	29.1	96	139	1.05	0.7	40.75	8	7.964046244	0	0	0	0	0	0	1	0	0	1	11.62	25.41	11.62			0	0	30	0
57	Female	WHITE	102	100	61	73	16	36.61	8.03	65	18.77	2.45	8	2.9	19	7.4	96	64	4.3	130	1.6	17.5	37.5	20	89	13.3	0.5	12	7	14.84237018	0	0	0	1	0	0	0	0	0	0	1.13	3.93	1.13			0	0	30	0
64	Male	WHITE	81	103	66	74	23	37.13	10.35	372	16	3.3	21.55	3.75	16.33	9.1	100.33	138.33	4.73	128.67	2.25	24.7	47.8	14	41.5	2.9	1.4	29	5	22.75706431	1	0	0	1	0	0	1	0	0	0	1.12	55.04	16.05	55.04	15.95	0	1	30	0
44	Female	WHITE	94	99	71	81	22	36.82	7.8	174	24.13	2.16	14.73	3.6	20.33	8.47	99	102	4.5	133	1.45	15.7	47.3	11.5	15	2.6	3.37	81.67	5	25.83006006	1	0	1	1	1	0	1	0	0	1	1.06	7.24	3.99	7.24	3.83	0	1	7.24	1
72	Female	WHITE	82	115.684948	62.52382859	75.32932692	18	36.09	8.8	150	14.1	2.64	7.32	2.3	14.2	8.08	104.4	111.4	4.38	141.4	2.12	22.8	44	8.6	23.4	2.66	0.76	19.6	7	15.91757232	1	0	0	0	0	0	0	0	0	1	11.81	11.89	11.81	11.89	11.74	0	1	11.89	1
46	Female	WHITE	101	111	60	73	18	36.58	6.05	57	23.15	1.82	5.75	2.8	18.5	8.95	90.5	109	3.55	128.5	1.85	20	41.6	165.310688	357.9857194	6.432192321	4.9	26	11	21.05134434	0	0	0	0	0	1	0	0	0	1	2.75	28.67	14.81			0	0	30	0
46	Female	WHITE	86	119	63	75	21	36.78	7.4	88	19.8	2.35	12.2	3.9	18	9.63	114.33	114.33	4.5	141.33	2.9	29.37	63.4	24.67	100.33	30.33	5.27	19.33	16	47.1582699	1	0	0	0	1	1	1	0	1	1	13.31	28.67	14.81			0	0	30	0
68	Male	WHITE	61	98	53	63	15	36.59	10.48	92	16.06	3.01	6.2	4.4	16.75	9.43	91.75	87.75	4.33	129.75	1.87	19.93	59.48	12	26	5.27	3.3	70.5	12	31.14882322	1	0	0	1	1	1	0	1	0	1	46.28	54.16	22.5	54.16	22.47	0	1	30	0
51	Male	OTHER	79	108	81	91	19	37.13	10.58	68	19.94	3.32	7.2	3.7	10.5	7.7	107	162.5	4.4	142.5	1.45	15.75	27.85	23	78	2.9	1	34	8	14.61611842	0	1	0	1	0	0	0	1	0	1	4.06	9.03	4.06			0	0	30	0
52	Male	BLACK	104	115.684948	62.52382859	75.32932692	29	35.46	13.64	40	16.41	4.33	11.72	2.13	32.83	9.62	107.67	149.67	4.4	146.33	2.6	28.59	72.08	1271.67	4042.33	1.92	1.7	8.33	13	24.67562975	0	1	0	0	0	0	1	1	1	0	2.08	2.34	2.08	2.34	1.82	0	1	2.34	1
55	Male	BLACK	82	102	46	61	20	36.35	7.3	50	27.08	2.07	9.6	2	15.67	7.33	109.67	88.33	4.13	139.33	2.53	27.43	118.77	5.67	103	25.6	1.5	51	10	32.96335636	1	0	0	0	1	0	1	0	0	0	3.05	13.81	3.05			0	0	30	0
51	Male	WHITE	80	89	42	52	18	36.82	8.23	116.3775257	16.3	2.37	6.93	2.2	14	7.6	105.5	113.5	3.55	133.5	3.43	37.23	106.55	20	37.5	16.9	1.7	33.5	9	36.00003278	0	0	0	1	0	0	1	0	0	0	2.66	4.74	2.66			0	0	30	0
45	Female	WHITE	87	103	53	65	21	36.96	8.54	103	16.62	2.67	17.94	2.5	15.5	7.8	101.25	181.33	5.7	126.75	1.85	20.1	31.8	16	73	6.1	2.2	52.25	17	27.70094765	1	0	0	1	0	1	1	0	0	1	11.79	21.79	11.79			0	0	30	0
53	Female	WHITE	84	106	60	74	15	36.56	7.1	105	26	2.02	6.4	4.1	16	9.9	94.5	182.5	3.15	129.5	1.5	16.1	31.7	69	121	15.5	0.3	36	8	9.809564764	1	0	0	1	0	0	1	1	0	0	9.18	29.06	9.18			0	0	30	0
52	Female	WHITE	121	108	71	82	23	36.9	6.83	94	21.33	2.06	8.9	3.6	14	7.57	103.33	206.33	4.7	132	2.62	28.72	42.8	61.33	71.67	5.13	0.3	27.33	6	11.87623201	0	1	1	1	1	0	1	1	0	1	9.13	29.06	9.18			0	0	30	0
56	Male	OTHER	70	122	56	74	20	37.36	10.95	84	14.85	3.73	9.2	3.1	10	7.15	99.5	135	3.55	136	1.45	15.75	31.45	26.5	125	1.6	0.55	7.5	12	6.646825453	0	0	0	0	0	0	0	0	0	1	11.99	34.05	11.99			0	0	30	0
55	Male	WHITE	80	112	67	77	20	36.65	11.57	22	14.8	3.6	7.47	2.4	14	7.5	100	125	3.9	131	1.1	11.7	38.3	31	42	5.9	0.8	21	7	12.07131011	0	0	0	0	0	0	0	0	0	1	2.04	4.66	2.04			0	0	30	0
56	Female	OTHER	107	96	60	71	26	37.18	8.76	70	28.6	2.84	3.5	3.1	18.5	7.87	114.17	283.67	3.32	150.17	3.3	35.48	51.26	54.25	118.25	35.1	0.63	12.33	18	28.83025257	1	0	0	0	0	0	0	1	0	1	16.1	28.32	16.1			0	0	30	0
72	Male	WHITE	84	100	47	59	20	36.71	9.05	196	14.43	3.2	4.85	3.23	14.75	7.78	100.5	139.5	3.88	135.25	1.5	16.05	44.08	6.25	17.5	2.7	2.35	65.25	11	22.9024556	1	0	0	1	0	0	1	0	0	1	4.35	21.66	1.62			0	0	30	0
67	Male	WHITE	77	126	41	60	15	36.99	10.23	93	20.23	2.97	13.98	2.3	13.33	8	113.33	132.33	5.33	141.67	1.4	15.5	30.8	29	83.5	2.85	1.23	32	11	16.13848045	1	1	0	0	0	0	1	0	0	1	7.66	22.9	4			0	0	30	0
56	Male	OTHER	96	154	46	72	19	36.88	10.65	30	16.15	3.66	3.75	4.1	26.33	8.77	93.67	200	5.07	137	1.2	12.7	31.9	16	44	0.7	13.33	53.33	8	31.91023412	0	0	0	0	0	0	0	1	0	1	1.92	12.12	12.09			0	0	30	0
50	Male	WHITE	87	139	71	85	12	36.86	10.2	94	15.7	2.92	5.7	3.4	14	8	105	119	3.5	140	1.2	13.5	38.3	68	163	2.7	0.5	6	5	5.59307462	0	0	0	0	0	0	0	0	0	1	1.45	1.53	1.45			0	0	30	0
63	Female	WHITE	100	95	45	60	20	36.48	8.42	78	22.92	2.61	16.28	2.7	17.33	8.6	87.67	67.33	5.3	129.33	3.15	34.78	55.25	467.5	1769.5	19.2	1.63	55	13	35.12617907	0	0	0	1	0	0	1	0	0	1	3.89	3.27	3.89	3.27	3.27	0	1	3.27	1
68	Male	WHITE	89	113	69	82	21	37.33	11.35	148	17.55	4.63	10.6	3.2	6	9.9	102.33	116.67	4.4	135.67	1.4	15.6	28.7	219	268.5	0.45	1.6	29	5	11.67806469	0	0	0	0	0	0	1	0	0	0	1.71	33.63	2.06			0	0	30	0
39	Female	WHITE	98	106	58	69	26	37.29	8.8	193	22.47	3.37	6.67	2.9	14.67	7.47	93.67	107.67	3.43	131	2.25	23.2	35	63.5	142	10.35	0.57	2.33	4	18.96674942	0	0	0	1	0	0	0	0	0	1	2.1	8.96	2.1			0	0	30	0
50	Female	WHITE	83	104	56	67	17	36.84	6.73	86	18.03	2.55	4.65	2.2	12.67	7.07	105.67	118.67	4.13	133	1.57	17.47	74.6	12.5	39	2.85	0.6	10	8	10.55231152	0	0	0	1	0	0	1	0	0	1	3.36	4.65	0.24			0	0	30	0
50	Female	WHITE	83	108	70	81	16	37.41	8.75	61	21.25	3.99	2	2.9	14.33	7.7	97.67	124.67	3.3	136.67	1.8	19.75	38	62.5	147	2.85	0.6	3.67	6	12.08347523	0	0	0	0	0	0	0	0	0	1	1.09	4.65	0.24			0	0	30	0
45	Female	WHITE	107	103	57	68	18	38.02	8.65	44	18.45	2.9	2.4	2.1	10.5	7.1	99	117	3.55	128	1.9	20.03	38.17	25	59	9	0.55	17.5	7	16.20297233	0	0	1	1	0	0	1	0	0	1	1.96	4.65	0.24			0	0	30	0
45	Female	WHITE	105	123	68	81	15	37.34	9.65	63	15.83	3.22	4.18	2.5	10	7.57	101	129.33	4.17	130	1.57	16.7	27.37	20	45	5.8	0.47	13.67	5	10.90118373	0	0	0	0	0	0	0	0	0	1	2.27	4.65	0.24			0	0	30	0
45	Female	WHITE	94	116	65	77	16	36.88	8.8	78	20	2.8	2.2	2.7	13	7.7	107	81	5	136	1.6	16.6	37.2	31	95	3.5	0.5	6	5	9.796066151	0	0	0	0	0	0	0	0	0	1	1.75	4.65	0.24			0	0	30	0
44	Female	WHITE	110	108	67	77	17	37.04	10.25	118	18.27	3.34	7.12	2.3	11.5	7.7	109.88	138.88	3.54	139.63	1.76	19.27	51.27	16	29.5	1.6	0.39	18.13	7	5.526934653	0	0	0	1	1	1	0	0	0	1	6.43	4.65	0.24			0	0	30	0
48	Female	WHITE	68	100	56	66	15	36.7	9.05	52	20.4	3.34	2.88	2.3	12.67	7.83	111	98.67	3.9	140.33	2.15	24.2	36.7	23.5	57	2.8	0.47	13	6	11.6696351	0	0	0	0	0	0	0	0	0	1	3.05	4.65	0.24			0	0	30	0
63	Male	WHITE	95	95	60	71	17	36.42	8.08	65	15.45	2.28	5.83	3.7	17.33	9.33	108.67	179.33	3.47	143.67	2.83	31.1	55.05	21.5	48.5	3.1	1.87	41.67	10	28.34802994	1	0	0	1	0	0	1	0	0	1	16.01	22.39	1.45	22.39	1.39	0	1	22.39	1
60	Male	OTHER	65	95	55	68	19	36.84	7.67	28	17.13	2.39	14.67	3.4	14.67	9.4	97.33	70	5.37	130	3.27	35.17	60.33	36.67	80	17.17	2.97	83.33	22	40.86434441	0	0	0	1	0	0	1	1	0	1	1.29	1.64	1.29	1.64	1.09	0	1	1.64	1
41	Female	WHITE	82	113	85	95	12	36.64	12.95	271	12.65	4.37	8.95	4.3	12.5	9.6	95	405.5	4.3	134	1.2	13.15	28.5	24	28	0.3	1.15	7	5	5.258506024	0	0	0	0	0	0	1	1	0	0	1.61	10.75	1.61			0	0	30	0
57	Male	WHITE	77	133	74	88	16	36.87	7.1	49	16.65	2.55	4.03	3	11	8.4	106	83	4	139	1.2	12.8	22.9	16	22	0.3	0.9	25	3	2.912684101	0	1	0	0	0	0	0	1	0	0	2.76	5.93	1.88			0	0	30	0
62	Female	WHITE	88	109	60	70	18	36.52	7.8	172	20.07	2.73	10.23	4.3	23.33	9.97	96.33	150.33	4.67	135.33	2.5	27.65	33.7	14	38	2.3	2.33	94.67	9	27.935812	0	0	0	1	0	0	1	0	0	1	3.74	6.8	3.74			0	0	30	0
55	Female	OTHER	102	116	66	82	16	36.63	10.87	72	16.5	3.64	3.23	2.6	19	7.17	105.33	188.67	3.37	143	1.9	20.67	36.43	380	1119	4.27	1.97	57.67	11	25.5946448	0	0	0	1	1	0	1	0	0	1	5.92	9.14	5.92			0	0	30	0
50	Male	WHITE	104	101	42	57	22	35.29	8.4	137	19.17	2.35	35.6	2.5	24.33	7.17	92.67	116.67	5.6	122	2.93	29.9	43.07	23.5	51	13.2	4.33	91	10	42.24872813	1	0	0	1	1	0	1	0	0	1	5.96	6.88	5.96	6.88	6.84	1	0	6.88	1
52	Male	WHITE	87	108	64	74	17	36.53	7.33	36	22.1	2.7	16.03	3.7	29	8.03	92	93	4.37	132.33	2.15	23.55	38.6	165.310688	19	4.1	3.9	122.33	9	33.36131621	0	0	0	1	1	0	1	1	1	1	50.05	20.02	20.09	20.02	19.97	0	1	20.02	1
63	Male	WHITE	95	152	71	88	14	35.93	10.13	187	15.07	3.02	10.07	3.55	16.83	9.13	88.5	84.67	5.35	120.83	1.8	19.53	38.2	46.5	106	4.25	2.67	66.67	7	27.88105538	0	0	0	1	1	1	1	0	1	1	21.32	22.01	21.32	22.01	21.21	0	1	22.01	1
27	Male	WHITE	109	119	70	81	23	36.77	10.05	70	16.4	2.99	7.55	3.1	21.33	5.33	91	101.67	3.17	132.33	2.05	22.25	54.05	32	485	13.8	0.4	4.67	9	15.62215066	0	0	0	0	0	0	0	0	0	0	2.29	4.15	0.91			0	0	30	0
31	Male	WHITE	101	112	72	84	20	37.23	6.78	55	19.92	2.05	2.78	2.7	12	7.85	101	109.5	4.05	138.5	1.5	15.85	30.5	10.5	88	3.6	0.4	12	6	7.044236843	0	1	0	1	0	0	0	0	0	1	1.71	4.15	0.91			0	0	30	0
31	Male	WHITE	96	117	80	91	23	37.24	8.7	142	19.3	2.64	3.6	2.5	13.5	7.35	104.5	99.5	3.85	141	1.4	15.5	33.8	15	149	4	0.4	3	4	6.669779431	0	0	0	1	0	0	0	0	0	0	1.43	4.15	0.91			0	0	30	0
31	Male	WHITE	93	116	77	89	16	37.34	7.36	43	18.91	2.27	2.43	2.7	14.5	6.4	107.25	114.75	3.85	143.75	1.43	15.67	32.03	11.67	118	2.27	0.35	5	5	3.487923807	0	0	0	1	0	0	0	0	0	0	2.68	4.15	0.91			0	0	30	0
29	Male	WHITE	85	129	92	100	22	36.93	9.25	116	15	3.12	2.8	4.5	15.5	9.3	95	116	3.45	135	1.2	13	35.4	48	115	1	0.6	3.5	2	3.583400217	0	0	0	0	0	0	0	0	0	0	1.21	4.15	0.91			0	0	30	0
31	Male	WHITE	107	123	78	91	21	36.84	7.9	29	19.75	2.59	3.3	3.2	14	6.9	100	88	4.3	138	1.3	13.7	31.1	36	226	2	0.5	5.5	5	5.355157587	0	0	0	0	0	0	0	0	0	0	1.16	4.15	0.91			0	0	30	0
29	Male	WHITE	115	136	84	95	18	36.59	9.32	63	13.35	2.74	5.02	3.65	23.5	7.05	92.5	119.75	3.58	135.25	1.25	13.73	30.73	60.5	290.5	3.75	0.43	9.5	4	5.848651277	0	0	0	1	0	0	0	0	0	1	1.55	4.15	0.91			0	0	30	0
31	Male	WHITE	118	123	71	82	15	37.89	7.84	38	18.73	2.58	2.86	2.7	13	7.65	107	139.25	4.15	144.75	1.33	14.7	28.5	16	83	2.1	0.58	14.75	9	7.215488247	0	1	0	0	0	0	0	0	0	0	2.36	4.15	0.91			0	0	30	0
31	Male	WHITE	100	98	50	61	18	36.99	7.26	48	19.24	2.3	5.62	2.35	15.5	6.3	104.5	128.5	3.8	143.5	1.43	15.45	32.15	49.5	355	3.85	0.6	16.5	7	10.64306906	0	1	0	1	0	0	0	0	0	1	1.65	4.15	0.91			0	0	30	0
62	Male	OTHER	73	96	68	77	24	36.88	10.5	179	13.98	3.54	28.8	2.8	23.25	8.33	104.75	202	3.95	137	1.4	15.3	34.57	494.67	339.67	1.1	2.23	16.5	12	18.2339167	1	0	0	0	0	0	1	1	0	1	4.54	12.53	4.54			0	0	30	0
61	Male	OTHER	96	111	64	75	16	36.72	7.62	129	18.68	2.51	6.33	3.4	26.33	7.6	107.83	142.17	3.28	152.33	2.37	26.27	33.67	2694.2	4314.6	4.18	1.08	11.5	10	22.23746117	0	0	0	1	0	1	1	0	0	1	7.82	23.71	7.82			0	0	30	0
57	Male	WHITE	87	115.684948	62.52382859	75.32932692	19	37.24	12.3	120	17	4.42	3.3	2.8	20.67	7.6	87.25	88.67	3.75	134	2.2	23.75	40.85	24	67.5	2.45	2.7	55.33	12	28.15335464	0	0	0	0	0	0	0	0	0	1	2.6	14.34	14.23	14.34	14.07	0	1	14.34	1
58	Male	WHITE	70	115.684948	62.52382859	75.32932692	13	36.32	12.08	88	16.75	3.91	5.6	2.35	11.75	7.5	101.4	158	5.36	126.8	1.64	17.56	52.53	27.25	65	2.38	0.88	30.5	5	14.02487239	0	0	1	1	0	1	0	0	0	1	14.23	14.34	14.23	14.34	14.07	0	1	14.34	1
57	Male	WHITE	90	121	70	82	16	37	10.08	69	15.27	3.21	3.77	3	12.67	8	104.67	96	4.03	134	1.3	14.45	36.1	26	67.5	2.1	0.63	18	6	7.751323577	0	0	0	1	0	0	0	0	0	1	1.62	14.34	14.23	14.34	14.07	0	1	14.34	1
33	Male	WHITE	108	121	87	97	20	36.71	8.18	258	17.88	3.44	4.65	3.1	12.5	8.3	94.5	98	4.35	128	1.67	18.47	37.5	19	17	0.7	1.3	45	1	13.33621934	0	0	0	1	1	0	0	0	0	1	1.06	8.56	3.76	8.56	3.61	0	1	8.56	1
53	Male	OTHER	95	105	45	59	24	36.06	14	116	15.33	4.48	25.05	3.3	40.43	7.6	93.86	154.86	3.21	143.86	1.35	14.8	32.2	88.5	136.5	0.5	1.43	10.17	10	10.59401952	0	0	0	0	0	0	1	1	1	1	11	13.87	11			0	0	30	0
54	Male	BLACK	97	91	57	67	20	36.16	8.42	151	14.83	2.61	19.57	2.5	18.75	7.4	106.5	103.75	5.63	137	2.28	24.4	43.25	690.5	3835	7.8	1.63	29.75	14	28.10106342	1	0	0	1	1	0	0	0	0	1	6.47	6.47	6.47	6.47	6.38	0	1	6.47	1
84	Male	WHITE	81	110	58	70	15	36.74	7.63	403	17.3	2.79	10.85	1.3	8.5	7.75	109.5	163.5	5.15	133.5	1.5	16.8	75.33	9	14	0.2	2.2	30	8	12.43307084	1	0	0	1	0	0	1	1	0	1	3.1	22.21	3.1	22.21	4.24	1	0	22.21	1
56	Male	WHITE	70	144	73	92	16	36.66	6.76	45	16.83	2.3	4.03	2.9	14	7.75	105	187.5	4	135.5	1.54	16.9	34.88	15.5	24.5	1.85	0.75	8	6	10.83824735	0	0	0	0	0	0	0	0	0	1	1.72	5.74	1.72			0	0	30	0
65	Female	OTHER	88	124	38	59	27	37.09	7.83	32	17.33	2.35	7.93	2.45	18	7.3	101.33	204	5.4	130.67	1.93	20.73	39.3	72	196.5	2.1	1.73	40	10	21.84426908	0	0	0	0	0	0	1	1	0	1	7.1	9.72	7.1			0	0	30	0
50	Male	WHITE	83	158	73	93	16	36.48	8.93	185	20.8	3.62	10.07	2.37	14	8.4	103.67	161.5	3.33	131	1.5	16.7	38.6	76.33	209.33	3.53	2.23	58	7	23.41407034	0	0	0	0	0	0	1	1	0	1	1.85	4.73	1.85			0	0	30	0
47	Male	WHITE	104	97	59	69	16	37.11	8.05	72	22.65	2.7	6.9	2.9	14.33	8.6	112.67	130.67	3.8	149.67	2.05	22.55	41.35	21	31.5	2.1	1.13	26	10	18.44395159	1	1	0	0	0	0	0	0	0	1	7.61	7.47	7.61	7.47	7.47	0	1	7.47	1
48	Female	WHITE	131	102	64	72	29	36.85	11.35	216	19.3	3.52	12.15	2.5	22.25	7.33	90.5	135.25	3.8	128.25	1.3	14	41.85	154	300	9.8	3.03	19.5	11	28.60482945	1	0	0	0	0	1	1	0	0	0	3.13	24.75	3.13			0	0	30	0
43	Male	OTHER	88	98	71	81	14	37.01	7.07	21	21.2	2.42	3.37	2.95	10	7.65	101	122	3.65	134.5	2.85	30.75	41.75	33.5	220.5	14.3	0.7	13.5	12	24.80237457	0	0	0	0	1	0	1	0	0	1	7.83	33.74	7.83	33.74	33.64	1	0	30	0
57	Female	OTHER	148	100	66	76	22	36.66	13.6	166	13.6	4.31	15.75	3.65	32	7.73	91.67	271.67	5.03	134	5.35	58.65	34.95	2774	8152.67	3.37	3.53	34	11	41.87647228	0	0	0	0	0	1	1	1	1	1	19.11	13.58	3.94			0	0	30	0
52	Female	WHITE	111	92	40	53	28	36.98	9.03	105	16.55	2.83	33.47	2.88	22.33	8.32	111.5	155.33	3.48	148	2.1	22.4	47.12	170.4	607.17	3.23	1.9	53.5	14	25.31422243	1	0	0	1	0	0	1	0	0	1	11.12	10.94	11.12	10.94	10.89	0	1	10.94	1
63	Male	WHITE	75	145	72	90	17	36.96	10.96	117	17.23	3.46	6.7	2.73	10.67	10.2	103	209.67	5.28	136.67	1.69	18.71	46.84	172.67	241.67	2.37	0.93	17	7	14.87418202	0	0	0	0	0	0	0	0	0	1	1.53	5.67	1.95			0	0	30	0
87	Male	WHITE	74	109	48	62	15	36.62	8.16	67	16.99	2.6	12.04	1.6	13.2	7.56	107.6	110	4.48	137	1.2	12.97	30.47	42	58	0.8	1.58	46.6	6	12.0060746	0	0	0	0	0	0	1	0	0	1	2.5	8.6	2.5			0	0	30	0
59	Male	WHITE	93	115	57	70	33	37.57	8.7	221	16.43	3.07	17.73	5.3	22	10	95.5	171.5	3.45	140.5	1.5	16	26.75	36	58	1.2	1.9	58.5	9	17.80292639	1	0	0	0	0	0	1	1	0	1	6.39	6.39	6.39	6.39	6.38	0	1	6.39	1
65	Female	WHITE	61	107	44	59	15	36.73	8	65	18	2.51	3.6	2.4	12	7.9	103	109	4.7	134	1.5	16.8	43.78106127	165.310688	357.9857194	1	5.6	58	8	27.45808555	0	0	0	1	0	1	0	1	0	0	1.67	25.05	4.72	25.05	4.5	0	1	25.05	1
64	Female	WHITE	88.28652482	115.684948	62.52382859	75.32932692	18.75629656	36.75162381	9.15	72	18.45	3.03	10.45	4.1	20	8.4	88.5	116.5	4.6	130.5	1.75	18.65	32.05	68	62.5	1.7	4.1	70	8	28.20661695	1	0	0	1	0	1	1	1	1	1	13.38	25.05	4.72	25.05	4.5	0	1	25.05	1
39	Female	WHITE	82	117	73	86	12	36.88	8.5	32	18.9	2.78	4.13	2.9	10.75	8.18	101	99	3.9	138.25	2.7	29.33	39.73	26.5	93.5	8.1	0.43	4	8	17.38487244	0	0	0	1	0	0	0	0	0	1	2.85	6.68	0.79	6.68	0.66	0	1	6.68	1
44	Male	WHITE	55	105	60	71	10	36.44	8.4	76	17.2	2.51	3.7	2.9	11	8.1	117	88	3.75	142	1.4	16.3	44.1	14	79	2.3	0.95	23.5	9	12.85600871	0	0	1	1	0	1	0	0	0	0	1.73	4.55	1.73			0	0	30	0
62	Male	BLACK	71	115.684948	62.52382859	75.32932692	17	36.96	9.08	62	16.23	2.85	7.53	3.2	14.67	9.55	99.5	206.5	4.08	135.33	1.52	16.65	40.02	312.33	352.83	3.73	1.63	29.33	10	20.77128962	0	0	0	1	0	0	1	0	0	1	4.09	34.71	4.25			0	0	30	0
62	Male	WHITE	102	113	77	88	25	36.61	11.77	11	12.77	3.74	5.33	3.6	14.6	8.7	99.8	171.4	5.62	135	1.17	12.87	28.83	28	26	1.25	2.2	44.4	10	16.57746155	0	0	0	0	0	0	1	1	0	1	2.58	50.07	2.46	50.07	2.37	0	1	30	0
54	Male	OTHER	88	115.684948	62.52382859	75.32932692	17	36.83	9.24	60	19.67	2.96	10.45	3.21	15.43	9.27	100.71	202.71	4.27	140.71	1.6	17.34	44.5	123.14	132	9.44	3.84	33.43	14	33.0561448	0	0	1	1	1	0	1	0	1	0	3.29	37.25	3.14			0	0	30	0
73	Female	WHITE	85	122	61	75	18	36.13	11.87	179	17.77	3.73	16.3	3.6	17.5	8.15	95.5	273.5	5.5	126	1.6	17.8	41.83	32	54	3	1.4	60	9	19.0668344	0	0	0	1	1	1	1	1	0	1	2.86	25.78	2.86			0	0	30	0
60	Female	OTHER	83	96	42	55	24	36.5	9.57	96	16.87	3.17	14.77	2	11	8.6	98.33	74.67	4.43	131.33	2.4	26.73	52.83	14	40	2.5	2.33	32.33	16	27.79378815	1	0	0	1	0	0	1	0	1	1	5	4.93	5	4.93	4.93	0	1	4.93	1
57	Male	WHITE	94	143	77	91	21	37.09	10.6	204	15.15	3.58	6.7	3.9	16	8.6	105.5	183.5	5.6	136	1.05	11.6	24.85	28	31	0.4	2.45	51.5	7	12.08843327	0	0	0	0	0	0	1	1	0	0	1.3	4.31	1.3			0	0	30	0
49	Female	WHITE	102	100	67	74	18	37.25	9	178	16.5	2.93	19.86	2.1	17	7	110	222	3.8	143	1.4	15	36.1	25	62	1.5	0.7	8	10	8.317767945	0	0	0	0	0	0	0	0	0	1	6.7	15.74	2.3			0	0	30	0
49	Female	WHITE	114	96	52	64	17	37.14	9.36	180	15.52	3.11	16.4	2.4	16.4	7.92	107.8	156	3.88	142.2	1.23	13.73	37.98	23.25	56.5	0.7	0.7	6.4	5	3.986948196	0	0	0	0	0	0	0	0	0	1	3.76	15.74	2.3			0	0	30	0
64	Male	WHITE	79	98	50	62	23	37.89	7.83	110	14.18	2.5	27.83	5.4	30.5	9.5	76.5	130.5	5.43	120.25	2.33	25.5	67.7	21.25	135.75	2.28	4.1	89	17	32.52225311	1	0	0	1	0	0	1	1	1	1	6.5	7.07	6.5	7.07	6.34	0	1	7.07	1
64	Male	WHITE	94	109	57	69	14	37.02	8.4	78	13.23	2.8	6.83	4.3	17.67	8.93	89	128	3.97	121.33	1.8	19.3	45.4	10.5	20	1.85	1.83	31.33	7	21.12191617	0	0	0	1	0	0	0	1	0	0	1.12	7.07	6.5	7.07	6.34	0	1	7.07	1
67	Male	WHITE	108	132	76	88	20	36.88	11.3	210	12.9	3.46	14.6	2.2	11.67	7.2	112.67	170.67	3.47	148.33	1.4	14.85	30	24	44	2	0.93	25	3	12.12408386	0	0	0	1	0	0	1	0	0	1	2.59	2.05	2.03			0	0	30	0
61	Male	OTHER	49	143	63	82	16	37	12.83	65	15.63	4.27	4.93	3.15	12	8.15	109	99	3.5	144	1.1	12.03	34.7	42	102	0.7	1	12.5	5	6.149242726	0	0	0	0	0	0	0	1	0	1	27.37	38.86	27.37			0	0	30	0
48	Male	WHITE	83	106	53	69	19	37.09	7.68	180	19.44	2.53	14.5	3.4	17	9.9	93	122	4.85	140	2.2	24	37.3	32	57	4.6	3	67	10	31.54293487	0	0	0	0	0	0	1	0	0	1	3.02	5.13	3.02			0	0	30	0
48	Male	WHITE	93	105	55	70	25	36.84	6.95	132	19.4	2.09	25.5	3.7	12.25	9	100.75	126.5	5.43	132.5	1.917957339	20.82314534	43.78106127	25	48	6.4	4	77	15	21.05134434	1	0	0	1	0	0	1	0	1	1	7.84	5.13	3.02			0	0	30	0
70	Female	BLACK	89	138	51	48	21	36.73	9.5	388	18.3	3.43	7.1	2.1	13	7.9	106	151	3.3	134	1.6	17	34.5	24	41	3.5	0.5	7	6	9.796066151	0	0	0	0	0	0	0	1	0	1	2.11	6.54	1.71			0	0	30	0
70	Female	BLACK	67	106	59	70	20	36.46	9.440694789	116.3775257	17.54824156	3.030435861	11.25129295	2.2	11.5	8.2	110.5	136.5	3.8	136	1.917957339	20.82314534	43.78106127	43	73	3	0.8	8.5	6	21.05134434	0	0	0	0	0	0	1	1	0	0	1.58	6.54	1.71			0	0	30	0
62	Male	WHITE	63	141	77	92	19	37.1	10.2	164	15.55	3.23	12.3	3.2	9	7.9	103.67	104.33	4.17	139	1.43	15.4	32.57	18	32	0.8	0.85	22.5	0	8.037164997	0	0	0	0	0	0	0	0	0	1	1.17	66.77	1.25			0	0	30	0
63	Male	WHITE	101	89	56	63	22	37.93	9.68	86	15.15	3.12	10.22	2.55	18	7.45	106.25	149.75	4.95	139.75	1.68	18.4	38.6	64	143	0.9	2.43	17.75	14	20.33934707	0	0	0	0	0	0	1	0	0	1	11.48	66.77	1.25			0	0	30	0
51	Male	WHITE	105	109	69	82	40	36.7	7.02	53	21.96	2.35	10.66	2.25	12.5	7.95	106	93	3.6	140	2.25	24.85	46	15.5	80	6.65	0.9	8	11	21.66577	1	0	1	1	1	0	1	0	0	1	7.48	28.2	6.03	28.2	11.09	1	0	28.2	1
76	Male	OTHER	75	124	77	86	21	36.63	12.15	127	14	3.96	9.45	2.9	12	8.05	105.67	127	3.57	136.67	1.15	12.55	32.1	45.5	41	1	1.1	19.5	2	8.907452175	0	0	0	0	0	0	1	0	0	1	1.35	6.04	1.35			0	0	30	0
36	Male	OTHER	83	115.684948	62.52382859	75.32932692	15	37	9.86	51	18.74	3.2	3.27	2.9	11.2	8.3	103.4	194.4	4.24	137.4	1.63	17.46	30.91	135.6	167.4	4.22	0.82	14.4	9	15.44549747	0	0	0	1	0	0	0	0	0	1	1.94	7.78	1.94			0	0	30	0
79	Male	WHITE	76	91	47	60	21	36.67	7.3	63	17.15	2.19	5.9	3.6	19	8.6	100	130	4.25	143.5	1.2	13.5	41.5	35	54	1.2	3.9	26	10	22.18572253	0	0	0	1	0	0	0	0	0	1	4.22	3.76	2.19	3.76	2.01	0	1	3.76	1
77	Male	WHITE	85	107	59	72	19	36.5	9.9	77	17.4	3.15	4.1	2.8	15.67	7.93	98.67	104.67	3.87	137.67	1.1	11.4	32.3	26	42	0.4	3.6	20	6	16.29243195	0	0	0	0	0	0	0	0	1	1	7.91	3.76	2.19	3.76	2.01	0	1	3.76	1
48	Male	WHITE	101	105	62	72	19	36.63	11.7	77	18.6	3.84	11.75	2.5	9	8.5	98	130	4.7	131	2.05	21.85	34.35	58	123	2.8	0.9	26	9	17.35346695	1	0	0	0	0	0	1	0	0	1	10.16	18.13	10.16			0	0	30	0
64	Male	WHITE	82	119	69	80	14	36.56	11.15	115	15.1	4.09	11.9	3.2	12.5	7.7	113	209.5	5	142	1.2	13.1	43.78106127	125	133	1.3	0.95	25	6	8.972861528	0	0	0	0	0	1	0	1	0	1	3.9	4.8	3.9			0	0	30	0
63	Male	OTHER	85	149	73	90	17	37.18	9.13	39	19.78	3.11	5.75	2.6	9	7.6	111.5	123.5	4.15	144.5	1.6	17.6	30.15	131	468.5	8.3	0.8	27	12	17.55800271	0	0	0	1	0	1	0	0	0	1	5.16	8.63	2.54			0	0	30	0
68	Male	WHITE	56	122	72	84	15	36.25	8.17	99	14.83	2.75	10.93	2.7	10.5	8.4	106	149.5	4.15	140	1.1	11.85	25.9	54.5	24	0.85	1	62	6	6.88315246	0	0	0	0	0	0	0	0	0	1	5.32	10.92	3.14	10.92	3.82	1	0	10.92	1
45	Female	WHITE	101	96	68	77	20	37.04	8.31	110	16.73	2.75	8.48	2.62	14.4	11.22	98.2	197.2	4.02	136.2	1.86	20.36	30.46	1397.4	2054.4	4.18	1.06	36.4	9	19.34466663	0	0	1	1	1	0	1	0	0	1	1.84	41.86	1.84			0	0	30	0
57	Male	BLACK	75	115	60	73	13	36.02	9	122	15.85	2.86	11.85	2.7	11.5	7.75	101	97	4.7	131	1.55	17.25	31.2	59	120	2.2	3.4	62.5	8	26.03035493	0	0	0	1	0	1	1	1	0	0	1.24	17.79	4.03	17.79	7.46	1	0	17.79	1
59	Male	BLACK	77	118	69	81	20	35.99	9	79	17.25	2.93	10.05	4.1	22.6	9.32	109.6	115	4.02	143.4	2.23	23.71	58.56	29.33	39.5	3.75	3.12	48.8	12	31.29771666	0	0	1	1	1	0	1	1	0	1	4.03	17.79	4.03	17.79	7.46	1	0	17.79	1
58	Female	WHITE	109	119	74	87	22	37.03	7.25	89	19.15	2.68	6.68	3.4	10	8.15	104.5	110	3.43	139.5	1.4	14.87	33.13	13	47.5	3.55	0.6	8	7	10.09894977	0	0	0	1	0	0	0	0	0	1	3.21	10.82	3.21			0	0	30	0
68	Female	WHITE	75	96	41	55	20	36.04	9.65	166	20.68	3.33	15.68	3.45	15.25	8.35	110.75	200.25	4.43	134.5	3.03	30.35	47.45	72.75	97.5	12.2	1.3	55.75	11	30.81215525	1	0	0	0	0	1	1	0	0	1	8.94	5.49	3.94	5.49	3.73	0	1	5.49	1
68	Female	WHITE	59	101	45	59	12	35.33	8.8	41	18.47	3.01	3.8	2.5	14	8.2	99.33	105.33	4.6	126.67	2	21.8	52.35	81.5	121	18.3	1.57	62.33	12	29.49812811	1	0	0	0	0	0	1	0	0	0	3.01	5.49	3.94	5.49	3.73	0	1	5.49	1
68	Female	WHITE	65	115.684948	62.52382859	75.32932692	13	36.5	8.96	69	20.35	2.91	13.51	2.93	19	8.2	101.75	124.75	4.28	140.25	1.73	19.12	55.41	69.25	118.5	11.93	1.7	35.75	13	27.01790471	0	0	0	1	1	0	1	0	1	1	4.06	5.49	3.94	5.49	3.73	0	1	5.49	1
59	Male	OTHER	101	115.684948	62.52382859	75.32932692	15	36.79	8.93	53	17	2.86	3.55	2.4	12.67	9.8	104.67	199.33	4.3	139	1.68	18.57	53.9	1237	1655	6.6	1.07	16	13	20.02110703	0	0	0	1	0	0	0	1	0	1	4.08	7.86	2.02			0	0	30	0
67	Male	OTHER	95	122	69	85	19	37.48	8.65	171	15.05	2.92	10.25	3.4	10.5	8.07	96.75	109	4.18	131	1.6	17.15	31.65	15.5	46	0.65	3.1	40	3	20.89319943	0	0	0	0	0	0	1	1	0	1	1.87	16.97	1.87			0	0	30	0
52	Female	WHITE	68	115.684948	62.52382859	75.32932692	19	36.6	8.6	62	21.6	2.71	14.43	3.65	14.5	9.77	101	196	4.05	136.75	2.1	22.6	43	66	128	24.9	1	13.25	11	26.89189856	1	1	1	1	1	0	0	0	1	1	24.04	23.97	24.04	23.97	23.97	0	1	23.97	1
49	Female	OTHER	96	103	65	74	17	36.38	8.43	248	17.03	2.6	15.57	4.2	20.6	9.43	106.33	154.5	3.5	145.33	1.84	19.92	44.66	21	87	7.8	0.7	3.5	8	17.6105829	0	0	1	0	0	0	0	0	0	1	1.66	3.1	1.66			0	0	30	0
31	Male	WHITE	92	119	57	72	20	36.7	7.25	100	23.95	2.12	23.7	3.05	14	8.53	91	120.75	4.1	130	2.5	27.35	55.75	73.33	174	16.83	2.7	53.75	14	36.86943184	1	0	1	1	0	0	1	0	1	1	21.22	59.53	3			0	0	30	0
88	Male	WHITE	84	100	61	73	21	36.2	7.03	71	18.4	2.38	7.1	2.9	13	8.6	118.5	137	4.85	149.5	1.8	19.65	39.15	23	23	0.4	2.3	78.5	8	17.52057199	1	0	0	0	0	0	1	1	0	1	1.36	7.43	1.36			0	0	30	0
80	Male	WHITE	91	97	56	66	20	36.36	8.7	123	16.63	2.52	8.5	4.9	28.5	8.85	97	118	4.7	134	2.9	29.45	49.9	51.5	124	36.9	3.75	153.5	13	44.64300331	0	0	0	1	1	0	1	1	0	1	1.1	5.79	1.1	5.79	1	0	1	5.79	1
60	Male	WHITE	123	95	74	82	23	36.36	8.95	45	26.15	2.5	4.25	4.4	15.33	8.3	102	130.67	3.73	137.33	1.5	16.05	36.2	24	39	3.9	1.33	28.33	12	18.84486306	0	0	1	1	0	0	1	0	0	1	5.29	7.38	5.29	7.38	5.11	0	1	7.38	1
55	Male	WHITE	92	121	68	80	22	36.87	12.9	67	16.3	3.65	8.3	3.6	15	8.6	111.5	101	4.2	144	1.3	14.9	30.4	289	562	5.65	1.25	39.5	11	18.04962151	0	0	0	0	0	0	1	0	0	1	3.29	7.01	3.29			0	0	30	0
82	Male	WHITE	59	114	59	75	17	36.47	12.35	305	13.2	4.16	16.7	3.1	12.67	8.7	98	140.33	5.07	129	1.4	14.9	27	18	20	0.6	2.03	45.67	4	15.04347073	0	0	0	0	0	0	1	1	0	1	2.05	3.78	2.05			0	0	30	0
31	Male	OTHER	71	115.684948	62.52382859	75.32932692	19	36.75162381	7.33	30	19.47	1.99	15.47	3.8	12.75	9.63	105	164.75	4.18	137.75	2.7	29.4	48.27	71	168.5	19.9	1.87	20.33	20	34.84957123	1	0	0	1	1	0	1	0	1	1	13.87	19.72	13.87	19.72	13.81	0	1	19.72	1
89	Male	WHITE	79	121	71	83	19	36.79	9.57	195	14.93	3.19	10.87	3.15	13.67	8.1	104.33	152.67	3.87	142.67	2.45	27.2	27.35	23.5	16	0.7	1.07	34.33	1	15.76544785	1	0	0	0	0	0	1	0	0	1	3.41	14.83	8.08	14.83	7.96	0	1	14.83	1
61	Male	BLACK	69	95	52	62	19	36.33	8.03	57	16.53	2.49	5.5	2.45	23.2	12.93	110.2	147.4	5.66	146.6	1.85	19.58	71.65	42	111.67	5.3	1.74	29	18	24.92469147	0	0	0	1	0	0	0	0	0	1	1.34	2.11	1.34	2.11	1.24	0	1	2.11	1
61	Male	BLACK	83	113	58	71	20	36.63	8.8	66	22.6	2.67	23.77	2.4	14.5	8.9	104.5	137.5	4.75	134	1.65	17.5	36.15	33.5	79	12.35	2	58.5	9	28.17372166	0	0	1	0	0	0	1	0	0	0	1.11	2.11	1.34	2.11	1.24	0	1	2.11	1
56	Male	WHITE	98	102	80	88	35	37.05	9.2	186	19.2	3.11	20.7	3	18.5	7.73	98.5	131.75	3.35	137.5	3.2	34.4	31.4	51	87	3.3	1.15	30	10	25.30783779	1	0	0	1	0	0	0	0	0	1	2.15	2.29	2.15	2.29	2.08	0	1	2.29	1
74	Male	WHITE	89	102	69	77	26	37.13	9.47	50	18.13	2.83	4.77	2.8	11.67	8.23	99.33	130	4.13	133	3.95	43.9	42.55	24.33	47	5.53	1.27	34	8	30.56751616	1	0	0	1	1	0	1	1	0	0	1.76	8.15	1.76			0	0	30	0
42	Female	WHITE	112	113	51	65	22	37.51	11.3	113	15.53	3.17	12.8	2.15	10.33	7.2	111.67	64.33	3.73	140.67	2.1	22.25	44.2	40	136.5	3.2	0.73	15.67	9	16.12462649	1	0	0	1	0	0	0	0	0	1	11.83	15.56	11.83			0	0	30	0
36	Female	OTHER	90	114	41	58	17	37.08	7.3	49	22.58	2.25	18	2.63	12.75	8.88	95.25	135.75	5.08	128	2.53	27.92	61.6	43.33	79.33	20.9	5.13	83.75	13	43.96426917	1	1	0	1	1	0	1	1	1	1	16.27	24.9	16.27	24.9	16.17	0	1	24.9	1
62	Male	WHITE	52	114	62	78	15	36.59	7.1	77	14.8	2.38	5.84	2.3	9.75	7.23	111.25	143.5	3.65	143.75	1.35	14.35	25.35	12.5	18	0.5	0.75	20.25	6	4.41795766	0	0	0	0	0	0	0	0	0	1	2.33	11.1	6.83			0	0	30	0
60	Male	WHITE	93	117	78	90	14	36.62	7.03	80	19.48	2.22	9.48	2.3	13	7.2	80	105	4.07	114	2.13	23.1	34.63	15	74	6.1	1.8	27.5	6	27.35901611	0	0	0	1	1	0	0	0	0	0	2.74	9.49	2.74			0	0	30	0
51	Female	WHITE	85	121	69	79	19	37.26	10.95	28	16.45	2.61	3.35	3.6	11.33	10.3	100.67	101.67	3.73	137.33	2.05	22.35	48.7	40	62	4.05	1.1	22.33	10	20.66907391	0	0	0	1	1	0	1	0	1	1	24.44	30.32	24.44	31.25	24.34	0	1	30	0
57	Male	WHITE	102	88	51	60	22	37.19	6.66	116	19.6	2.19	15.03	1.65	13.5	7.13	103.5	143.5	3.78	133	1.72	18.75	37.47	9.5	19.75	1.68	0.67	5.33	11	10.63250228	0	0	0	1	0	0	1	0	0	1	2.37	42.21	2.37			0	0	30	0
65	Male	OTHER	114	133	71	86	19	36.79	10.58	78	19.75	3.06	19.7	1.9	13.75	7.68	101.6	222.25	5.54	133.2	2.3	23.87	43.3	424	584	14.4	0.95	48	6	25.34982797	1	0	0	0	1	1	1	0	0	1	2.25	17	2.25			0	0	30	0
78	Male	WHITE	71	101	45	61	17	36.77	9.45	148	19.55	3.13	20.59	2.3	25.5	7.5	94.25	116.25	5.4	132.25	1.73	18.9	45	319.25	1131.75	4.3	1.3	39	14	20.59335057	0	1	0	1	0	0	1	0	0	0	1.01	1	1.01	1	0.95	0	1	1	1
50	Male	WHITE	71	109	71	83	20	36.42	10.3	203	17.25	3.17	21.4	3.25	25.5	8.15	89	83	4.35	125	1.5	16.35	45	27.5	138	30.9	8.85	69.5	9	44.80606267	0	1	0	1	1	0	1	0	0	1	3.55	13.45	3.55			0	0	30	0
41	Female	OTHER	98	100	58	68	20	36.7	8.1	198	15.55	2.02	11	2.9	12	7.45	105	86.5	3.2	141	1.45	16	31.45	33	146	4.2	0.4	4	3	7.247229034	0	0	0	1	0	0	0	0	0	0	1.7	3.56	1.7			0	0	30	0
69	Male	WHITE	73	109	57	70	26	36.52	8.8	69	15.1	2.73	8.35	2.5	14.5	7.65	102.5	174.5	4.65	131.5	3.6	34.9	38.4	12	14	1.4	1.65	41	5	26.84074363	1	0	1	0	0	0	0	0	0	1	3.96	46.56	2.9			0	0	30	0
52	Female	WHITE	101	106	58	70	18	36.19	9	63	18.58	2.85	15.75	2.6	16.75	8.75	101.5	165.5	5.1	132.5	2.1	22.13	39.33	19.5	38	3.9	1.18	42.75	10	21.46816281	1	0	0	1	0	0	1	1	0	1	2.11	10.93	2.26			0	0	30	0
50	Female	OTHER	96	123	61	75	22	36.86	6.9	43	19.2	2.16	6.8	3.9	13.67	8.07	97.67	158.33	2.6	139.33	2.43	24.7	41.63	26	47	4.45	0.73	13.67	7	19.00577774	0	0	0	1	0	0	0	1	0	1	11.82	10.93	2.26			0	0	30	0
52	Female	WHITE	99	128	70	84	20	36.3	10.37	77	20.4	3.27	9.37	2.85	13.67	9.03	99.67	124.67	3.73	131.33	1.5	17.15	28.2	21.33	44.67	2.03	0.73	33.33	8	10.63580268	0	0	0	1	0	0	0	1	0	1	2.26	10.93	2.26			0	0	30	0
59	Female	WHITE	103	115.684948	62.52382859	75.32932692	20	36.89	8.8	62	16.59	2.83	14.4	3.17	11.5	8.7	101.25	265.25	4.48	137.5	1.64	17.99	36.23	537.33	624.33	4.57	2.38	24.25	14	26.01250949	0	0	0	1	0	0	1	1	1	1	4.52	117.95	2.33			0	0	30	0
82	Male	OTHER	93	134	65	85	20	37.55	8.6	139	16.2	2.72	11.6	2.9	18.5	8.55	105.5	216	4.6	140.5	1.2	13.4	36.15	32.5	62	0.55	8.95	189.5	14	27.18630188	1	0	0	0	0	0	1	0	0	1	3.14	14.75	3.05	14.75	3.05	0	1	14.75	1
84	Female	WHITE	70	104	47	64	20	37.28	9.55	114	14.45	2.73	14.05	3.4	14.5	9.2	106.5	175.5	3.65	144	1.65	17.85	27.4	23	40	1.3	0.85	16.5	7	11.47511399	1	0	0	0	0	0	0	0	0	1	1.41	3.6	1.41			0	0	30	0
81	Male	OTHER	93	110	66	76	24	36.96	10.4	99	19.03	3.15	10.03	3.17	10.33	8	107	91.33	3.57	137.67	1.27	14.23	43.78106127	166.67	153	1.1	1.33	18.67	5	12.19642424	0	0	0	0	0	0	0	0	0	1	1.23	5.23	1.23			0	0	30	0
61	Male	WHITE	90	94	59	70	19	36.88	6.78	95	21.82	2.07	18.38	3.4	15.5	8.5	91.5	121.5	3.9	132	1.8	19.8	37.77	38	116	20.1	1.6	84.5	9	28.85386628	1	0	0	1	1	0	1	0	0	1	1.39	37.6	21.32	37.6	21.16	0	1	30	0
64	Male	WHITE	90	119	73	86	19	36.85	12.45	105	17.48	4.54	11.55	2.4	12	8.4	102.5	111	4.6	141.5	1.15	12.7	31	21.5	40.5	1.85	1.1	14	11	11.23285389	0	0	0	1	0	0	1	0	0	1	13.42	27.39	13.42			0	0	30	0
64	Male	WHITE	96	112	65	79	23	37.31	11.03	103	17.03	3.75	12.1	2.5	12.5	7.95	105	106.5	3.7	141	1.55	16.85	30	21	35.5	1.6	1.55	27	7	17.30916863	0	0	0	0	0	0	1	0	0	1	7	27.39	13.42			0	0	30	0
71	Male	OTHER	58	99	53	67	14	37.34	7.93	175	28.94	3.14	6.76	2.45	10	7.45	108.25	105.5	4.63	138.75	1.22	13.15	38.65	38.5	62.5	1.05	0.83	22.75	5	7.058382375	0	0	0	0	0	0	0	0	0	1	5.6	1.12	1.25	1.12	1.12	0	1	1.12	1
71	Male	OTHER	83	102	58	72	13	37.55	9.97	111	19.97	3.31	5.83	2.6	12	7.65	105	111	5.05	140	1.28	13.88	31.37	27	56	1.9	0.85	33	6	10.06573441	0	0	0	0	0	0	1	0	0	1	4.85	1.12	1.25	1.12	1.12	0	1	1.12	1
74	Male	OTHER	85	106	64	77	19	37.07	8.3	86	14.13	2.88	10.17	3.2	21.5	7.33	100	130.5	5.48	136.75	1.15	12.88	54.5	17	34	0.2	7.38	87.25	11	21.03992217	0	0	0	0	0	0	1	1	1	1	6.97	28.13	6.97			0	0	30	0
51	Female	OTHER	77	90	51	59	17	36.84	11.4	67	17.87	3.51	7.53	2.2	10.5	9.2	109.5	97.5	4.75	133	2.3	24.25	78	19.5	36	7.75	1.1	13.5	13	24.41097955	0	0	1	1	0	0	0	0	0	0	2.68	15.76	11.47	15.76	11.28	0	1	15.76	1
52	Female	WHITE	96	76	61	67	17	36.37	8.4	155	19.25	3.64	5.45	3.3	20.75	8.75	86	84	5.58	129	1.6	17.55	49	8.67	17.67	0.83	2.68	87	6	20.42398157	1	0	0	1	0	0	1	0	1	1	3.67	11.83	3.67	11.83	3.67	0	1	11.83	1
74	Male	WHITE	68	133	56	75	16	36.51	8.15	624	13.2	2.58	11.35	3.3	15	8.85	103	135.5	4.5	138.5	1.917957339	20.82314534	43.78106127	40	44	0.4	1.05	16.5	5	21.05134434	0	0	0	0	0	0	1	1	0	1	4.36	13.68	4.36			0	0	30	0
48	Female	BLACK	83	113	68	82	20	36.62	7.12	122	16.58	2.32	10.36	3.8	15.5	9.13	98.75	82.75	3.23	137	1.93	20.83	52.93	11.5	54	5.45	1.38	24.75	14	23.28599012	1	0	1	1	1	0	1	0	1	1	14.84	53.73	3.34	82.91	62.4	0	0	30	0
50	Female	BLACK	119	120	76	90	18	37.37	7.05	57	24	2.04	7.35	4.55	17	10.45	99.5	76.5	3.6	139	2.45	26.9	38.8	52.5	68	11.65	0.65	30	10	21.62465073	0	0	0	0	0	0	0	0	0	1	3.34	53.73	3.34	82.91	62.4	0	0	30	0
76	Female	WHITE	114	105	63	76	12	36.83	9.1	43	21	2.79	10.2	2.6	10.33	8.83	100	99.33	4.6	131	2.1	22.7	43.78106127	11	37	3.8	1.2	28.33	8	21.53081959	1	0	0	0	0	0	1	0	0	1	1.86	4.81	1.14	4.81	1.07	0	1	4.81	1
47	Male	OTHER	109	94	51	65	25	36.51	7.46	51	18.38	2.25	12.07	2.6	17.44	9.09	93	79.22	5.66	127.89	3.54	38.59	68	733.86	1661.29	21.36	2.72	33.44	15	41.73681209	1	1	0	1	0	0	1	0	1	1	2.48	13.46	2.48	13.46	2.41	0	1	13.46	1
66	Male	WHITE	83	101	45	58	13	36.66	11.1	84	19.3	3.3	9.7	3.1	19	8.55	100	65.5	4.5	129	2.5	27.1	53.6	55	163	37.9	3.9	65.5	10	43.45711701	0	0	0	1	1	0	1	0	1	1	11.27	11.22	11.27	11.22	11.2	0	1	11.22	1
44	Male	OTHER	76	115.684948	62.52382859	75.32932692	21	36.41	10.86	86	15.72	3.31	9.6	3.5	14.67	8	107	279.67	4.47	137.33	1.4	16.38	29.68	77	188.33	2.17	1.1	14.33	5	14.03907616	0	0	0	0	0	0	0	1	0	1	3	7.33	3			0	0	30	0
54	Male	WHITE	104	119	66	81	18	36.51	8.23	48	26.3	2.21	6.75	3	25.5	7.53	82.75	164.25	3	133.25	2.87	31.53	42.2	540	4133.75	31.67	3.33	28	12	42.81203776	1	0	1	1	0	0	1	0	0	1	6.92	6.85	6.92	6.85	6.8	0	1	6.85	1
41	Male	WHITE	72	115.684948	62.52382859	75.32932692	12	21.72	9.96	130	21.98	2.89	6.31	2.3	9.75	8.4	103.75	153.75	3.58	137.75	2.27	25.14	39.85	720.5	1416.75	6.35	0.5	10.25	6	15.96527479	0	0	0	0	0	0	0	0	0	1	3.73	18.48	3.73			0	0	30	0
81	Female	WHITE	85	95	48	59	26	35.96	12.4	104	14.2	3.76	19.5	2.2	14	7.45	112	84	3.9	138	1.8	19.3	34.3	24	31	2.1	0.9	21	7	14.80943368	1	0	1	1	0	0	0	0	0	1	8.83	14.02	8.83			0	0	30	0
57	Male	WHITE	85	98	58	63	15	36.47	9.08	91	18.07	2.89	15.05	2.35	13	7.9	111.25	163	4.6	145.25	1.5	16.77	60.78	41	84.33	6.4	0.95	24.5	12	17.49713879	0	0	0	0	0	0	1	0	1	1	17.58	21.54	17.58			0	0	30	0
47	Female	WHITE	99	109	61	72	21	36.27	9.93	36	23.67	2.9	9.67	2.4	11	8.83	88.33	106.67	3.33	129.33	2.37	24.43	51.13	19.67	82.67	35.9	0.93	30.33	10	28.93505294	0	0	1	1	1	1	1	0	0	1	12.27	26.06	4.27			0	0	30	0
56	Female	WHITE	73	102	64	76	22	37.03	7.98	24	19.42	2.65	3.38	3.33	13.33	7.55	103.67	108.67	3.63	141	1.7	18.57	34.4	16.67	60.33	1.57	0.47	22.67	9	6.852536122	0	0	0	0	0	0	0	0	0	1	2.18	1.84	1.26	386.73	386.65	0	0	30	0
57	Female	WHITE	81	97	57	70	17	36.86	7.33	61	17.88	2.51	5.65	3.2	10.67	8.47	103.33	95.67	3.53	135	1.6	17.45	29.1	14	56	1.45	0.43	28.67	4	5.021757318	0	0	0	0	0	0	0	0	0	0	1.26	1.84	1.26	386.73	386.65	0	0	30	0
35	Male	OTHER	86	105	63	75	22	36.5	7.66	159	15.7	2.41	10.54	3.4	13	8.5	103.67	149	5.57	134.67	2.1	22.4	49.85	9	23	2.7	2.43	32.33	7	26.9913093	0	0	0	1	0	0	1	0	0	1	5.43	9.68	5.43			0	0	30	0
57	Female	WHITE	78	139	63	80	19	36.69	10	271	15.8	3.25	10.95	2.5	12	8.45	115	103.5	4.4	138.5	6.63	56.4	39.18	25	26	0.4	1.25	89.5	1	26.28787863	0	0	0	0	0	0	0	0	0	0	2.98	6.15	4.93	6.15	6.07	1	0	6.15	1
64	Male	WHITE	101	110	75	85	18	36.46	11.2	140	15.6	3.08	16.8	2.9	15.5	9.45	96.5	133	4.7	128.5	2.6	27.6	57.6	32	39	6	0.85	19	8	22.34927282	1	0	1	1	1	0	1	0	0	0	1.02	6.52	0.75			0	0	30	0
49	Male	OTHER	74	94	57	68	16	36.24	7.48	55	30.83	1.99	35.82	2.1	18.67	9.4	107	168.33	4.23	146.33	3.38	37.22	53.28	133	444	29.45	2.63	44.67	16	42.11082633	0	1	0	1	0	0	1	0	0	1	1.32	4.41	1.32	4.41	1.31	0	1	4.41	1
73	Female	BLACK	79	100	49	63	18	36.33	7.63	61	18.3	2.15	10.73	3.8	19	7.9	105.5	143.5	3.95	138.5	4.4	41.7	61.35	32	63	12.4	1.55	25.5	14	36.73496321	1	0	1	0	0	0	1	1	0	1	4.92	22.23	11.96			0	0	30	0
52	Male	WHITE	103	92	60	70	26	36.74	8.95	97	26.8	3.55	7.85	4	16.33	8.67	99	183.67	4.73	136	1.45	15.9	34.75	19.5	61	3.15	3.23	33.33	11	26.14934716	0	0	0	1	1	0	1	1	1	1	7.75	7.05	0.92			0	0	30	0
62	Female	OTHER	129	134	84	98	20	37.83	8.53	154	25.28	3.69	21.8	2.35	11.67	7.57	108.33	159.67	4.23	138.33	1.43	15.73	79.1	165.310688	357.9857194	6.432192321	0.67	10	11	21.05134434	1	0	0	1	0	0	0	0	0	1	16.1	29.07	16.1			0	0	30	0
54	Male	OTHER	125	116	46	63	26	37.15	8.32	62	19.28	2.31	26.06	2.53	15.5	8.35	90.29	109	4.8	125.29	2	21.1	35.78	89	255.25	8.28	1.66	34.8	14	27.0338193	1	0	0	0	1	0	1	0	1	1	2.12	1.95	2.12	1.95	1.88	0	1	1.95	1
43	Male	WHITE	102	123	69	84	16	36.62	6.66	51	17.5	2.06	9.3	3.2	13.33	8.03	101	126.33	6.27	129.67	2.17	23.5	37.23	38	139.5	12.55	2.93	80.33	10	34.95706158	0	0	0	1	1	0	1	0	0	1	6.97	6.9	6.97	6.9	6.9	0	1	6.9	1
59	Female	BLACK	92	151	68	87	16	37.21	8.67	146	15.93	2.83	6.63	3.05	11.5	8.3	116.5	61.5	4.3	144	1.917957339	20.82314534	43.78106127	22	43	0.5	1.35	25	4	21.05134434	0	0	0	0	0	0	1	1	0	0	3.16	6	3.16			0	0	30	0
34	Male	BLACK	82	115.684948	62.52382859	75.32932692	17	36.77	10.14	39	16.49	3.47	5.11	3.1	14.17	8.53	100.33	187.5	4.32	132	1.84	20.12	36.38	401.5	583.5	9.33	1	13.83	7	21.70100276	0	0	0	1	0	0	0	0	1	0	1.35	4.97	2.2			0	0	30	0
38	Female	WHITE	111	117	82	93	17	37.23	7.83	155	20.1	2.75	13.07	3.4	12.5	8.6	102.5	110.5	3.95	137	1.7	18.95	31.65	9	55	4.6	1.15	17.5	10	19.47905103	0	1	0	1	0	0	1	0	0	1	1.59	5.97	2.06			0	0	30	0
38	Female	WHITE	107	120	81	93	13	36.79	7.5	91	23.2	2.81	12.48	3.85	15.5	8.4	97.5	115	4.2	132	1.63	17.87	33.27	10.5	58.5	3.4	1.15	35.5	6	17.86548909	0	0	0	1	0	0	1	0	0	1	2.06	5.97	2.06			0	0	30	0
55	Male	WHITE	85	98	54	64	19	36.63	8.7	47	17.93	2.43	14	3	13	9.37	101	89.33	4.03	132	1.6	16.6	41.3	46	101.5	17.55	1.37	46.67	10	25.53668336	1	0	0	1	0	0	1	0	0	1	2.85	8.28	2.27	8.28	2.21	0	1	8.28	1
60	Male	OTHER	70	121	74	85	16	36.49	10.83	112	16.18	2.91	6.15	2.9	15.75	8.28	99.75	151.75	4.18	131.75	1.67	18.6	34.3	53	166	6	0.83	16.25	6	17.16330135	0	0	0	0	0	0	0	0	0	1	3.18	3.57	3.18	3.57	3.31	1	0	3.57	1
66	Female	WHITE	68	126	51	70	21	36.96	8.18	58	13.6	2.7	3.5	2.9	13.67	8.4	104.67	104.67	4.17	136	1.3	14.15	38.05	13	34.5	2.9	2.73	49	9	23.00425275	0	0	0	1	0	0	1	1	0	0	1.14	7.68	1.14			0	0	30	0
59	Male	WHITE	97	103	54	67	17	36.37	11.82	130	14.9	3.53	12.98	2.9	21	7.83	103.6	131	4.14	138	1.78	18.88	42.3	21	42	2.6	1.25	13.5	13	18.63538673	1	0	0	0	0	0	1	0	1	1	2.58	2.5	2.58	2.5	2.46	0	1	2.5	1
77	Female	OTHER	108	121	82	91	23	36.81	10.8	82	14.05	3.26	5.7	2.9	13.5	7.4	94	89	3.85	138	1.35	14.85	33.15	10.5	20	0.3	4.35	28	8	19.30973707	0	0	0	0	0	0	0	1	0	1	1.76	14.8	1.76			0	0	30	0
61	Male	WHITE	78	104	60	74	19	37.66	9.82	126	13.38	2.97	17.64	2.4	24	7.78	102	154.17	3.77	136.17	2.03	21.97	74.37	35.67	81.67	3.3	1.37	14.67	12	21.88576659	1	0	0	1	0	0	1	0	0	1	2.42	38.52	2.42			0	0	30	0
66	Male	WHITE	74	94	61	72	19	36.45	7.33	137	16.33	2.06	10.03	2	13.67	7.13	105.33	135	3.17	141	1.917957339	20.82314534	43.78106127	12.5	37.5	1.4	0.8	19.67	4	21.05134434	1	0	0	0	0	0	1	0	0	1	7.83	49.68	11.36			0	0	30	0
56	Female	OTHER	93	105	57	68	16	36.59	8	144	21.27	2.07	19.3	3.1	19	8.43	97	144	3.18	134.25	1.9	20.6	39.1	51	173	30.4	1.78	50.75	12	32.04354648	0	0	0	0	1	0	0	0	0	0	3.04	8.74	2.6	8.74	3.4	1	0	8.74	1
56	Male	WHITE	96	106	50	67	26	37.37	12.65	110	17.9	3.36	5.4	2.45	18.17	8	96.67	101.5	5.82	130.17	2.03	21.83	36.18	50.5	115.5	18.25	3.32	45	17	36.82140786	1	0	1	0	0	1	1	0	0	1	1.89	1.61	1.89	1.61	1.61	0	1	1.61	1
28	Female	WHITE	93	110	57	69	22	36.85	7.93	194	24.18	2.94	16.63	2.53	14.5	7.75	100.75	97.25	3.8	133.75	2.48	27.4	42.93	37.75	127	3.23	0.7	10	6	17.62109914	1	0	0	0	0	0	0	0	0	1	3.57	10.61	3.57			0	0	30	0
69	Female	OTHER	71	115.684948	62.52382859	75.32932692	21	36.94	9.87	97	17.54	3.27	8.9	3.17	16	8.17	101.67	213	3.87	138.33	1.52	16.53	37.79	158.33	232	3.53	0.73	16.67	9	12.87547987	0	0	0	0	0	0	0	0	0	1	1.85	8.82	1.85			0	0	30	0
73	Male	BLACK	88	103	60	70	20	37.25	10	79	15.28	3.42	4.98	3.2	18	8.5	98	126	5	133	1.3	14.4	34.1	21	46	0.8	0.8	15.5	3	6.389513352	0	0	0	1	0	0	0	0	0	1	1.54	24.76	0.8			0	0	30	0
63	Female	OTHER	89	106	58	72	21	36.75162381	10.35	54	19.53	3.83	1.7	3	12.5	8.45	105	77	3.8	137	3.85	41.95	70.43	14.5	223.5	16.65	0.45	7	14	24.51761123	1	0	0	0	0	0	0	0	0	1	7.13	8.35	7.13	8.35	8.29	1	0	8.35	1
69	Female	OTHER	72	122	42	61	17	36.31	10.14	164	14.4	3.45	27.06	5.1	30.2	8.88	90.8	133.4	3.48	130.4	2.06	22.68	59.3	6.5	28.25	4.15	3.66	68.6	13	32.32037883	0	0	0	1	1	0	1	0	1	1	4.68	28.71	5.57			0	0	30	0
44	Female	WHITE	99	115.684948	62.52382859	75.32932692	13	36.73	8.92	53	17.29	2.75	14.96	3.27	10.17	8.63	100	204.17	4.92	132.5	2.01	22.07	35.6	381.17	748.83	4.67	0.68	17.17	7	16.38390024	0	0	0	1	0	0	1	0	0	1	3.19	14.83	3.19			0	0	30	0
32	Male	WHITE	93	119	65	78	20	37.05	7.03	201	22.05	1.59	25.3	3.7	23	9.17	107	115.67	5.27	141.67	1.4	15.65	27.9	79	132	35.35	2.57	91	7	32.70849643	1	0	0	1	0	0	1	0	1	1	12.17	28.5	1.89	28.5	1.78	0	1	28.5	1
53	Male	OTHER	64	115.684948	62.52382859	75.32932692	15	36.58	8.25	116	16.5	1.98	14.15	3.5	17.8	9.98	94.8	99.2	4.5	130.8	2.98	33.2	125.05	77.5	125	48.53	2.7	59.8	10	42.83960901	0	0	0	1	1	0	1	0	1	1	12.91	7	1.79			0	0	30	0
72	Female	WHITE	105	96	54	67	19	36.74	7.97	179	15.43	2.38	19.6	2.95	20	8.03	92	104.33	4.13	126.67	2	21.8	35.95	12.5	41	1.75	1.3	28.67	10	18.81942211	0	0	0	1	0	0	1	0	0	1	1.39	7.15	1.39	8	1.16	0	1	8	1
62	Male	WHITE	83	105	74	84	26	36.49	7.01	152	33.13	2.14	12.61	4.7	40.6	9.88	90	135.2	4.26	143.4	1.86	19.96	75.56	105.33	781.33	26	4.54	24.8	21	40.17477308	0	1	1	1	1	0	1	0	1	1	1.8	9.5	1.8	9.5	1.64	0	1	9.5	1
77	Female	WHITE	62	137	58	78	18	36.5	9.1	116	13.95	2.98	5	3.9	14	8.85	109.5	103.5	4.45	140	1.1	12.7	24.8	8	18	0.3	1.3	39.5	4	5.457282824	0	0	0	0	0	0	1	0	0	0	2.24	9.99	5.39			0	0	30	0
56	Male	WHITE	60	104	57	69	18	36.68	8.43	73	20.63	2.53	5.6	2.9	12.33	10.8	104.67	97	4.27	136.33	1.35	15.48	31.85	21	60.33	4.1	0.9	12.67	8	14.11640206	0	0	0	1	0	0	0	0	0	1	3.14	0.41	0.33			0	0	30	0
73	Male	WHITE	99	117	66	79	19	37.44	10.4	181	14.85	3.56	12.3	2.9	9	7.8	102	105	3.3	134	1.6	17.9	37.3	15	34	0.75	0.7	7	1	7.1932232	0	0	0	0	0	0	0	0	0	1	1.35	14.86	12.94	14.86	12.86	0	1	14.86	1
42	Male	WHITE	106	111	71	80	12	37.08	8.19	170	22.03	2.48	12.48	3.75	19.8	9.2	102	115.4	4	137.4	1.78	19.23	63.26	13	38	2.3	1.66	30.8	10	20.88671062	0	1	0	1	1	0	1	0	0	1	2.44	16.15	15.88	16.15	15.66	0	1	16.15	1
43	Male	WHITE	82	112	68	77	13	36.63	7.48	154	18.75	2.2	15.55	3.1	12	8.1	105.67	93.67	4.53	130	1.9	20.75	57.95	20	45	2.5	1.27	48.33	6	19.36973423	0	0	0	1	0	0	1	0	0	0	1.19	16.15	15.88	16.15	15.66	0	1	16.15	1
50	Male	OTHER	84	115.684948	62.52382859	75.32932692	21	36.28	9.06	66	14.78	2.97	4.18	2.1	14.33	8.95	104.67	245.33	4.82	139.17	1.5	16.89	86.11	232.75	863.75	1.4	4.36	33	9	26.33463185	0	0	0	1	1	0	0	1	1	1	5.84	7.2	4.87	7.96	7.88	0	0	7.96	1
78	Female	BLACK	90	113	52	65	18	36.71	8.4	51	17.7	2.48	3.9	2.9	12.5	7.9	119	179	3.5	146	1.917957339	20.82314534	43.78106127	17	22	1.2	1.3	24	8	21.05134434	0	0	0	0	0	1	1	1	0	0	2.99	12.72	2.99			0	0	30	0
78	Female	BLACK	94	130	56	73	16	36.78	9.440694789	116.3775257	17.54824156	3.030435861	11.25129295	2.3	13.5	8.05	115	131	4	144	1.917957339	20.82314534	43.78106127	165.310688	357.9857194	6.432192321	0.8	12	8	21.05134434	1	0	0	1	0	1	0	1	0	0	4.59	12.72	2.99			0	0	30	0
67	Male	WHITE	67	107	65	77	16	36.87	8.24	134	15.88	3.22	6.9	3.2	10.67	8.2	106.67	95.33	4.07	139	1.56	16.8	41.3	27.5	27	0.6	0.9	8.67	2	8.471260205	0	0	0	0	0	0	0	0	0	0	1.38	5.03	1.38			0	0	30	0
39	Female	WHITE	97	115.684948	62.52382859	75.32932692	19	36.44	10.84	108	16	3.72	9.04	2.87	14.33	8.43	105.75	233.33	3.45	141	1.25	14.47	34.13	425.33	567.33	0.97	0.8	14.33	6	6.678588184	0	0	0	0	0	0	0	0	0	1	8.9	2.54	0.39			0	0	30	0
38	Female	WHITE	72	110	51	66	15	36.83	12.25	126	15.05	3.9	2.35	3.25	10.5	8.7	105.5	97.5	3.65	137	1.25	14.5	27.9	22.5	30.5	0.8	0.7	11.5	5	4.672345937	0	0	0	0	0	0	0	1	0	1	2.18	2.54	0.39			0	0	30	0
86	Female	OTHER	100	100	54	65	18	36.91	7.75	210	17.1	2.57	14.6	3.9	19	8.15	104.5	145	4.7	139	2.2	23.3	41	33	68.5	1.8	0.95	16.5	4	16.9916792	1	0	0	1	0	0	1	1	0	1	24.22	26.26	24.22	26.26	23.02	0	1	26.26	1
70	Male	WHITE	68	115.684948	62.52382859	75.32932692	15	36.73	9.12	103	17.83	3.06	10.39	3.51	13.43	8.6	110	201.29	3.79	143.57	1.54	16.63	33.42	344	500.14	11.37	1.8	37.71	11	26.08017945	0	0	1	0	0	0	1	0	0	1	1.69	57.93	38.84	67.61	57.99	0	0	30	0
41	Male	WHITE	84	134	84	97	20	36.91	10.85	41	13.55	3.31	4.9	3.3	13	7.6	103	95	3.4	139	1.3	14.7	31.8	60	209	2.2	0.6	9	5	7.460247365	0	0	0	0	0	0	0	0	0	0	1.03	3.13	0.76			0	0	30	0
64	Male	OTHER	62	114	70	83	19	37.37	11.3	108	17.7	3.64	3.9	3.7	13	8.5	100	117	3.9	138	1.917957339	20.82314534	43.78106127	150	89	0.7	0.7	15	3	21.05134434	0	0	0	0	0	0	0	0	0	1	2.16	3.35	2.16			0	0	30	0
50	Female	OTHER	88	117	62	79	16	37.06	8.96	64	21	2.68	11.55	3.46	13.43	9.53	98.71	177.29	3.81	139.57	1.65	18.1	33.88	428.86	346.57	3.6	0.64	20.14	9	12.60964559	0	0	0	1	1	0	0	0	0	1	1.53	18.79	1.53			0	0	30	0
62	Male	WHITE	103	104	60	75	11	36.58	9.8	62	16.33	3.08	8.13	2.85	16	8.4	99.5	129	3.95	137	1.68	18.42	42.88	9	28	1.6	5.5	32.5	13	30.33154345	0	0	0	1	1	1	1	0	1	1	3.45	20.92	1.77			0	0	30	0
57	Male	OTHER	87	102	66	74	19	37.01	8.74	40	16.18	2.72	4.7	3.2	12.33	8.63	112	119	4.4	142.33	1.77	18.8	35.23	31.5	47.5	4.4	0.73	35	10	15.41365426	0	0	0	1	0	0	0	0	0	0	3.71	11.54	3.71			0	0	30	0
76	Male	OTHER	91	127	61	77	19	37.03	8.2	127	17.3	2.67	9.2	2.7	17	8.65	111.5	265.5	4.35	139.5	1.917957339	20.82314534	43.78106127	37	46	1.6	1.85	29	7	21.05134434	0	0	0	0	0	1	1	1	0	0	1.51	4.48	1.51			0	0	30	0
56	Female	WHITE	96	112	62	74	19	36.88	9.42	69	19.2	3.02	12	2.9	10.67	8.1	103.67	113.67	4.17	136.67	2.83	30.83	43.2	33.33	92.33	6.1	0.97	25	16	24.62493611	0	1	0	1	0	0	0	0	0	1	8.46	37.8	15.97	38.58	30.04	0	0	30	0
72	Female	WHITE	87	120	41	59	19	36.74	10.6	52	15.7	3.31	4.05	4.3	16.5	10.1	106	132.5	3.7	147.5	3.1	32.9	83.1	15	29	11.95	1.45	79	14	32.03473112	1	0	0	0	0	0	1	0	0	1	10.93	16.39	10.93	16.39	10.93	0	1	16.39	1
71	Male	WHITE	105	105	69	77	24	36.74	10.7	205	15.87	3.33	10.97	4.3	26	8.7	91	147.33	4.33	132.67	3.35	37.2	107.08	1007.33	1219.33	1.77	3.27	77.33	9	33.46709872	0	0	0	0	0	0	1	0	0	1	4.71	4.54	4.71	4.54	4.48	0	1	4.54	1
57	Male	WHITE	96	122	48	65	12	35.94	7.05	79	21.1	2.16	7.7	3.2	16.75	9.58	91.5	131.67	4.48	129.75	2.25	23.9	49.3	67	110	11.5	1.23	21.25	12	26.72561582	0	0	0	1	0	0	1	1	1	1	2.11	10.84	2.11			0	0	30	0
60	Male	WHITE	77	120	59	73	12	36.84	7.95	39	17.95	2.56	7.75	4.3	21.5	9.7	107.5	144	3.6	141	1.4	15.6	30.45	34	54	6.15	2.25	60.5	9	24.82528009	0	0	0	0	1	0	0	1	0	1	2.87	152.71	1.65			0	0	30	0
25	Male	OTHER	88	94	53	62	21	37.18	11.45	56	14.7	3.4	9.45	2.3	14.5	7.65	104.5	97.5	3.6	134	2.15	23.95	33.45	34.5	81	5.9	3	45.5	10	32.22627932	0	0	0	0	0	0	1	0	0	0	3.29	31.17	3.29			0	0	30	0
52	Male	WHITE	82	147	80	96	15	20.08	10.49	91	16.83	3.08	9.18	2.57	9.33	8.9	107.33	171.33	4.13	139.33	1.72	18.98	56.62	805.67	892.67	3.73	0.53	15.33	7	11.40427011	0	0	0	0	0	0	0	0	0	1	1.78	6.01	1.9			0	0	30	0
78	Male	WHITE	66	114	56	73	17	36.53	7.23	104	22.23	2.31	16.53	2.8	12	8.77	102.75	180.25	6.78	138.25	1.6	17.5	39.9	14	32	3.5	3.1	90.5	10	27.25700288	0	0	0	1	0	0	1	0	0	1	7.04	23.68	7.04			0	0	30	0
48	Female	BLACK	105	118	72	86	25	37.07	9.17	53	14.63	2.93	6.37	2.7	13.67	7.77	112	97.67	4.13	139.67	2	21.6	37.7	34	93	4.73	0.9	16.33	9	19.05878555	1	0	0	1	1	0	1	0	0	1	13.75	47.98	5.86			0	0	30	0
49	Female	OTHER	108	114	64	76	22	36.79	10	106	20.1	2.32	12.93	2.5	23.67	8.47	97.33	250	3.83	136	2.13	23.47	29.17	119.67	456.67	27.97	0.97	83.67	10	27.19875243	1	0	0	1	0	0	1	1	0	1	2.07	18.32	8.88	19.14	14.08	0	0	19.14	1
73	Male	OTHER	66	132	81	96	20	36.63	11.8	199	16.35	5.01	12.25	4.2	15.5	9.5	104.5	119	4.2	140	1.25	13.65	27.5	23	24	0.9	1.4	20	1	11.75098433	0	0	0	0	0	0	0	1	0	0	2.54	5.77	4.74			0	0	30	0
56	Male	OTHER	103	124	69	85	24	36.85	7.73	115	14.93	2.14	18.33	2.3	12.5	7.55	98	110.5	4.2	132.5	3.5	37.9	40.4	25	56.5	12.2	0.6	13	5	25.02777193	0	0	1	1	0	0	0	0	0	0	1.21	8.88	1.21			0	0	30	0
63	Male	WHITE	91	99	65	73	19	36.71	10.61	236	17.06	3.42	14.53	2.4	9.75	8.55	97.5	118.75	4.43	132.25	1.35	14.8	30.58	16	43	2.05	0.58	31.75	8	7.291566785	0	0	0	1	0	0	0	0	0	1	4.92	64.83	4.92			0	0	30	0
62	Male	OTHER	91	108	52	68	22	37.31	8.6	148	20.37	2.68	13.73	4.2	19	9.25	96.5	78	5.05	135	1.97	21.23	41.17	43	89	3.9	2.05	42	13	26.03819387	0	0	0	1	1	0	1	0	0	0	4.02	4.53	4.02	4.53	3.89	0	1	4.53	1
62	Female	OTHER	115	110	70	81	32	36.82	9.95	164	15.8	2.84	20.9	1.5	11.67	7.3	100	149.33	3.43	136.33	1.9	20.3	66.3	49	112	0.4	0.4	3.33	5	1.386282255	1	0	0	1	0	0	0	0	0	1	26.33	27.12	26.33	28.07	26.2	0	1	28.07	1
55	Male	WHITE	97	92	47	57	22	36.44	9.3	15	13.3	2.58	15.8	2.7	20	6.98	83.4	76.6	4.78	117.4	3.2	35.7	57.3	25	76	14.2	4.18	60	12	43.17462233	1	0	0	1	0	0	1	0	0	1	1.92	38.02	2.31			0	0	30	0
63	Male	WHITE	105	109	59	74	19	36.68	7.55	95	19.25	2.44	8.6	2.5	9.67	7.9	95	110.33	4.17	127.33	2.07	22.07	58	71.5	272	20.2	3.37	43.33	11	37.56673961	1	0	0	1	0	0	1	0	0	1	2.82	7.44	2.82	7.44	2.68	0	1	7.44	1
42	Male	WHITE	95	131	65	83	28	36.91	9.37	128	21.73	2.47	13.1	2.6	29.8	7.88	82	200.2	4.46	125.8	3.22	35.12	57.26	188	1299.5	20.2	5.28	16.6	17	46.81232423	0	0	0	0	0	0	1	0	1	1	3.13	2.93	3.13	2.93	2.93	0	1	2.93	1
72	Male	WHITE	82	99	40	56	19	35.79	10.77	120	17.11	3.38	9.14	1.6	17.33	9.42	108.67	207.71	6.26	140.57	1.66	18.28	78.09	43.67	80.67	6.27	0.99	37	15	18.94941005	0	0	0	1	0	0	0	0	0	1	1.33	0.36	1.33	0.36	0.3	0	1	0.36	1
72	Male	WHITE	64	97	26	44	13	36.61	11.9	107	15.2	3.24	15.6	2.6	10	7.65	108	141.5	5.05	135	1.6	18.1	39.5	47	92	3.5	1.15	24	6	17.76700646	0	0	0	1	0	0	0	0	0	1	2.7	0.36	1.33	0.36	0.3	0	1	0.36	1
69	Female	WHITE	110	122	44	62	23	37.47	7.97	220	19.2	2.75	37.23	3.2	24.67	8.67	104.33	137.33	4.03	147.33	2.4	25.87	60.33	95.33	222.67	9.2	1.93	108.33	9	30.91630546	1	0	0	1	0	0	1	0	1	1	5.82	5.82	5.82	5.82	5.82	0	1	5.82	1
58	Male	WHITE	88	93	70	79	21	35.96	9.86	89	14.7	3.13	12.8	3.5	14.6	9.12	89.4	106.6	3.6	128.6	2.1	22.9	39.6	21.33	43.67	2.17	2.02	43.4	18	24.39681014	1	0	0	0	0	0	1	0	1	1	7.23	15.2	7.23	15.2	7.15	0	1	15.2	1
59	Male	WHITE	86	115.684948	62.52382859	75.32932692	16	36.76	9.63	102	14.4	3.05	12.59	2.5	15.17	8.48	106	210.33	4.33	143.67	1.57	17.3	38.98	315.5	679.5	2.43	1.57	16.17	7	19.15506957	0	0	0	0	0	0	1	0	0	1	4.23	8.46	4.23			0	0	30	0
58	Female	OTHER	78	123	71	85	16	35.99	10.3	79	17.4	3.31	5.5	2.3	13	8.4	117	115	4.2	146	3.5	33.5	50.7	148	216.5	6.1	0.7	28	9	23.88289759	0	0	0	0	0	1	0	1	0	0	2.38	9.03	0.55	9.03	1.12	1	0	9.03	1
58	Female	OTHER	88	121	70	83	13	36.06	9.9	69	19	3.15	4.6	2.3	16	7.5	109	180	4.3	142	4.9	44.2	54.2	60	89	9.4	1.1	31	9	33.61143534	0	0	0	1	0	1	1	1	0	1	1.94	9.03	0.55	9.03	1.12	1	0	9.03	1
59	Male	WHITE	94	140	81	97	20	36.93	13.3	144	13.15	3.94	8.65	4	24.5	8.9	95.25	236.5	4.35	135.5	1.05	11.2	26.2	69	64	2.2	1.08	17	3	10.69333582	0	0	0	0	0	0	1	0	0	0	1.12	3.84	1.85			0	0	30	0
23	Male	BLACK	88.28652482	115.684948	62.52382859	75.32932692	18.75629656	36.75162381	8.65	97	21.75	3.16	1.8	3.3	12	6.35	119	93.5	3.37	146.5	1.2	13.5	45.9	60	102	0.3	0.5	4.5	4	-2.712434282	1	0	0	0	0	0	0	0	0	1	6.14	35	2.81			0	0	30	0
72	Male	OTHER	97	111	66	77	27	37.93	12.13	278	14.6	4.49	19.85	1.9	18.2	7.76	97.8	245.6	4.86	127.8	1.23	13.37	28.17	12	26	0.57	1.08	22.6	6	7.36026635	0	0	0	0	0	0	1	1	0	0	2.98	4.02	2.98	4.02	2.86	0	1	4.02	1
51	Male	WHITE	46	94	55	64	18	34.59	12.15	167	15.6	3.45	14.15	2.7	25	6.65	102.67	134.67	4.17	131.33	2.75	27.25	92.4	45	132.5	47.05	13.2	106.67	15	57.01018234	0	0	0	1	0	1	1	0	0	1	1.07	0.96	1.07	0.96	0.96	0	1	0.96	1
63	Male	WHITE	75	105	69	78	14	35.97	13.75	139	16.03	4.31	16.55	1.7	11	8.02	104.6	113.2	4.84	132.6	2.08	22.05	114.76	101.5	152	9.28	1.14	31.4	8	24.30777753	1	0	0	1	1	0	1	0	1	1	56	75.3	1.34			0	0	30	0
53	Male	WHITE	90	165	75	98	14	37.19	9.83	89	16.28	3.05	16.65	2.25	13.33	7.7	106	240	4.17	139	1.44	16.06	33.6	1157	1540.67	2.7	1.37	35	10	17.28123335	0	0	0	0	0	0	0	0	0	1	2.08	7.28	2.12			0	0	30	0
76	Male	WHITE	101	119	57	75	14	36.78	7.3	170	15.5	2.62	12.4	2.3	11.25	8.3	88.5	146.25	5.6	119.25	1.917957339	20.82314534	43.78106127	97	225	6.6	1.5	72.5	5	21.05134434	0	0	0	1	0	0	1	1	0	0	2.7	5.97	2.7			0	0	30	0
84	Male	OTHER	106	82	50	56	15	36.76	8.43	149	14.63	2.76	14.1	2.2	14.33	8.73	100.33	132.67	4.27	133	1.35	14.8	30.1	10	24	0.6	4.07	14	8	21.29311408	0	0	0	0	0	0	0	1	0	1	3.94	15.69	3.94			0	0	30	0
81	Male	OTHER	71	143	64	84	14	36.41	9.6	148	13.5	3.08	4.7	3	8	7.95	107	188	3.95	140.5	1.1	12	25.8	21	41	0.3	0.7	14	1	-0.4669224	1	0	0	0	0	0	0	1	0	1	4.68	11.69	4.68			0	0	30	0
47	Male	WHITE	85	107	74	84	16	36.81	11.35	278	13.55	3.52	10.4	3.1	10.5	9.55	115.5	92	3.85	146	1.2	13.1	35.8	11	27	0.3	1.5	21	2	7.80128532	0	0	0	0	0	0	1	0	0	1	4.83	6.71	4.83			0	0	30	0
66	Male	OTHER	79	109	60	74	17	37.06	9.38	60	17.95	2.95	8.18	3.6	11.67	9.6	102	130.67	3.37	140.67	1.45	16	25.7	10	34	1.5	1.83	74.33	7	17.90747374	0	1	0	0	0	0	1	0	0	0	1.04	3.98	1.04			0	0	30	0
45	Female	WHITE	95	115.684948	62.52382859	75.32932692	15	37.39	9.57	61	23.05	3.01	8.28	3.07	12.83	9.23	97.83	146.83	4.1	138.67	1.69	18.38	35.05	1553.67	1815	12.37	1.18	20	12	23.39866912	0	0	0	1	0	0	1	0	0	1	3.06	13.72	6.86			0	0	30	0
52	Male	WHITE	84	108	58	73	16	36.43	6.98	83	24.88	2.09	16	2.55	9.33	8.43	97	141.33	4.8	132	2.17	23.33	37.17	13.67	39.67	28	2.17	35.67	14	35.11681632	0	0	0	0	1	0	1	0	0	1	5.97	9.01	5.97			0	0	30	0
60	Male	OTHER	78	115.684948	62.52382859	75.32932692	16	36.82	9.51	78	19.4	2.76	8.38	3.02	9	8.96	101.6	230.2	4.08	133.4	1.54	16.56	41.41	315.6	342	4.5	0.94	16.2	11	16.35922801	0	0	0	1	0	0	1	0	0	1	5.55	11.26	5.55			0	0	30	0
62	Male	OTHER	95	86	61	69	14	36.53	8.25	116	21.35	2.38	9.15	3.5	19.75	8.85	95.25	98.75	4.1	133	3.5	37.47	121.88	150.5	308	17.85	1.5	39.75	9	35.23521959	0	0	0	1	0	0	1	0	0	0	2.65	21.79	2.65	21.79	6.41	1	0	21.79	1
54	Female	WHITE	117	99	56	66	21	37.41	8.1	68	19.45	3.44	9.9	2	12.5	7	111.5	135.5	3.4	143.5	2.07	21.83	49.83	16	44	2.5	0.7	21	12	14.62874415	1	0	0	0	0	0	0	0	0	0	12.52	12.42	12.52	12.42	12.39	0	1	12.42	1
58	Female	WHITE	66	98	54	64	19	36.59	8.37	98	16.3	2.83	1.13	3.07	17	7.5	92.33	173.67	4	129	1.83	19.97	36.93	243	183.67	1.57	0.57	17	6	9.523926623	0	0	0	1	0	0	0	0	0	1	1.88	35.64	1.88			0	0	30	0
54	Male	OTHER	83	117	63	76	18	37.56	10.03	40	14.83	3.32	1.67	2.8	6	7.45	113.67	118.33	3.97	138.33	1.37	14.5	33.63	27.5	56	1.15	1.3	23.33	9	12.99500644	0	0	0	1	0	0	0	0	0	1	6.05	8.79	6.05			0	0	30	0
83	Female	WHITE	82	107	60	70	18	36.64	12.25	166	13.8	3.85	26.3	2.8	17.5	7.8	107	132	3.5	142	1.3	14.65	31.35	385.5	314	3.65	0.85	21	4	12.7072423	1	0	0	0	0	0	0	0	0	0	1.01	0.76	0.81	0.76	0.66	0	1	0.76	1
69	Male	WHITE	87	115.684948	62.52382859	75.32932692	16	36.75162381	8.35	54	15.99	2.86	5.38	2.94	15.33	7.38	107.83	233.33	5.18	142.17	1.58	17.25	33.79	2585.17	4235.17	6.87	2.03	29.5	16	25.61374115	0	0	0	0	0	0	1	0	1	1	5.43	15.28	0.44			0	0	30	0
65	Male	WHITE	84	92	56	68	20	35.87	11.6	94	20.58	3.7	18.73	2.8	18.25	8.07	115.25	173.5	4.35	143	1.7	18.85	47.88	608	1578	23.3	1.48	66.25	15	28.02603289	1	0	0	1	0	0	1	0	0	1	9.43	9.41	9.43	9.41	9.37	0	1	9.41	1
93	Female	BLACK	61	102	63	76	20	36.22	9.73	58	14.68	3.1	7.8	3.2	16.67	9.97	85.67	80.67	4.9	127	2.2	24.1	50.75	42.67	80.67	6.8	1.3	19.67	15	25.01751592	1	0	0	1	0	0	1	0	0	1	1.92	1.83	1.92	1.83	1.83	0	1	1.83	1
57	Male	WHITE	90	141	61	80	15	36.48	7.17	51	19.33	1.96	11.07	4.2	20	9.88	87.5	191.75	3.55	129	2.73	30.57	62.73	63	129.5	38.75	1.73	79.5	9	36.74765416	0	0	0	1	1	0	1	0	1	1	14.3	58.85	14.3			0	0	30	0
73	Female	WHITE	140	105	76	85	17	36.79	10.03	87	14.63	3.57	12.05	2.95	19.5	7.2	100	137.5	4	135.5	3.95	79	44.93	138.5	164	0.55	4.3	107	7	33.51473639	1	0	0	1	0	0	1	0	1	1	2.33	2.26	2.33	2.26	2.26	0	1	2.26	1
88	Male	OTHER	99	114	57	74	20	36.88	8.3	1541	26.08	4.34	8.8	3.6	17.33	9.07	101.67	237.67	4.2	138	2.18	23.66	44.4	15.67	54.33	1.67	1.1	8.67	7	18.00903035	0	1	0	1	1	0	1	0	0	1	13.15	14.65	13.15	14.65	13.1	0	1	14.65	1
35	Female	BLACK	102	104	65	77	21	37.31	9.66	81	15.76	3.25	14.6	2.35	11	7.65	102	150.5	4.3	135	2.95	31.95	31	79	642	1.9	1.9	35	14	27.11496729	0	1	0	1	0	0	1	0	0	1	3.4	9.13	3.4			0	0	30	0
59	Female	WHITE	71	118	69	84	17	36.89	9.2	64	18	2.64	5.75	2.5	9	8	107	101.5	4.15	143	2.85	30.65	37.7	54.5	98	7.75	0.55	12.5	10	20.17895159	0	0	0	1	0	0	0	0	0	1	1.19	3.3	1.19			0	0	30	0
77	Female	WHITE	99	107	54	66	14	37.17	11.56	70	19.94	5.3	8.34	3.55	19.33	8.83	94.67	127	4.2	136.33	1.2	13.4	35.55	10.5	29.5	1.5	6.67	69.33	11	28.1648816	1	1	0	1	0	0	0	1	1	1	8.2	48.02	8.2			0	0	30	0
57	Male	WHITE	106	136	78	91	22	36.91	10.6	168	16.7	2.89	10.4	3.8	13	9.3	95	130	4	128	1.7	18.2	33.8	33	60	11.7	0.8	38	5	19.53479845	0	0	1	1	0	0	0	1	0	1	1.87	19.75	1.87			0	0	30	0
77	Male	BLACK	105	108	73	84	24	37.46	13.15	138	20.65	5.3	12.15	3	12.8	9.08	103	110.8	5.12	140.2	3.3	36.15	48.95	39	70	2.9	2.34	47.6	7	31.96248263	0	0	0	0	0	0	1	0	0	1	8.19	1.95	1.28			0	0	30	0
78	Male	BLACK	108	122	91	101	19	36.52	13.5	120	19.9	5.4	6.9	3.6	12	9.3	103	94	5.4	139	2.3	25.1	23.6	34	61	1.7	2.4	40	4	26.14259278	0	0	0	0	0	0	1	0	0	1	1.28	1.95	1.28			0	0	30	0
77	Male	BLACK	89	122	83	97	18	36.67	13.3	191	19.5	5.39	6.4	3.8	12.75	9.1	105.5	111.25	3.7	144	3.4	36.75	38.85	28	36	0.8	1.53	32.25	3	23.36261444	0	0	0	0	0	0	1	0	0	1	3.69	1.95	1.28			0	0	30	0
62	Female	OTHER	79	106	51	63	15	36.85	10.25	93	15.8	2.81	7	2.4	10	7.5	105	93	4.3	130.5	1.55	17.2	36.95	44	99	4	0.5	8	6	9.945229394	0	0	0	1	0	1	0	1	0	1	2.54	6.63	2.54			0	0	30	0
68	Female	WHITE	129	151	71	90	21	37.22	9.85	122	16.8	3.6	6.95	3.1	16.5	7.85	107	436.5	5.25	141.5	1.5	16.45	38.45	35	44	0.9	1	40.5	1	10.57294646	0	0	0	0	0	0	1	0	0	1	2.99	14.04	13.96			0	0	30	0
68	Female	WHITE	107	115.684948	62.52382859	75.32932692	20	37.26	9.4	234	18.1	3.18	9.4	3.2	9.5	8.3	94	230	3.1	142	1.2	14.2	25.1	24	31	0.8	0.4	13.5	6	-1.140383492	0	0	0	1	0	0	0	1	0	1	6.82	13.4	6.82			0	0	30	0
61	Male	WHITE	78	115.684948	62.52382859	75.32932692	19	38.23	7.63	296	20.47	3.51	21.37	3.5	15.25	8.68	103.75	82.75	3.5	145.75	1.4	15.13	35.73	6.5	17.5	0.35	1.3	22.5	8	8.740987431	1	0	0	0	0	0	0	1	0	0	8.03	23.68	4.06			0	0	30	0
44	Male	OTHER	87	100	45	61	23	37.8	12.93	96	14.07	4.15	16.07	3.1	23.33	8.57	84.33	114	4.63	129.33	1.4	14.9	34.6	165.310688	357.9857194	1.5	15.87	75	11	38.18674737	1	0	0	0	0	0	0	0	1	1	7.82	39.73	7.82			0	0	30	0
63	Male	WHITE	75	130	62	78	16	36.53	8.97	50	17.87	2.92	4.4	3.2	16	7.65	113.33	149	4.07	143.33	2.53	26.17	44.03	22	39	1.3	2.13	47	13	25.05388046	0	0	0	1	1	0	1	1	0	0	3.44	26.17	1.81	26.17	18.94	1	0	26.17	1
51	Male	WHITE	88	137	82	94	18	37.16	13.9	57	14	4.18	5.3	3.9	13	7.7	100	82	2.5	137	1.7	18.8	32	26	65	2.3	0.5	4	6	8.888014379	0	0	0	0	0	0	0	0	0	0	1.04	2.94	1.04			0	0	30	0
47	Male	WHITE	87	157	84	101	17	37.41	9.7	79	16.37	3.39	24.37	2.95	10	8.15	107.5	117.5	3.25	139.5	1.87	20.3	33.37	23.5	62	6.2	0.4	9.5	7	11.56840445	0	0	0	0	0	1	1	0	0	1	11.92	2.94	1.04			0	0	30	0
55	Male	WHITE	120	152	91	104	19	36.96	9.95	43	14.75	3.22	9.8	3.3	19.33	7.4	99	206.33	3.57	138.67	1.5	16.4	35.95	950.5	2248	2.3	1.63	46	8	18.79531644	0	0	0	0	0	0	1	0	0	1	2.73	6.74	1.17			0	0	30	0
56	Female	WHITE	98	96	58	70	14	36.75162381	8.08	63	21.96	2.5	4.12	3.5	19.67	9.63	102.33	132.67	5	136	2.15	23.4	62.05	6.5	18	2.8	4.33	28.67	16	32.92068261	1	0	0	1	0	0	1	0	0	1	1.82	1.82	1.82	1.82	1.75	0	1	1.82	1
71	Male	WHITE	103	102	64	76	19	37.57	7.87	105	18.5	3.02	7.5	3.65	20	8.27	99.67	174.33	3.57	138.33	1.73	18.6	35.63	13.5	27.5	1.85	1.27	25	6	17.18175323	0	0	0	0	0	0	1	1	0	1	12.97	7	6.76	7	6.97	1	0	7	1
71	Male	WHITE	116	92	58	69	20	37.15	7.95	184	21.6	2.79	9.4	2.2	15.5	7.7	113	95.5	4.25	142	1.7	18.6	43.9	17	40	1.3	1.25	39.5	11	15.50025712	1	0	0	0	0	0	0	1	0	1	6.76	7	6.76	7	6.97	1	0	7	1
52	Male	WHITE	65	107	60	71	16	36.86	8.5	146	18.08	3.52	2.9	3.8	12.5	8.05	112.5	99	4.2	142	1.3	14	26.2	21	23.5	2.5	1.2	21.5	5	14.57687603	0	0	0	0	0	0	1	1	0	0	1.22	4.85	1.22			0	0	30	0
57	Male	WHITE	109	114	60	72	19	37.13	7.62	74	17.28	2.32	8.04	2.4	15.5	6.95	104	137.75	3.98	141	2.08	22.86	41.98	31	125.5	11.65	0.73	14.25	14	20.90179594	0	0	0	1	1	0	0	0	1	1	24.2	31.7	24.2			0	0	30	0
65	Male	OTHER	114	111	82	88	19	36.6	9.57	192	16.73	2.98	14.6	2.1	19.4	7.36	103	156	3.7	130.8	1	10.55	28.85	29.5	62	0.3	1	14.6	7	1.8789828	0	0	0	1	0	0	0	1	0	1	4.48	17.55	2.33			0	0	30	0
56	Female	WHITE	85	115	57	73	21	36.94	9.4	75	24.1	2.95	17.2	3.6	14	9.7	98.5	147.5	3.85	137.5	2.5	27.1	35.8	96	170	27.4	2.1	97.5	11	36.30664918	1	0	1	1	0	0	1	0	0	1	4.76	4.66	4.76	4.66	4.66	0	1	4.66	1
58	Male	WHITE	95	123	80	93	23	36.16	9.42	114	18.54	2.69	9.84	3.4	16	8.37	103	151	3.4	140.5	1.8	20.06	31.52	30	87	9.8	0.57	10.67	13	16.26113802	0	0	0	0	0	0	0	0	0	1	15.45	15.5	15.45	15.5	15.48	1	0	15.5	1
58	Female	WHITE	96	115.684948	62.52382859	75.32932692	23	37.16	10.63	48	14.67	3.21	4.57	4.1	14	8.85	104.8	83.75	3.62	139.6	1.83	20.1	73.97	15	36	1.4	0.68	13.25	4	10.77941394	0	0	0	0	0	0	0	0	0	1	1.95	5.95	1.95			0	0	30	0
65	Male	WHITE	121	125	73	86	19	37.35	9.35	61	20.3	3.56	5.4	2.1	11.4	7.73	99.2	97.4	4.42	130.2	1.6	17.75	46.35	33	116.5	3.35	0.84	7.4	4	14.59534884	0	0	0	1	0	1	0	0	0	1	6.98	4.68	4.66	4.68	4.56	0	1	4.68	1
64	Male	WHITE	107	99	70	77	21	36.37	14.8	57	15	4.5	12.6	3.7	24.5	8.7	104.25	134	5.36	134.25	1.65	17.95	37.25	160.5	222.5	2.25	1.95	40.25	12	21.49512654	1	0	1	0	0	0	1	0	0	1	7.71	7.69	7.71	7.69	7.66	0	1	7.69	1
57	Male	WHITE	68	122	70	83	14	36.28	8.2	82	18.1	2.44	5.1	2.9	12	8.8	117	147	3.9	139	1.7	18.9	39.9	58	89	1.9	2.2	31	11	22.34478104	0	0	0	1	0	0	1	1	0	1	3.13	76.5	6.08			0	0	30	0
66	Female	OTHER	91	89	55	66	17	36.76	7.6	37	22.2	2.01	5.8	2.4	7.4	7.42	87.6	272.4	5.44	119.4	2.15	23.45	44.95	32.5	38	3.5	1.38	45.6	8	22.82102294	1	0	0	1	0	0	1	0	0	0	1.47	21	1.47			0	0	30	0
42	Male	WHITE	64	103	61	73	17	36.72	9.6	64	21.4	3.24	3.3	3.3	17	7.3	106	102.5	4.2	137	1.8	19.8	38.65	33	80	2.3	0.85	7.5	8	14.60630098	0	0	0	1	0	0	0	0	0	1	6.13	25.03	9.7	25.03	9.61	0	1	25.03	1
44	Male	WHITE	76	118	59	76	23	37.02	6.8	157	18.5	2.17	9.83	4.1	15	8.6	95.5	120	3.7	130.5	2.1	22.65	52.6	142	228	26.5	1.65	29.5	16	31.91972486	0	0	0	1	0	0	1	0	0	1	9.7	25.03	9.7	25.03	9.61	0	1	25.03	1
64	Female	BLACK	100	138	88	100	19	36.9	9.3	68	15.8	2.85	4.2	3.3	14	9	107	70	4.4	138	1.917957339	20.82314534	43.78106127	13	49	2.4	0.9	21	5	21.05134434	0	0	0	1	0	0	0	1	0	0	1.13	0.22	0.16			0	0	30	0
58	Male	WHITE	111	103	59	72	25	37.13	7.5	170	18.74	2.31	20.4	5.5	18.2	8.2	96	179.2	4.4	134.4	1.47	15.97	31.68	12	38	4.2	3.75	28.25	14	28.81876178	1	0	1	1	1	0	1	1	1	1	9.2	48.85	9.2			0	0	30	0
53	Male	WHITE	86	116	80	91	17	36.57	12.5	34	12.25	3.7	4.45	4.45	19.67	9.2	96.67	123.33	3.9	136	1.15	12.55	29.05	97	175	1.7	0.63	7.67	5	5.579429195	0	0	0	0	0	0	0	0	0	0	6.69	20.91	6.69			0	0	30	0
53	Female	BLACK	110	118	60	76	23	27.69	7.45	33	20.5	2.18	6.03	2.53	23	8.73	98.75	177	5.2	137	3.03	33.13	51.03	58.33	244	9.23	4.45	46	22	41.53388874	1	0	0	1	0	0	1	0	1	1	2.32	2.27	2.32	2.27	2.19	0	1	2.27	1
67	Male	WHITE	82	91	59	69	13	36.67	11.98	82	14.23	3.61	11	3	15.67	7.13	92.17	79.67	4.28	127.5	1.95	20.95	43.78106127	36.25	88.5	4.05	2.92	46.33	13	29.45189399	1	0	0	1	0	0	1	0	0	1	9.07	37.84	9.07			0	0	30	0
58	Female	OTHER	90	109	63	77	15	36.86	8.95	170	20.58	2.46	19.25	3	19.5	8.7	89.5	152.5	3.05	128.5	3.2	34.9	42.9	35.5	93	28.45	2.55	26	15	41.07170256	0	1	0	1	1	0	1	0	0	1	2.83	4.58	2.83	4.58	4.38	1	0	4.58	1
79	Male	WHITE	70	103	76	87	17	37.28	8.12	155	13.15	2.5	11.08	3.5	16.5	9.17	96	146.5	4.18	134.71	1.2	13.1	35.43	9.5	25	0.55	0.75	16.25	2	3.45906014	0	0	0	0	0	0	0	0	0	1	6.71	6.57	6.71	6.57	6.55	0	1	6.57	1
52	Male	OTHER	91	90	51	60	18	36.5	7.33	96	18.87	1.96	25.03	2.45	12.33	9.05	104.33	105.33	4.03	134	2.67	29.53	84.1	24	53.5	3.53	1.5	28	10	26.07728593	1	0	1	1	0	0	1	0	0	1	2.01	7.61	1.48	7.61	1.33	0	1	7.61	1
84	Female	WHITE	64	133	47	68	17	37.09	9.2	66	15.48	2.73	5.53	3.5	16	8.8	107	189.5	3.8	140	1.4	15.25	37.05	12.5	25	1.4	0.8	16.5	9	9.334870319	0	0	1	0	0	0	0	1	0	0	2.69	6.76	2.69			0	0	30	0
54	Male	WHITE	65	81	53	60	21	36.14	11.2	34	14.1	3.43	17.95	1.7	12.67	6.85	104.67	119	3.33	129.33	1.917957339	20.82314534	43.78106127	52	49	1.2	1.13	45.33	6	21.05134434	1	0	0	1	0	0	1	0	0	0	2.28	10.14	2.28			0	0	30	0
41	Male	OTHER	92	144	86	102	22	37.76	7	70	16.3	2.36	15.03	3.3	12	8.2	119	173	3.73	155	3.3	36.6	31.7	586	2600	26.1	2.33	62.67	14	40.22700646	0	1	1	1	1	0	1	0	0	0	3.68	73.7	2.97			0	0	30	0
41	Male	OTHER	93	118	63	76	33	35.78	8.45	152	21.15	3.24	4.8	2.2	14	7.15	107	141	5.15	129.5	1.75	18.75	34.7	32	83	1.2	1	15.5	5	13.38687231	0	0	0	1	0	1	1	0	0	1	1.82	5.91	4.43			0	0	30	0
42	Male	OTHER	74	93	48	59	20	36.12	7.05	73	20.05	2.5	7	1.6	14	6.5	110.5	66.5	4.3	130.5	3.2	31.5	69.53	132.5	398.5	20	3.45	51.5	10	42.63239845	0	0	1	0	0	0	1	0	0	1	4.43	5.91	4.43			0	0	30	0
47	Male	WHITE	93	131	65	79	20	36.94	6.3	78	17.25	2.37	6.48	3.1	16.25	7.97	102	120	3.33	137.75	1.55	16.85	32.4	45.5	101	2.7	0.9	14	7	14.08464679	0	1	0	0	0	0	0	0	0	1	2.69	5.72	2.69			0	0	30	0
45	Female	WHITE	92	98	53	62	17	36.71	9.15	59	16.55	2.97	10.95	3.9	16.5	8.05	102.5	209	3.65	134	4.35	45.9	92.45	18.5	40	12.6	1.2	29	14	34.21816072	1	0	0	0	0	1	1	0	0	1	9.02	3.73	1.94			0	0	30	0
45	Female	WHITE	70	93	49	59	19	36.78	9.47	66	16.07	3.14	4.53	4.4	16.5	10.75	103	87	3.9	139	2.3	25.05	78.4	29	57	9.9	1.5	27	7	28.30466464	0	0	0	0	0	1	1	0	0	1	1.1	3.73	1.94			0	0	30	0
77	Male	BLACK	102	112	66	80	20	36.48	7.64	147	21.1	2.45	17.04	1.7	8.5	8.2	118	114	5	142	1.4	15.4	31.2	17	40	1	0.95	29.5	6	9.707612223	0	0	0	1	0	0	1	0	0	0	1.7	48.48	0.86			0	0	30	0
70	Male	WHITE	55	85	44	52	19	36.53	9	105	18.57	2.48	9.03	2.9	17	9	95	117.25	4.2	129.67	2.5	27.3	65.1	25	43	22.2	2.48	16.75	11	37.10283947	1	0	0	1	1	0	0	0	1	1	29.8	248.45	50.55	248.45	50.48	0	1	30	0
81	Male	WHITE	67	115.684948	62.52382859	75.32932692	20	37.41	11	125	17.6	3.98	19.6	3	15.5	8.85	108.5	163	4.4	143	1.2	12.9	76.18	21	29	0.5	1.7	30.5	11	10.93001746	0	0	0	0	0	0	1	1	0	1	2.08	9.14	2.08			0	0	30	0
32	Male	OTHER	91	137	85	96	21	36.42	8.1	163	16.8	2.73	11.6	2.7	14.33	8.23	107.33	103.33	4.57	136.67	1.55	17.2	37.5	17	33.5	1.65	3.77	79.67	5	25.93149358	0	0	1	1	0	0	1	0	1	1	9.11	21.13	2.25	21.13	2.53	1	0	21.13	1
87	Female	WHITE	90	91	50	60	18	36.39	11.1	65	16	3.69	6.75	3	11	8.05	111.5	139	3.75	141.5	1.5	17.1	60.9	48.67	89.33	4.9	0.95	20	5	16.48764146	1	0	1	1	0	0	0	0	0	1	3.74	9.49	3.74			0	0	30	0
49	Male	BLACK	83	115.684948	62.52382859	75.32932692	19	37.02	11.04	39	17.14	3.17	6.43	2.9	12.17	8.33	103.67	208.5	4.1	135.17	1.71	18.71	38.17	247.17	299.67	1.98	0.92	16	9	14.22286983	0	0	0	1	0	0	0	0	0	1	3.62	12.05	3.62			0	0	30	0
49	Male	WHITE	96	115.684948	62.52382859	75.32932692	13	36.05	13.75	104	14.95	4.09	11.5	3.6	17.5	8.55	107.5	125.5	4.4	136.5	1.8	20.05	42.2	47.5	106.5	1.65	2	33.5	12	21.53955975	1	0	0	1	0	0	1	0	1	1	4.17	9.68	4.17	9.68	4.13	0	1	9.68	1
56	Female	WHITE	107	108	72	80	18	36.69	9.6	73	16.8	3.01	9.3	3.1	13.5	9.75	108.5	134	3.4	140.5	2.4	26	47.6	27	51	7	2	27.5	9	30.22420874	1	0	0	1	1	0	1	0	0	1	1.01	15.49	8.97			0	0	30	0
60	Male	WHITE	78	95	64	75	13	36.64	7.63	80	17.7	2.71	7.07	2.2	4.5	7	110.5	193	4.8	139	1.7	18.4	43.78106127	56	78.5	1.75	0.6	36	8	9.599782871	0	0	0	1	0	0	0	1	0	1	1.9	7.94	1.9			0	0	30	0
59	Male	WHITE	99	122	69	81	15	36.27	10	35	19.2	2.74	3.5	2.6	10	8.4	110	108	3.8	139	2.03	21.77	36.1	24	64	9.8	0.7	20	6	19.57402709	0	0	0	0	0	0	0	0	0	0	1.53	9.27	2.12	9.27	2.11	0	1	9.27	1
64	Female	OTHER	108	110	55	67	18	36.64	14.1	158	18.05	4.41	16.2	2.8	17.33	9.33	93.33	98.67	4.1	129.67	5.23	55.08	98.43	343	531	26.65	1.7	33.67	9	42.44646167	1	0	0	0	1	1	1	0	0	1	7	7	7			0	0	30	0
72	Female	OTHER	67	97	57	69	22	36.67	7.4	83	18.55	2.17	21.05	4.6	19	9.9	92	194	5.2	127.5	1.5	16.5	33.2	42	100	3.75	1.8	84	10	21.59256467	1	0	0	1	1	0	1	1	0	0	2.05	19.83	2.05			0	0	30	0
46	Male	OTHER	101	102	59	69	19	36.69	9.5	68	20.36	2.87	8.36	2.83	12	9.17	102	168	3.97	132	2.35	24.58	49.81	241.67	336.67	11.77	0.97	39.33	12	25.02775088	0	0	0	1	0	1	0	1	0	1	3.45	9.96	1.51			0	0	30	0
61	Male	OTHER	97	115.684948	62.52382859	75.32932692	15	37.61	13.15	64	16.03	4.16	9.28	3.13	14	8.2	104.5	217.5	4.25	138.75	1.39	15.74	45.96	100.75	172.5	2.5	0.95	24.5	9	13.09090411	0	0	0	1	0	0	0	0	0	1	1.82	6.1	1.82			0	0	30	0
63	Female	WHITE	78	109	55	70	17	36.65	9.15	92	18	2.89	4.53	3.8	12.4	9.2	104.4	188.2	4.16	140	1.5	16.9	30.4	19	30	1.85	1.5	26.8	6	17.17691201	0	0	0	1	0	0	0	1	0	1	4.74	10.93	4.74			0	0	30	0
39	Female	BLACK	81	105	44	58	15	36.59	8.93	124	25.13	2.62	5.37	3.9	16	9.43	104.67	96	3.6	138.67	2.9	30.9	42.8	22	57	16.9	1.53	32.33	8	33.11181797	0	0	0	1	0	1	1	0	0	0	2.91	48.01	3.14			0	0	30	0
39	Female	BLACK	58	92	25	40	14	36.62	7.7	99	21.48	2.1	5.93	5.53	27.2	10.52	94.6	102.6	5.06	132.4	2.43	25.7	39.78	40	56.75	24.65	5.7	89.8	12	45.14470006	0	0	0	1	1	1	1	0	1	1	11.93	48.01	3.14			0	0	30	0
56	Female	WHITE	67	115.684948	62.52382859	75.32932692	31	36.75162381	9.13	57	26.47	2.71	4	1.7	26.5	7.35	114.5	134.75	5.1	150.75	3.3	35.65	42.25	402.33	2040	1.37	1.1	7.25	16	21.90403466	0	0	0	0	0	0	1	0	0	1	1.07	1.04	1.07	1.04	0.99	0	1	1.04	1
70	Female	OTHER	68	144	59	79	15	36.58	9.1	103	20.7	2.82	8.26	5.2	21.5	10.3	107	112.5	4.2	145	2.54	26.3	54.4	22	61.33	10.07	3.98	35.25	11	38.81924419	0	0	0	1	1	1	1	1	1	1	2.14	28.07	6.76	28.07	6.62	0	1	28.07	1
51	Male	WHITE	90	95	43	56	20	35.5	10.3	45	21.2	2.8	19.1	2.9	26.6	8.98	101	50.2	5.28	135.8	2.83	30.67	71.93	104	230	26	11.03	102	18	53.37062632	1	0	0	0	1	0	1	0	1	1	1.23	1.01	1.23	1.01	0.98	0	1	1.01	1
61	Male	WHITE	81	101	59	69	18	35.89	7.7	50	19.7	2.46	17.1	1.35	9.5	7.6	109	81	3.5	139.5	1.45	16.7	39.1	33.5	120	1.9	3.2	61.5	11	24.14907277	0	0	0	1	0	0	1	0	0	1	4.15	19.8	4.15			0	0	30	0
68	Male	WHITE	68	131	82	96	15	36.61	9.38	190	22.15	3.87	12.95	4.2	12.67	9.35	98.67	186.5	5.23	139.33	2.5	27	96.23	20	27	3.2	2.18	43.67	13	28.54730533	0	0	0	1	0	0	1	0	0	1	3.52	27.63	3.52	27.83	4.18	0	0	27.83	1
76	Male	WHITE	77	113	55	69	16	36.47	8.2	165	18.3	3.2	9.7	2.2	12	8.5	100	193	4.8	134	1.2	13	23	172	284	2.8	1.5	61	5	16.24426392	0	0	0	1	0	0	1	1	0	1	2.72	49.66	2.72			0	0	30	0
61	Male	WHITE	88	118	85	77	18	36.61	11.95	91	13.95	3.7	69.75	2	18.75	6.48	76	77	4.9	108.25	1.9	20.8	37	10	52	4.5	4.08	71	12	32.76052426	1	0	0	1	0	0	1	0	1	1	4.92	4.9	4.92	4.9	4.85	0	1	4.9	1
60	Female	WHITE	82	121	65	79	14	36.17	9.51	73	18.17	3.02	11.74	2.8	16	8.13	104	184.67	3.8	134.33	2	22.12	56.87	86.33	453.67	4.97	1.53	34.67	13	24.32398765	1	0	0	1	1	0	1	1	1	1	9.24	74.91	13.13			0	0	30	0
60	Female	WHITE	147	123	98	104	15	37.31	10.03	111	17.37	3.77	17.13	3.3	16	8.07	94	126.67	4.57	129.33	5.74	63.73	31.97	2332.33	4504	2.27	2.4	76.67	10	37.47854674	1	0	0	1	0	0	1	0	0	1	4.37	6.97	2.13			0	0	30	0
55	Male	WHITE	93	95	60	71	16	36.75162381	8.23	91	16.48	2.19	13.3	2.95	23.33	7.1	80.33	80.33	4.93	121	2.23	24.03	41.63	58.5	208.5	11.9	2.48	15.33	16	33.46576733	0	0	1	1	1	0	1	0	0	1	3.94	67.96	0.5			0	0	30	0
71	Male	OTHER	81	108	69	81	18	36.67	7	120	19.45	2.71	14.8	3	7	10.2	108	133	4.1	138	1.7	18.3	26	30	65	1.7	1.7	56	14	19.45692356	0	1	0	0	0	0	1	1	0	1	1.22	67.09	1.22			0	0	30	0
57	Female	WHITE	107	129	67	81	22	36.7	15.35	70	17.1	5.37	17	2.8	13	7.6	117	175	3.5	143	1.25	14.3	28.85	24	66	1.9	0.7	21	8	7.942036251	0	0	0	1	0	0	0	0	0	1	10.41	21.25	2.07			0	0	30	0
70	Male	OTHER	117	115.684948	62.52382859	75.32932692	30	2.18	10.56	222	20.74	3.89	25.89	2.8	32.33	8.48	97.67	157.83	5.93	138.33	1.57	17.27	36.63	1846	8015.33	3	1.72	22	7	20.82484485	0	0	0	1	0	0	1	0	1	1	2.04	1.88	2.04	1.88	1.85	0	1	1.88	1
34	Male	OTHER	97	115	56	69	14	36.99	7.62	112	18	2.58	7.88	2.8	11.75	8.1	103.5	110.5	3.75	140	1.77	19.2	42.17	14	37	2	0.68	13.25	7	11.75427732	0	0	0	0	0	0	0	0	0	1	1.81	3.81	3.15			0	0	30	0
35	Male	OTHER	86	117	65	80	19	37.02	7.1	56	17.63	2.83	5.73	3.25	15	7.7	105.5	109.5	4.3	141.5	1.7	18	39.75	24.5	99	0.75	0.65	15	7	7.163005671	0	1	0	0	0	0	0	0	0	1	3.15	3.81	3.15			0	0	30	0
50	Female	WHITE	61	101	55	66	14	36.42	10.4	147	15.9	2.66	8	2.2	9.67	8.4	110	103.5	4.98	134.75	1.7	18.8	40.4	37	80	6.4	1.38	23.25	11	22.4721819	0	0	0	0	0	0	1	0	0	1	2.53	5.76	2.53			0	0	30	0
53	Female	OTHER	112	115.684948	62.52382859	75.32932692	24	36.75162381	8.62	54	18.66	2.61	7.24	2.98	16.67	7.97	93.17	243.33	4.72	131.17	2.01	21.9	37.23	951.5	2539	7.13	1.45	21.83	15	25.23006859	0	0	0	0	1	0	1	0	1	1	8.55	16.88	8.55			0	0	30	0
82	Female	OTHER	111	98	61	66	21	36.82	7	188	26.7	3.49	25.5	2.8	20	7.8	98	122	4.3	135	1.5	16.5	27.3	24	41	1.1	4.4	72	9	25.51043715	1	0	0	1	0	0	1	1	0	1	1.73	1.7	1.73	1.7	1.69	0	1	1.7	1
40	Female	OTHER	88	112	66	80	20	37.16	7.84	54	18.83	2.48	9.31	2.76	17.2	8.66	102	199.8	4.38	139.2	1.97	21.67	38.2	929	1576.4	4.56	2	36.2	12	26.39287371	0	0	0	1	0	0	1	0	1	1	4.87	44.82	4.87			0	0	30	0
64	Female	OTHER	87	105	69	81	26	37.62	15.4	54	17.45	4.7	19.9	2.9	15.75	8.05	97	89.25	2.85	135.25	1.6	17.2	34.1	19	45	2	1.33	20.25	10	17.04329947	1	0	0	0	0	0	1	0	0	1	1.63	6.75	1.63			0	0	30	0
60	Female	OTHER	79	89	51	59	19	36.57	11.8	91	20.2	4.43	18.1	2.6	22	7.6	85.33	92.67	3.67	125.67	1.6	17.5	41.1	49	85	1.2	3.2	37.67	7	23.51456938	1	0	0	0	0	0	1	0	0	1	1.01	6.75	1.63			0	0	30	0
68	Male	WHITE	117	152	86	101	20	37.28	11.35	131	13.2	3.58	10.2	2.5	14	8.15	106.5	94.5	3.8	143	1.6	17.2	26.95	27	42	0.7	0.65	11	2	6.223216852	0	0	0	0	0	0	0	0	0	1	2.07	12.02	2.07			0	0	30	0
71	Male	WHITE	64	117	49	67	26	37	8.45	176	14.6	3.16	11.85	3.6	12	8.35	109	157.5	4.2	140	2.65	29	39.7	16	18	0.9	2	32.5	3	23.58022374	1	0	0	0	0	0	1	1	0	0	2.09	36.67	29.17	36.67	29.06	0	1	30	0
77	Male	WHITE	79	131	59	80	21	36.93	9.5	260	13.8	3.18	8.2	3.2	15	8.36825763	100	135	3.4	138	1.3	13.8	24.9	43	64	1.3	0.9	17	3	9.351916547	0	0	0	0	0	0	0	1	0	0	3.85	3.91	3.85			0	0	30	0
78	Female	OTHER	83	107	59	74	24	36.75162381	8.7	44	16.56	2.77	4.09	3.05	10	7.45	109	153	3.9	140.5	1.6	17.36	30.04	13	22.5	2.05	0.75	22	10	11.65435763	0	0	0	0	0	0	1	1	0	1	2.63	21.8	2.63			0	0	30	0
83	Male	WHITE	88	103	62	71	18	37.25	7.66	109	18.3	2.78	6.62	2.7	10	7.55	108.5	117	4.8	142.5	1.45	15.3	25.65	7.5	15.5	1.3	0.9	39	4	10.57494862	0	1	0	1	0	0	1	0	0	1	2.72	10.59	0.4	10.59	0.3	0	1	10.59	1
66	Male	WHITE	118	94	62	69	23	37.18	12.1	108	17.5	3.49	21.1	3	23	8.6	103.5	80.5	4.7	138.5	2.6	28.7	57.3	53	126	4.4	1.75	37	12	28.08771644	1	0	0	1	0	1	1	0	0	1	10.02	16.06	10.02	16.06	9.93	0	1	16.06	1
49	Female	OTHER	98	98	51	63	23	36.75162381	11.35	96	16	3.05	19.05	2.5	27.67	9.2	90.33	96.5	5.65	125.17	2.45	25.55	62.07	424.67	1088.33	29.75	5	82	18	44.69340082	1	0	0	0	0	0	1	0	0	1	1.66	1.63	1.66	1.63	1.52	0	1	1.63	1
50	Male	BLACK	75	105	62	72	14	36.37	7.5	69	23	2.05	14.53	1.83	12.67	6.9	100.67	159.33	4	132	2.2	23.17	46.57	76	114.33	11.47	1.6	17	8	28.98085521	1	0	0	1	0	1	1	0	0	0	1.29	2.15	1.59			0	0	30	0
43	Male	WHITE	99	104	60	70	17	36.73	7.63	163	17.6	2.81	22.28	2.5	17	8.09	87.14	100.14	5.36	123.29	2.6	28.24	72.88	76.67	334.67	7.93	1.17	23	7	26.46132254	0	0	0	0	0	0	1	0	0	1	12.25	33.17	12.66	33.17	12.47	0	1	30	0
40	Female	WHITE	84	117	75	88	12	36.69	8.4	57	18.87	2.72	5.23	2.7	17.25	8.2	102.25	82.5	4	139	1.3	14.4	32.4	11	84	2.55	1.55	42.75	10	17.10101235	0	1	0	1	0	0	1	0	0	1	3.54	7.23	3.54			0	0	30	0
39	Female	WHITE	82	97	64	74	14	36.61	8.02	132	24.3	2.22	10.16	2.2	13.8	7.44	95	118.8	3.58	134.4	2.43	26.7	47.3	16.67	107	17.7	1.94	19.4	11	33.57838032	0	0	0	1	0	0	1	0	0	1	3.7	7.23	3.54			0	0	30	0
50	Female	WHITE	99	90	46	55	14	36.84	7.17	60	15.26	2.35	5.93	2.35	20.86	8.14	99	174.86	4.07	136.71	1.6	17.6	42.76	75.5	378	4.65	1.53	14.29	13	21.57321097	0	0	0	1	0	0	1	0	0	1	7.27	29.3	7.27			0	0	30	0
36	Female	WHITE	79	93	48	58	19	36.91	10.4	50	19.45	3.19	2.35	5.1	22	10.4	98	115	3.8	136	2.7	26.8	50.1	14	35	9	5.9	64	12	42.84622276	0	0	0	1	1	0	1	0	0	0	1.35	112.86	3.75			0	0	30	0
34	Female	WHITE	107	124	95	101	15	36.84	9.4	208	16.5	2.64	5.8	2.8	24	6.75	100.5	114	3.5	138.5	1.2	12.9	29.5	52	170	4.9	0.35	36.16580177	4	4.43251278	0	0	0	0	0	0	0	0	0	1	4.81	4.66	1.68			0	0	30	0
63	Male	OTHER	100	155	74	92	29	37.09	8.67	134	13.9	2.97	11.23	3.4	19	8	100	182	3.9	140	1.1	12.4	22.2	56	109	0.7	1.5	83	6	10.02954381	0	0	0	0	0	0	1	0	0	1	1.8	6.84	1.8			0	0	30	0
63	Male	WHITE	82	93	54	63	23	36.72	8.1	185	18.6	2.62	12.7	3.1	13	8.6	96	77	4.3	130	2.3	24.5	57.7	11	32	9.7	1.6	38	5	28.84515276	0	0	1	1	0	0	1	1	0	1	1.49	1.27	1.33	1.27	1.27	0	1	1.27	1
63	Male	WHITE	103	112	63	75	26	36.99	8.1	112	19.47	2.49	12.47	3.6	11	8.95	93	83	3.1	133	2.9	31.1	60.1	9	23	8.6	1.05	11.5	5	26.95534325	1	0	0	1	0	0	0	1	0	1	1.49	1.27	1.33	1.27	1.27	0	1	1.27	1
63	Male	WHITE	78	112	59	71	21	36.37	8.7	22	18.1	2.66	10.73	2.7	12.67	8.93	97	158	3.13	135.33	4.33	45.87	73	16.67	47	16.47	2.7	103.33	14	42.9395992	1	0	1	1	0	1	1	1	0	1	1.33	1.27	1.33	1.27	1.27	0	1	1.27	1
76	Male	WHITE	97	113	68	78	14	36.48	12.35	139	14.9	3.84	7.85	3.35	25.5	9.2	101.5	95.5	4.8	139	1.65	18.15	45.95	68.5	79.5	1.7	6.15	135	9	31.42790444	0	0	1	1	0	1	1	1	0	0	4.1	5.27	4.1	5.27	5.12	1	0	5.27	1
56	Female	WHITE	71	96	65	75	19	36.98	8.15	355	25.4	3.89	20.2	3.8	22	8.7	86	230	4.4	125	1.65	17.9	73.78	14	15.5	2.3	2.8	72.5	6	25.04053753	0	0	0	1	0	0	1	1	0	0	4.04	49.82	1.17			0	0	30	0
63	Male	WHITE	99	144	90	106	15	37.24	11.08	83	14.87	3.39	12.59	2.92	11	8.13	103.83	194.33	3.92	139.17	1.95	21.34	32.8	320.67	670.17	1.07	0.9	17.83	7	13.15713853	0	0	0	0	0	0	1	0	0	1	2.78	8.3	1.09			0	0	30	0
66	Male	WHITE	105	122	61	76	19	36.46	9.7	155	13.35	3.13	11.15	2.5	12.67	8.03	95	111.67	5.37	131.67	1.85	20.1	33.65	34.5	51	2.05	4.03	55.67	9	29.37185779	1	0	1	0	0	0	1	0	0	1	2.07	13.23	2.07	13.23	12.93	1	0	13.23	1
66	Male	WHITE	92	115.684948	62.52382859	75.32932692	17	36.79	12.7	125	14.25	3.9	25.65	2.9	9.67	7.53	111.67	172.33	5	138	1.7	18.77	33.2	77	135	2.73	1.9	19.67	10	22.31183819	0	0	0	0	0	0	1	0	0	1	4.96	13.23	2.07	13.23	12.93	1	0	13.23	1
54	Female	BLACK	91	134	73	89	13	36.03	10.2	68	17.9	3.16	6.8	2.3	16	9.5	100	87	4.7	135	1.7	18.3	42.2	23	54	3.9	7.9	33	12	37.29740439	0	0	0	1	1	0	0	1	1	0	3.18	6.72	6.72			0	0	30	0
54	Female	BLACK	59	107	52	66	14	36.12	7.7	46	19.63	2.46	5.77	4.2	19.67	10.5	93.67	68.67	4.57	135.67	2.15	22.5	57.9	15	59	9.8	6.9	32	14	42.11530516	0	0	0	1	1	0	1	1	1	0	1.51	6.72	6.72			0	0	30	0
54	Female	BLACK	99	115.684948	62.52382859	75.32932692	12	36.75162381	10.2	91	19.13	3.27	8.43	2.53	14	8.93	106	168.33	3.93	138	1.54	17.31	68.17	463	553.67	2.63	3.87	34.33	12	27.87180763	0	0	0	1	1	0	1	1	1	1	2.98	6.72	6.72			0	0	30	0
64	Male	BLACK	87	109	75	83	17	36.62	7.85	168	23.3	2.69	5.5	2.1	15.5	7.65	109	114	3.85	143.5	2	21.6	45	186	491	1.3	1.4	9.5	7	18.40502465	1	0	0	0	0	0	1	1	0	0	4.72	21.36	9.49	21.86	10.62	0	0	21.86	1
71	Male	WHITE	106	115	54	70	21	36.24	10.95	79	16.85	3.32	8.55	1.8	17.5	9	101.5	110	5.15	133.5	1.7	18.9	43.78106127	40	35	1	4.98	108.25	8	27.73700047	0	0	0	0	0	1	1	0	0	1	6.01	5.92	6.01	5.92	5.88	0	1	5.92	1
72	Female	WHITE	78	130	70	87	17	36.72	13.7	116	14.1	3.91	4.4	2.7	13	8.36825763	105	223	4.6	141	1.7	18.1	31.9	22	35	3.5	1.1	16	6	18.02059885	0	0	0	1	0	0	0	1	0	1	9.59	9.58	9.59	9.58	9.5	0	1	9.58	1
75	Female	OTHER	61	101	49	65	18	37.22	12.8	42	14.7	4.02	11.93	2.3	14.67	7.7	103.33	169.33	4.87	137.33	1.43	15.33	36.07	32.5	106.5	1.75	1.43	36.67	9	15.97424589	1	0	0	1	0	0	1	1	0	0	1.52	7.58	1.52			0	0	30	0
57	Male	WHITE	74	100	51	66	18	36.51	7.83	46	20.5	2.41	9.8	3.7	20.67	8.97	97.33	149.67	4.17	137.67	1.8	19.4	39.3	14	45	6.6	7	28	18	38.76869405	0	0	0	1	1	0	1	1	1	1	7.44	34.5	7.44	34.5	8.84	1	0	30	0
67	Male	WHITE	93	98	64	71	20	36.79	8.8	146	17.88	2.79	9.65	2.6	12	7.45	100	140	4.15	139	2.43	26.03	33.93	11	30.5	1.45	1.15	23	8	19.11641411	0	0	0	0	0	0	1	0	0	1	3.06	9.92	3.06			0	0	30	0
61	Female	OTHER	49	103	65	74	20	35.39	10.05	102	21.95	3.24	18.35	3.7	18	8.82	102.75	121	4.2	136.5	2.5	25.9	54.7	58	125	19.05	2.67	50.67	17	37.23086082	0	0	0	1	0	1	1	0	1	1	6.84	12.84	4.17			0	0	30	0
63	Male	OTHER	98	90	35	48	19	37	10.68	222	15.58	3.62	43.72	2.75	13.25	7.95	105.25	197	6.2	137.75	1.75	18.95	31.83	56.5	91.5	2.2	1.03	21.25	10	15.96094338	1	1	0	1	0	0	1	1	0	1	13.41	18.45	1.55			0	0	30	0
53	Male	WHITE	71	84	40	49	17	36.88	12.73	99	17.93	3.69	18.65	3.75	26.6	8.52	91.6	102	3.3	127.2	2.4	26.5	62.6	30.5	53	45.9	10.86	114.6	14	53.52456403	1	0	1	1	0	0	1	0	0	1	5.28	11.89	5.28	11.89	11.68	1	0	11.89	1
67	Male	BLACK	81	123	64	77	18	36.91	7.22	37	22.3	2.21	8.28	3.63	18.8	8.86	107.6	100	4.98	138.8	2.56	28	42.84	29	61.8	12.14	2.22	61	14	34.02701703	0	1	0	1	0	0	1	1	0	1	1.55	38.19	3.88			0	0	30	0
76	Male	OTHER	71	119	56	72	18	37.74	11.1	135	13.8	3.97	9.4	3	19	8.4	107	216	6.95	136	1.2	13.9	26.2	80	202	1.4	1.6	29	7	14.24180122	0	0	0	0	0	0	0	1	0	0	1.77	5.74	1.77	5.74	5.7	1	0	5.74	1
35	Male	WHITE	83	115.684948	62.52382859	75.32932692	16	37.75	11.93	109	17.47	3.85	7	2.9	11	8.4	105	168	4.3	135.33	2.2	22.93	50.03	261.33	512	6.8	1.27	28.33	9	24.79408165	0	0	0	1	0	0	0	0	0	1	1.68	9.75	1.68			0	0	30	0
74	Male	WHITE	82	97	47	59	23	37.08	6.53	307	16	2.2	22.53	3.7	15.75	8.88	93.75	143.25	3.73	133.75	1.3	13.8	35.55	19.5	42.5	2	1.43	47.5	4	15.41152054	0	0	0	0	0	0	1	0	0	1	4.04	21.73	2.01			0	0	30	0
40	Female	OTHER	96	115.684948	62.52382859	75.32932692	19	36.94	9.67	43	18.4	2.77	8.42	3.12	13	9.45	102.17	162.17	4.73	136.5	1.65	18.01	48.7	139.17	343	11.82	1.52	44	13	25.38155871	0	0	0	0	0	0	1	0	0	1	1.87	2.38	2.57	2.38	2.38	0	1	2.38	1
64	Male	WHITE	71	106	62	76	20	36.82	8.03	65	14.27	2.69	3.3	4	19.67	8.35	107.33	178.33	4.07	139.67	2.2	24.17	57.13	36.5	142.5	3.3	2.37	32	9	28.03160624	1	0	0	1	0	0	1	0	0	1	19.09	18.9	2.14	18.9	2.04	0	1	18.9	1
73	Male	BLACK	86	109	58	73	17	36.84	11	128	15.93	4.04	6.63	3.6	10.67	8.5	103	98.33	4.57	134.67	1.45	16	108.15	612	644.67	1.93	1.2	14.33	7	14.82175474	0	0	0	1	0	0	0	0	0	1	2.9	23.65	2.9			0	0	30	0
59	Male	WHITE	81	107	70	81	23	36.57	11.77	60	16.57	3.45	10.93	2.6	12.33	7.45	85	88.33	4.67	117.33	2.15	23.45	38.2	34.5	89	8.8	0.77	13	7	20.72254055	0	0	0	1	0	0	1	0	0	1	7.66	7.63	7.66	7.63	7.61	0	1	7.63	1
66	Male	WHITE	84	93	63	70	16	36.41	10.05	104	18.85	3.32	10.75	3.5	18.67	8.73	95	144	3.67	137	2.25	23.5	39.15	21	32	2.4	3.47	115	11	30.72824971	0	0	0	0	0	0	1	1	0	1	4.79	7.73	4.79			0	0	30	0
67	Female	OTHER	106	108	57	70	27	37.57	12.46	44	15.48	3.98	34.52	2.45	27	7.74	100.2	117.8	3.76	139	1.8	19.74	60.8	99.5	257.25	5.88	2.64	27.2	17	29.00004944	1	0	0	0	0	0	1	0	1	1	29.44	29.28	29.44	29.28	29.19	0	1	29.28	1
54	Male	WHITE	79	125	70	86	16	36.5	11.35	125	17.15	3.31	18.35	4	19.5	8.9	95.5	125	4.55	132.5	3.2	35.15	94.1	70	84	62.3	5.5	85	11	51.3905425	0	0	1	1	1	0	1	0	1	1	16.96	41.8	16.96			0	0	30	0
44	Male	OTHER	71	104	53	64	13	36.54	9.4	75	16.9	3.09	8	2.25	16	7.3	107.75	113.33	6	132.5	1.75	19.3	37.5	38	70.5	2.05	1.7	34.67	10	20.48924361	0	0	0	1	0	1	0	1	0	1	3.16	18.57	5.93	18.57	5.81	0	1	18.57	1
44	Male	OTHER	73	122	53	68	13	36.72	7.27	23	22.13	2.5	4.93	3.5	17.75	8.48	100.25	104	5.05	127.25	3	33.17	62.87	16	46.5	34.9	2.1	67.25	16	39.26319824	0	0	0	1	1	0	0	1	1	1	5.93	18.57	5.93	18.57	5.81	0	1	18.57	1
70	Male	WHITE	82	101	60	73	19	36.66	11.7	155	12.1	3.7	18.33	3.2	16	8.2	104	123	4.3	139	1.25	14.05	28.15	24	37.5	1.35	1.2	17	6	11.80842043	0	0	0	0	0	0	0	0	0	1	1.07	4.68	1.07			0	0	30	0
41	Male	WHITE	95	126	59	76	19	36.78	8.3	92	19.55	2.6	11.3	2.3	15.2	7.26	115.8	146.6	5.68	142.4	2.03	21.35	43.78	27	47	1.3	3.72	121.4	12	27.92407331	1	0	1	1	1	0	1	1	1	1	24.99	14.14	1			0	0	30	0
45	Female	BLACK	129	92	65	74	13	36.96	10.9	424	18.1	4.3	26.2	0.9	6.5	6.95	104	100	3.2	134.5	2.15	23.05	34.1	88	41	0.3	1.15	13.5	3	11.78974442	0	0	1	1	0	0	1	0	0	0	2.13	17.61	2.13			0	0	30	0
51	Female	WHITE	98	105	69	81	15	36.67	9.13	166	16.73	3.22	9.53	2.3	11.67	7.23	100	203.33	3.13	139.67	1.5	16.5	29.9	9	20	0.4	1	4	2	7.507630244	0	0	0	1	0	0	0	0	0	1	1.02	6.78	1.02			0	0	30	0
61	Female	OTHER	110	95	51	60	22	36.84	10.45	261	16.15	3.97	15.1	2.85	18.5	8.35	89	102	4.35	131.5	3.33	36.27	46.25	7	19.5	2.5	4.3	42.5	9	37.32581454	1	0	0	1	0	0	0	0	0	1	4.84	8.65	2.73			0	0	30	0
63	Female	WHITE	103	121	75	86	23	36.86	8.9	28	16.05	2.72	3.65	2.7	14	7.33	99	97.33	3.3	133.67	1.7	18.7	29	32	114	3.5	0.53	4	8	11.03269537	0	0	0	0	0	0	0	0	0	1	2.21	12.04	3.1			0	0	30	0
65	Female	WHITE	106	104	66	78	17	37.71	9.23	33	15	2.62	2.43	2.7	13.67	6.9	103.33	132.67	3.8	140.67	1.97	21.33	38.9	31	115	4.6	0.47	3	6	12.56690237	0	0	0	1	0	0	0	0	0	1	3.1	12.04	3.1			0	0	30	0
74	Male	OTHER	80	96	51	61	21	37.32	9.65	224	20.6	4.12	15.9	2.8	17	9	104.5	105	4.9	143	1.4	14.9	41.4	7	17	1.1	3.75	127.5	11	23.20796492	1	0	0	1	0	0	1	1	1	1	26.8	4.7	4.77			0	0	30	0
45	Female	BLACK	96	93	54	63	33	36.62	8.25	70	20.9	2.56	10.1	2.95	17.25	8.27	111	109.25	3.2	145	2.1	22.05	59.95	34	147.5	20.5	3.98	49.25	18	39.37577134	1	0	0	1	0	1	1	0	1	1	31.12	36.01	31.12			0	0	30	0
70	Male	WHITE	71	102	59	69	14	36.67	9.95	45	21.65	2.77	6.4	2.85	15	6.75	100	138	5.2	132.5	2.3	25.95	43.4	208	246	10.65	3.1	84.5	9	35.52791678	0	0	0	1	1	0	1	1	0	1	1.96	9.69	1.96			0	0	30	0
63	Male	WHITE	76	115.684948	62.52382859	75.32932692	15	36.83	9.47	92	17.4	2.88	11.23	3.03	14.25	8.33	100.5	186.25	4.2	131.75	1.96	20.95	69.41	638	626.25	10.63	1.35	49.25	11	25.77369018	0	0	0	1	0	1	1	0	0	1	3.34	18.83	3.34			0	0	30	0
63	Male	WHITE	92	102	59	72	13	36.82	7.67	65	16.93	2.49	9.03	2.9	9	9.15	100.5	268	5.7	136.5	1.7	18.55	30.9	9	18	1.1	1.4	56.5	8	15.9533482	1	0	0	0	0	0	1	1	0	1	5.45	15.61	6.77			0	0	30	0
63	Male	WHITE	76	108	58	73	21	36.73	7.24	61	18.62	2.22	5.68	2.6	9.33	8.7	101.67	297.67	4.97	137	1.57	17.27	29.57	18.33	20.33	1.37	1.43	62.67	8	16.09497597	0	1	0	1	0	0	0	1	0	1	3.06	15.61	6.77			0	0	30	0
54	Male	OTHER	79	113	72	83	15	67.72	7.9	55	17.98	2.48	3.62	3.8	10	9	97.67	76	4.87	126.67	2.43	26.7	46.13	19	64	5.5	0.8	21.33	7	20.68284608	1	0	0	1	0	0	1	0	0	1	1.09	35.86	1.86			0	0	30	0
46	Male	WHITE	89	110	63	77	13	37.04	8.75	87	15.27	3.16	10.65	3.4	10	8	103	287.5	4.4	136	1.47	15.97	26.55	24	45	4.15	0.6	18	8	11.23568717	0	1	0	0	0	0	0	1	0	1	2.83	6.61	2.83			0	0	30	0
67	Male	WHITE	109	182	90	107	23	37.43	12.8	291	14.55	4.59	19.8	3.3	15.75	9.05	106.75	316	4.45	145.5	2.3	24.65	33.55	117	53	0.6	1.48	57	4	17.5795041	0	0	0	0	0	0	1	1	0	1	17.77	4.85	4.78			0	0	30	0
67	Male	WHITE	100	143	75	91	28	37.11	7.7	350	16.6	2.85	11.8	2.7	15	8.4	109.5	128.5	4.05	147	2.6	27.6	43.2	190	88	0.5	2.45	79	2	23.08719424	0	0	0	0	0	0	1	1	0	1	4.78	4.85	4.78			0	0	30	0
60	Male	OTHER	61	115.684948	62.52382859	75.32932692	11	36.89	9.42	99	16.45	3.03	7.63	2.5	11.5	9.5	113.5	236.5	3.6	146.5	1.83	19.57	61.83	553	1646.5	2.7	2.55	52.5	8	25.91124398	0	0	0	1	1	1	1	0	0	1	3.91	2.86	0.64			0	0	30	0
60	Male	OTHER	83	118	69	80	12	36.11	9.3	140	15.9	2.82	10	2.9	12	9.1	105.5	112	4.25	136.5	1.7	18.7	96.7	46	74	3.9	3.05	57.5	8	28.1894328	0	0	0	1	1	1	0	0	0	1	3.05	2.86	0.64			0	0	30	0
81	Male	WHITE	105	103	58	71	18	36.46	7.75	353	22.15	2.71	13.45	1.3	8	7.45	108	203.5	7.47	132	1.45	15.7	30.3	105	149	0.7	1.9	51.5	7	15.38582223	1	0	0	0	0	0	1	1	0	1	3.12	2.98	3.12	2.98	2.98	0	1	2.98	1
55	Male	WHITE	69	106	55	70	15	37.03	7.58	77	16.58	2.14	4.95	2.95	10.5	8.07	94.33	140.33	4.63	124.57	1.3	13.7	27.6	23.5	56	4.7	1.43	51.33	6	18.64121048	0	0	0	0	0	0	1	0	0	1	2.24	15.85	0.94	17.28	17.19	0	0	17.28	1
73	Male	WHITE	83	109	64	78	12	36.77	7.9	35	15.95	2.37	8.75	2.55	15.67	8.73	106.67	143.33	5.57	142	2.2	23.6	44.95	28.5	71	4.5	3.4	41.33	11	32.65766588	0	0	0	1	0	0	1	0	0	1	5.07	10.05	5.07			0	0	30	0
43	Male	OTHER	126	124	75	85	15	37.17	9.440694789	116.3775257	17.54824156	3.030435861	5.5	3.2	10	7.7	107	160	4.1	140	1.45	16.2	36	160	247	2.3	0.5	13	4	7.106489799	0	0	0	0	0	0	0	1	0	1	1.88	6.13	2.3			0	0	30	0
43	Male	OTHER	96	136	75	89	18	36.92	10.7	88	15.8	4.02	7.7	3.3	10	8	105	135.5	4	138.5	1.3	15.1	33.25	92	133	1.3	0.6	10	5	5.471615462	0	0	0	0	0	0	0	1	0	0	1.49	6.13	2.3			0	0	30	0
87	Female	WHITE	67	108	33	52	15	35.94	8.57	97	19.37	2.68	13.43	2.6	17	6.8	116	135	4.05	138.5	2.05	21.9	44.5	11	23.5	1.45	2.95	95	9	26.22719141	1	0	1	0	0	0	1	1	0	1	2.99	21.5	2.99			0	0	30	0
57	Male	WHITE	71	111	76	84	14	37.04	11.27	229	15.83	3.86	16.4	2.1	11	8.23	110.33	145.67	5.27	135.33	1.4	15.82	32.98	172.33	284	1	1.6	25.33	9	14.69642378	0	0	0	0	0	0	0	0	0	1	1.89	7.24	1.89			0	0	30	0
54	Male	OTHER	103	113	68	79	33	35.94	7.8	62	16.8	2.07	4.7	3	6	8.4	85	188	3.8	132	1.1	13.2	23.9	71	48	2	0.5	29	7	3.484151838	0	0	0	0	0	0	0	0	0	1	6.05	6.03	6.05	6.03	5.97	0	1	6.03	1
46	Male	WHITE	95	92	62	69	25	35.63	12	163	15.6	3.47	7.1	3.4	16	7.85	101	126.5	4.25	129	1.917957339	20.82314534	43.78106127	858	952	0.6	1.25	33	5	21.05134434	0	0	0	1	0	0	1	0	0	1	2.27	18.7	3.25			0	0	30	0
58	Male	BLACK	90	129	81	95	16	36.4	8.8	101	21.8	2.9	15.54	3.5	20.33	7.43	91.67	153.33	3.73	129	1.85	20.35	41.1	23	79	8.35	1.23	12	11	23.32335338	0	0	0	0	0	0	1	0	0	1	3.6	4.42	0.86	4.42	0.63	0	1	4.42	1
63	Male	WHITE	92	142	95	108	23	36.79	11	95	13.4	3.54	7.7	2.7	15.33	8.63	104.67	387.67	4.53	141.33	1.5	16.2	30.1	23	17	0.4	1.23	32.67	3	9.488755845	0	0	0	0	0	0	1	0	0	0	1.95	7.16	1.95			0	0	30	0
50	Female	OTHER	101	116	47	67	25	36.53	6.55	20	17.65	1.99	31.25	2	17.33	8.7	94	94.33	4.7	125.33	4.35	48	84.1	37	122	18.9	3.4	20.67	20	45.71753241	1	0	0	0	1	0	1	1	1	1	3.37	3.18	3.37	3.18	3.18	0	1	3.18	1
67	Male	WHITE	87	109	58	70	22	36.75	9.5	57	18.18	3.02	12.5	2.2	15	7.6	102.25	83	4.4	131.25	1.9	21.03	39.55	18	47.67	5.03	1.05	31.75	8	20.19197294	0	0	0	0	0	1	1	0	0	1	16.23	32.33	9.8	32.33	9.63	0	1	30	0
67	Male	WHITE	78	109	61	73	16	36.77	8.96	52	16.76	2.68	4.94	2.4	10.5	7.95	105	133	4	132.5	1.37	14.7	32.97	24	46	2.7	0.75	24	7	10.95725455	0	0	0	1	0	0	1	0	0	1	1.75	32.33	9.8	32.33	9.63	0	1	30	0
64	Male	WHITE	68	99	49	61	19	37.32	10.27	74	18.2	2.91	4	3.2	14	8.8	100.33	161	3.6	133	1.7	18.7	38.5	15	26	2.45	0.9	24.33	5	14.75194901	0	0	0	0	0	0	0	0	0	1	1.18	8.02	2.73			0	0	30	0
65	Male	WHITE	63	106	56	68	15	36.44	8.64	54	16.15	2.59	2.59	2.7	10.8	8.18	108.6	134.4	3.84	136.2	1.63	17.85	50.37	15.67	24.67	2.3	0.82	20	9	13.15131717	1	0	0	0	0	0	0	0	0	1	2.73	8.02	2.73			0	0	30	0
64	Male	WHITE	72	127	59	75	18	37.42	10.85	128	18.45	3.1	9.05	3.1	13	8.3	101.5	122.5	4.45	136	1.7	18.75	37.45	29	42	3.9	0.7	14.5	4	14.10414857	0	0	0	0	0	0	0	0	0	1	2.04	8.02	2.73			0	0	30	0
34	Male	WHITE	102	126	86	95	25	37.09	10.1	37	14.6	3.1	5.85	3.7	15.75	7.58	92.5	94.25	3.23	136.5	1.5	16.6	30.5	30	223	8.8	0.73	6.5	7	16.17998889	0	0	0	1	0	0	0	0	0	1	1.25	11.11	1.25			0	0	30	0
64	Male	WHITE	75	123	73	85	18	36.83	9.73	182	12.63	3.18	6.55	3.2	18	8.3	103	92	3.9	137	1.25	13.65	73.38	44	39	0.3	0.7	11	1	0.964811361	0	0	0	0	0	0	0	0	0	1	1.62	5.9	1.62			0	0	30	0
61	Male	OTHER	76	139	67	84	16	36.51	9.1	77	16.98	2.93	7.78	2.2	11.33	7.8	108.33	109	4.13	142.33	1.86	19.84	41.28	22	61.5	5.25	1.27	24	7	21.93595053	1	0	0	1	0	0	1	1	0	1	7.1	17.53	2.6	17.53	2.5	0	1	17.53	1
47	Male	WHITE	70	126	56	72	19	36.67	9.5	71	17.54824156	3.47	5.53	3	11	8.03	105	114	4.17	134	1.27	14.03	75.9	72.33	89.67	0.57	0.7	19	9	3.568800561	0	0	0	0	0	0	0	0	0	1	1.54	5.74	1.54			0	0	30	0
35	Male	OTHER	82	142	70	89	26	36.64	10.67	20	21.87	3.7	4.33	3	12	8.55	113	140.5	3.8	143	1.6	17.3	26.4	164	99	11.25	0.7	34.5	12	17.42965296	0	0	0	1	0	0	0	0	0	1	8	64.08	8			0	0	30	0
59	Male	WHITE	77	126	54	71	23	36.6	8.7	197	15.8	2.75	21.9	1.7	13.5	7.3	106.5	182.5	4	134.5	1.7	18	39.8	165.310688	357.9857194	6.432192321	1.6	34	4	21.05134434	1	0	0	0	0	1	1	0	0	1	1.08	27.47	17.7	27.47	17.5	0	1	27.47	1
64	Female	OTHER	77	109	62	73	19	36.69	10.75	46	16.1	2.99	8.5	2.2	10.5	7.9	105	101.5	4.1	134.5	1.65	17.65	35.6	31	67.5	1.8	0.5	12.5	12	7.6270983	1	0	0	0	0	0	0	0	0	1	6.41	15.46	6.41			0	0	30	0
36	Female	WHITE	100	115	59	71	25	36.64	8.17	44	14.65	2.57	4.67	2.75	9.67	7.33	108	109	3.33	143	1.93	20.6	37.2	43	65.5	3.65	0.6	18	6	13.79969151	0	0	0	1	0	0	0	0	0	1	1.94	2.65	1.94			0	0	30	0
50	Male	WHITE	97	105	62	73	14	37.04	8.7	62	16.77	2.81	5.83	2.7	12.75	8.38	109.75	125	4.58	140.5	1.6	17.38	35.42	30	52	2.4	0.58	28.25	7	9.790273406	0	0	0	1	0	1	1	1	0	1	3.17	11.09	3.17			0	0	30	0
69	Male	WHITE	58	115.684948	62.52382859	75.32932692	14	36.96	12.68	68	18.78	3.82	15.15	2.17	11.17	7.82	109.67	134	4.2	138	1.53	16.83	34.03	134.67	204.17	9.23	0.92	18.5	10	18.79593184	0	0	0	0	0	0	1	0	0	1	2.99	11.51	2.99			0	0	30	0
70	Female	OTHER	88	112	39	56	28	36.2	8.25	90	18.85	2.94	11	2.1	14.75	7.67	102.5	112.25	4.6	137.25	1.9	20.5	32.1	40	80	1.83	2.5	67.67	13	24.67198018	1	0	0	1	0	0	1	1	1	1	25.33	25	25.33	25	25	0	1	25	1
62	Male	WHITE	79	105	54	66	12	36.79	8.3	119	20.05	2.5	11.6	3.4	14.75	9.2	103.75	157.25	5.38	138	2.05	22.2	33.55	21.5	39	5.05	1.2	48.25	8	22.33591054	0	1	0	1	0	0	1	0	0	1	3.08	2.94	3.08	2.94	2.85	0	1	2.94	1
78	Female	WHITE	57	114	51	66	24	37.15	9.8	143	15.15	3.22	14.2	3.55	16.5	8.4	107	146.5	4.85	136	1.75	18.95	31.35	16	17	0.65	3.4	66.5	7	22.78086828	0	0	1	0	0	0	1	1	0	1	2.17	4.26	2.17			0	0	30	0
58	Female	OTHER	62	98	57	67	18	36.83	9.15	178	19.58	3.02	22.13	2.1	23.2	7.72	93.2	182	5.5	131.2	2	21.57	73	170	227.5	19.9	4.44	91.6	20	39.76373139	1	0	0	0	0	0	1	0	1	0	2.24	2.12	2.24	2.12	2.12	0	1	2.12	1
58	Male	OTHER	95	137	75	92	20	36.81	8.97	39	22.03	2.86	12.43	2.3	10.67	7.6	121	168	3.97	154.33	3.67	39.97	33.77	812	1457	20.4	1.53	51.33	10	36.46068077	0	1	0	1	0	0	1	1	0	1	5.17	4.07	5.17	5.06	5.06	0	1	5.06	1
41	Female	BLACK	91	99	75	80	24	35.91	12	66	14.35	3.94	7.05	3.3	13	8.4	113	113	3.55	143.5	2.2	23.45	37.05	17	32	6.75	0.5	19	12	15.84537459	0	0	0	1	0	1	1	0	0	1	4.36	17.89	4.36			0	0	30	0
67	Female	OTHER	109	89	61	71	27	36.84	7.4	63	22.22	2.16	15.23	3.3	29.2	8.96	99.2	132	4.04	138.4	2.42	26.44	59.08	10.75	26	2.38	2.48	25	7	28.29787071	1	0	0	0	0	0	1	1	1	1	12.18	19.82	12.18			0	0	30	0
69	Male	BLACK	75	133	85	95	18	36.71	15	193	12.3	5.55	6.35	4.4	9.67	9.3	99.33	384.67	4.63	136.67	1.1	11.9	24.3	21	51	0.4	1	15.67	2	4.033895047	0	0	0	0	0	0	1	0	0	0	1.64	3.71	1.64			0	0	30	0
68	Female	WHITE	66	110	62	74	21	36.78	12.8	93	15.3	4.06	7.8	2.75	11	7.9	110.5	129.5	4.65	137.5	1.25	13.5	33.1	54	65.5	1.25	0.55	20	4	4.051390301	0	0	0	0	0	0	0	0	0	1	3.73	5.85	0.76			0	0	30	0
69	Female	WHITE	104	97	61	73	24	36.7	8.5	148	22.35	2.46	22.8	2.7	13.75	8.4	101.75	131.5	6.05	131.5	1.85	20.15	28.9	8	23	0.55	1.95	84.75	10	17.45138239	1	0	0	1	0	0	1	0	1	1	1.67	3.22	1.67	3.22	1.6	0	1	3.22	1
91	Female	OTHER	159	93	59	67	23	36.44	10.1	327	14.93	3.28	6.5	2.2	9.33	7.73	98.33	92.67	4.37	132	1.15	12.5	24	10	20	0.4	0.87	17	2	3.199016804	0	0	0	0	0	0	1	0	0	1	2.06	14	2.06			0	0	30	0
67	Male	WHITE	80	80	47	58	13	36.17	8.3	32	21.3	2.36	4.4	4.4	24	9.7	109	198	4	147	2	21.9	56.5	12	27	1.8	4.8	56	10	31.42673635	1	0	0	1	1	0	1	1	0	0	1.52	10.29	1.52	10.29	5.68	1	0	10.29	1
77	Male	WHITE	104	106	62	75	19	36.69	10.6	211	16.25	3.45	13.05	2.8	16.67	7.9	98.67	166	3.77	135.67	1.37	15.1	82.28	36.5	37.5	0.5	1.27	15.33	6	9.623175681	1	0	0	0	0	0	1	1	0	1	2.95	1.6	0.82	1.6	0.69	0	1	1.6	1
57	Female	WHITE	92	113	62	74	19	37	9.55	261	17.7	2.88	11.55	2.45	10.33	8.3	109.33	110	5.57	139	1.55	17.1	33.65	50.5	113	4.05	0.73	37	3	13.61382321	0	0	0	0	0	0	0	0	0	1	1.05	4	1.05			0	0	30	0
47	Male	WHITE	69	95	59	71	15	36.93	8.52	20	18.35	2.86	3.58	2.45	8.25	7.73	105.25	109.75	4.4	139	2.18	23.83	56.78	258.67	511.67	4.5	0.63	13.75	10	16.42217183	0	0	1	1	0	0	1	0	0	1	2.12	68.79	2.12			0	0	30	0
86	Male	WHITE	67	113	54	68	15	36.76	7.7	86	13.62	2.26	10.88	3.4	14.5	7.7	102	161	4.25	136	1.5	16.5	24.5	17	16	0.3	1	37	10	6.42019201	0	0	0	0	0	0	0	0	0	1	2.22	10.32	2.22			0	0	30	0
66	Male	WHITE	85	114	54	67	20	37.1	13.3	250	15.4	3.92	12.6	3.8	12.33	8.77	98	134.67	4.43	138.33	1.1	11.9	23.25	24.5	38.5	0.4	0.97	17.33	3	3.742400432	0	0	0	0	0	0	0	1	0	1	1.95	8.22	1.95			0	0	30	0
60	Male	BLACK	102	102	119	62	18	36.84	7.8	201	17.3	2.62	27.16	2.8	18.67	10.73	92.33	94.67	4.13	134	2.6	28.6	52	41.5	159	12.1	6.7	38.33	13	44.75921382	1	0	0	1	0	0	0	1	1	1	3.65	4.93	3.65	4.93	3.56	0	1	4.93	1
39	Female	OTHER	96	96	50	64	19	37.23	7.83	155	23.15	2.38	12.83	2.5	4	8	101	162	5.1	129	2.8	31.2	41	106	234	18.9	0.5	13	9	22.43835102	0	1	0	1	0	0	1	1	1	1	7.92	40.15	7.92			0	0	30	0
80	Female	WHITE	62	110	52	68	17	36.69	7.78	53	17	2.63	0.68	3.67	12.25	8.88	106.75	183	3.65	144	1.55	16.85	30.95	39	54.67	0.57	0.75	15	11	6.460528282	0	0	0	0	0	0	0	1	0	1	2.54	12.5	2.54			0	0	30	0
34	Female	OTHER	88	101	61	70	15	36.75162381	7.9	31	17.37	2.54	14.6	2.6	14.5	8.28	105.75	95.25	3.48	131	2.8	31.4	79.65	23.5	48	4.65	3.4	11	14	35.48262644	1	0	0	0	0	0	1	0	1	1	5	5.59	5	5.59	4.91	0	1	5.59	1
57	Male	WHITE	80	125	74	85	17	36.41	9.98	75	23.38	3.09	10.44	3.8	19.5	9.9	99.83	158.17	5.83	139	1.68	17.88	38.2	31.75	67.5	1.9	6.68	114.83	11	32.84125732	0	0	1	1	1	0	1	0	0	1	2.81	21.13	0.32	21.13	0.08	0	1	21.13	1
72	Female	WHITE	84	96	54	61	18	37.61	11	186	14.05	3.57	6.65	3.4	10	8.55	104.5	100.5	3.85	134.5	1.15	12.65	31.9	13	32	1.2	0.75	20.5	2	5.931391806	0	0	0	1	0	0	0	0	0	1	3.68	7.72	3.68			0	0	30	0
56	Male	WHITE	97	118	72	83	22	37.75	12.7	17	17.58	4.15	5.9	3.13	20.5	7.55	101	192.25	3.73	139	1.33	14.73	45	61.75	148.75	2.8	1.95	46.5	16	19.90709265	1	0	0	0	0	0	1	1	0	1	10.11	18.12	10.11			0	0	30	0
52	Male	WHITE	83	132	63	79	17	37.18	11.3	58	17.9	3.18	7.8	3	17.5	8.8	108.5	378	4.3	141.5	1.4	15.2	27.9	49	92.5	2.5	1.5	20.5	11	17.5423691	0	0	0	0	0	1	0	1	0	0	4.36	11.72	1.97	11.72	11.61	1	0	11.72	1
53	Male	WHITE	56	115.684948	62.52382859	75.32932692	16	36.64	10.51	99	16.14	3.17	9.79	2.75	13.83	9.02	106.17	272.17	4.17	133.83	1.38	15.11	30.94	1064.67	840.83	2.82	1.37	26.67	8	16.9689394	0	0	0	1	0	0	1	1	0	0	1.68	11.72	1.97	11.72	11.61	1	0	11.72	1
53	Male	WHITE	58	97	60	72	14	36.56	10.2	53	23.65	3.39	8.55	2.95	19.5	8.57	94.5	209	3.4	134.5	1.65	18.1	57.7	25	65.67	27.4	2.4	19	15	32.93077163	0	0	0	0	0	0	0	1	0	1	1.97	11.72	1.97	11.72	11.61	1	0	11.72	1
62	Female	WHITE	104	106	52	66	15	37.07	11.48	134	15.53	3.74	13.18	3.2	16	8.53	101.25	119.75	4.9	136.75	1.55	16.83	37.03	279	461.67	1.9	3.63	64.5	9	26.10261936	1	0	0	1	0	0	1	1	1	1	30.4	32.59	30.4	32.59	30.21	0	1	30	0
49	Female	WHITE	104	130	82	93	16	36.33	10.4	297	16.57	3.45	14.33	2.8	13.5	8.03	100	130.5	3.75	137	1.6	16.95	28.5	18	18	2.5	0.35	8	4	5.110821883	0	0	0	0	0	0	0	0	0	1	4.97	7.75	1.81			0	0	30	0
60	Female	WHITE	90	114	63	78	16	36.71	11.03	64	18.15	3.91	10.43	2.6	11	9.2	109.33	257.67	4.03	142	1.7	18.5	28.8	35	78	2	0.83	92	10	13.20995869	0	0	0	1	0	0	1	1	0	1	1.81	7.75	1.81			0	0	30	0
63	Male	WHITE	83	95	56	68	15	36.43	7.04	161	17.38	2.39	21.06	2.55	14.33	8.63	101	124.67	5.77	130.67	2.1	23.2	39.1	26	68	2.65	2.77	62.67	11	28.17390255	0	0	0	1	0	0	1	0	0	1	9.2	27.88	7.65	27.88	7.53	0	1	27.88	1
59	Female	BLACK	97	113	73	86	21	36.94	9.1	154	15.1	2.59	16.85	1.8	11	8.25	106.5	130	3.9	138	2	22.1	32.8	17	51	0.7	1	10.5	4	12.84501713	0	0	0	0	0	0	1	0	0	1	2.61	1.2	1.2			0	0	30	0
57	Female	BLACK	100	109	65	75	16	37.27	8.47	139	23.17	2.51	11.1	2.7	14.67	8.7	123.67	115.33	3.37	150.33	1.6	17.8	24.6	22	42	3.1	1.4	18.67	8	19.19077993	0	0	0	0	0	0	1	0	0	1	3.73	1.2	1.2			0	0	30	0
52	Female	WHITE	79	100	54	68	19	36.63	8.31	46	17.23	2.63	6.1	2.9	14.2	10.22	111.2	138.6	4.9	143	2.51	27.09	45.41	18.33	39	15.13	1	33.6	15	27.00621545	0	0	1	1	1	0	1	0	0	1	12.44	82.29	12.44			0	0	30	0
59	Male	WHITE	64	97	50	65	15	37.11	6.43	63	23.47	1.74	5.8	2.85	11	8.4	98	92.5	4.7	130	1.8	19.3	32.5	21	69	7.1	0.6	10	7	15.53376771	0	0	0	1	0	0	0	0	0	0	1.08	15.94	3.75			0	0	30	0
75	Female	WHITE	110	136	71	87	23	36.83	10.1	142	13.35	3.08	10.35	3.9	11.5	8.75	95	92	3.55	136	1	11.2	37.5	6	18	0.4	0.5	8.5	2	-3.666997484	0	0	0	0	0	0	0	0	0	1	2.06	7.95	5.84			0	0	30	0
81	Male	OTHER	80	106	48	62	20	36.82	8.9	454	15.7	2.97	11.83	1.8	16.67	7.65	102.67	148	3.93	134.67	3.05	33.35	53.13	13	22	0.4	1.13	62.67	10	16.62562959	1	0	1	0	0	0	1	1	0	1	12.93	12.86	12.93	12.86	12.86	0	1	12.86	1
53	Male	WHITE	109	88	52	62	18	37.54	13.5	173	15.82	3.69	31.1	2.9	14	9.22	109.2	88	3.82	139.4	4.4	42.47	44.23	131.5	54	3.25	1.74	23.8	12	32.77996728	1	0	0	0	0	0	1	0	1	1	2.4	5.21	2.4	5.21	2.08	0	1	5.21	1
68	Female	WHITE	105	100	46	61	24	37.11	10.3	227	19.87	3.12	11.13	2.55	15.5	8.05	109.5	87.5	5.05	139	1.75	19.1	37.95	37.5	95	4.2	1.05	27.5	12	18.5892382	1	0	0	0	0	1	1	0	0	1	2	1.99	2	1.99	1.99	0	1	1.99	1
67	Female	WHITE	93	5528	53	67	17	36.58	9.1	170	16.5	2.74	4.3	2.9	12	8.3	101	93	4.7	132	1.7	18.7	39.6	37	72	5.2	0.8	18	3	16.46948223	0	0	0	1	0	0	0	1	0	1	1.29	1.99	2	1.99	1.99	0	1	1.99	1
60	Male	WHITE	73	101	61	73	15	36.83	9.73	165	18.55	3.78	10.03	2.9	12	8.8	107	218	5.3	140	1.4	15.3	30.8	12	15	1.1	1.4	52	7	13.77880083	0	1	0	0	0	0	1	1	0	1	12.71	12.67	12.71	12.67	12.64	0	1	12.67	1
60	Male	OTHER	98	115.684948	62.52382859	75.32932692	20	36.84	9.3	75	15.89	3.09	11.36	3	10	8.33	107.75	302.25	5.18	139.75	1.4	15.2	26.6	43	49	3.9	1.3	33.75	7	17.85380643	0	1	0	0	0	0	1	1	0	1	2.72	11.76	2.72			0	0	30	0
56	Male	OTHER	79	108	73	82	16	36.78	10.65	309	18.88	3.72	11.93	2.4	13	8.5	111.5	267.33	3.4	143	1.73	18.53	39.1	1016.67	1244.67	12.67	0.87	13	6	20.83453763	0	0	0	0	0	0	1	0	0	1	3.2	15.1	3.2			0	0	30	0
55	Male	OTHER	72	110	64	74	13	36.83	10.01	118	15.5	3.41	16.07	2.8	15.2	7.52	105.4	207.6	4.66	139.2	1.85	19.82	46.46	3600.4	4124.2	1.02	1.9	36	9	19.53747478	0	0	0	0	0	0	1	0	0	1	3.59	15.1	3.2			0	0	30	0
57	Female	WHITE	63	89	51	60	18	36.86	10.13	158	18.47	3.28	9.57	2.7	11.5	7.85	114.5	102.5	3.6	139.5	1.45	15.65	40.85	21	41	0.8	1.25	12.5	3	11.88351299	0	0	0	1	0	0	1	1	0	0	1.05	39.71	1.05			0	0	30	0
63	Female	WHITE	76	134	61	78	16	36.73	11.5	76	19.6	3.36	12.3	3.6	14	9.4	94	123	4.7	134	3.2	33.6	69.6	77	121	32.2	0.8	29	7	30.44583847	0	0	1	1	1	0	1	0	0	0	7.02	18.31	1.81	18.31	2.59	1	0	18.31	1
66	Male	BLACK	84	128	80	95	25	36.43	9.75	124	14	3.28	41.15	3.4	14.5	8.7	104.5	113.5	3.95	136	1.8	19.9	31	170.5	324	3.3	0.9	24	3	16.51793744	0	0	0	1	0	0	1	0	0	0	1.19	52.02	7.34			0	0	30	0
46	Male	WHITE	95	96	57	69	18	37.23	7.53	474	18.35	2.42	25.78	1.7	15	7.4	101	99.5	3.75	135.5	1.45	15.95	37.75	60	127	7.5	0.95	22.5	10	17.71696842	0	1	0	0	0	0	1	0	0	1	7.36	31.69	9.31			0	0	30	0
40	Female	WHITE	74	102	59	71	15	36.54	9.35	101	15.1	3.39	25.9	3.3	8.33	7.97	104.33	112	4.2	137	1.917957339	20.82314534	43.78106127	10	17	0.65	1.8	25	5	21.05134434	1	0	0	0	0	0	1	0	0	1	1.83	6.1	1.83			0	0	30	0
50	Male	WHITE	84	181	87	111	14	36.75162381	11.23	143	14.65	3.49	13.78	3.7	12.5	8.3	104.5	179.25	3.83	137.5	1.39	14.92	38.22	1119.75	1276.5	1.08	0.7	16.25	5	6.99573549	0	0	0	0	0	0	0	0	0	0	1.4	10.73	2.99			0	0	30	0
60	Male	WHITE	70	118	66	78	16	36.79	11.4	356	13.7	3.23	6.3	3.9	15	8.6	101.5	181	5.7	137.5	1.917957339	20.82314534	43.78106127	65	82	0.3	0.85	20.5	1	21.05134434	0	0	0	0	0	0	0	1	0	0	1.42	7.04	0.84			0	0	30	0
59	Male	WHITE	89	130	79	91	18	36.77	11.4	116	15.3	3.42	8.1	3.9	13	8.7	96	187	4.1	133	0.9	10.2	38.9	54	70	0.7	0.9	16	2	2.893430802	0	0	0	0	0	0	1	1	0	1	1.92	7.04	0.84			0	0	30	0
64	Male	WHITE	85	150	85	103	19	36.68	7.8	451	15.05	2.53	6.85	3.15	16.33	10.93	103.67	94.67	4.27	137.67	1	11.4	31.8	13	33	0.2	1.33	33	3	3.075487168	1	0	0	0	0	0	1	0	0	0	1.56	26.85	16.86			0	0	30	0
65	Male	WHITE	120	112	53	70	31	37.14	6.9	14	19.17	2.41	1.47	2.2	11.33	8.17	99	158	3.9	135.33	1.5	16.4	28	30	21	1.35	2.27	65	8	19.95089756	1	0	0	0	0	0	1	0	0	1	2.17	27.84	2.17	27.84	2.07	0	1	27.84	1
59	Male	WHITE	129	95	66	75	25	37.02	7.9	77	20.7	2.61	2.1	2.4	17	7.7	107	119	3.8	143	1.3	13.9	27.9	17	16	0.9	0.9	8	3	7.961916878	1	0	0	0	0	0	0	0	0	1	2.67	27.84	2.17	27.84	2.07	0	1	27.84	1
68	Female	BLACK	77	81	44	53	19	36.07	6.93	68	17.31	2.14	6.4	3.95	28.43	10.07	95.71	128.29	5.46	133.86	2.71	28.1	86.73	391.5	1390.75	30.16	2.57	51.43	12	39.5056367	1	0	0	1	0	0	1	0	1	1	18.91	48.31	18.91	49.08	18.56	0	1	30	0
60	Female	BLACK	70	104	55	70	18	36.47	9.07	50	22.23	2.62	8.47	2.55	13	8.23	98.67	86	4.2	131	3.1	31.2	48.57	28	55.33	12.37	2.43	34.33	13	37.10655941	1	0	0	0	0	0	1	0	0	1	2.74	6.38	2.37			0	0	30	0
60	Female	BLACK	100	115.684948	62.52382859	75.32932692	13	37.25	10.79	107	19.71	3.34	10.59	2.55	14.5	9.8	104	224.25	3.88	137.75	1.78	19.54	56.48	252.5	618	5.63	1.15	22.25	11	20.75784516	0	0	0	0	0	0	1	0	0	1	1.76	6.38	2.37			0	0	30	0
40	Female	WHITE	82	103	55	68	21	36.69	7.25	40	20.2	2.25	8.25	4.4	17	9.5	106	90	4.5	137	2.7	29.25	48.35	26	63	5.5	2.8	63	10	33.85182547	0	0	1	1	1	0	1	0	0	1	4.09	63.14	5.23			0	0	30	0
73	Male	OTHER	88	136	68	86	15	36.92	7.9	84	21.43	2.14	7.57	3.5	15	9.55	100.5	107	3.65	136.5	2.33	25.4	38.3	32	44	9.3	0.5	17	7	17.69976051	0	0	0	1	0	0	0	0	0	1	3.27	34.98	3.27			0	0	30	0
53	Male	WHITE	92	115.684948	62.52382859	75.32932692	18	37.8	10.55	95	14.75	3.34	13.9	2.93	14.5	9.73	108	316	5.36	134.8	1.47	15.8	32.7	1525.75	2234	2.58	2.05	46	9	21.19730964	0	0	0	0	0	0	1	1	0	1	2.86	8.21	2.86			0	0	30	0
65	Male	BLACK	91	154	92	108	17	37.04	10.66	158	14.58	3.96	10.31	3.56	12.29	8.09	104.43	210.29	4.44	138.86	1.4	15.18	28.15	323.29	341.43	0.54	1.71	22.57	4	13.003547	0	0	0	0	0	0	1	1	0	1	1.4	20.95	1.4			0	0	30	0
55	Male	WHITE	81	99	52	63	19	36.72	7.9	252	16.45	2.59	17.15	2	12.25	7.97	101	128.5	3.98	131.75	1.9	20.7	79.3	103	337	3.65	2.05	38	8	25.38255904	1	0	0	1	1	0	1	0	1	1	14.52	14.44	14.52	14.44	14.21	0	1	14.44	1
68	Male	WHITE	88.28652482	115.684948	62.52382859	75.32932692	18.75629656	36.75162381	11.4	60	22.4	3.39	4.1	3.1	13	8.8	102	159.5	4	140.5	2.13	22.18	45.03	165.310688	357.9857194	42	0.9	34.5	7	28.0186572	0	0	0	0	0	1	0	1	0	1	4.12	9.41	4.12	9.41	8.29	1	0	9.41	1
47	Male	OTHER	105	135	88	101	24	36.78	8.75	91	18.9	2.55	10.8	3.6	15	9.2	104.5	110.5	4.35	143	2.45	26.75	28.15	130	145	29.1	1.35	27	8	32.07957712	0	0	0	0	0	0	1	0	0	1	1.21	26.68	2.99			0	0	30	0
56	Male	OTHER	77	115.684948	62.52382859	75.32932692	20	36.94	9.77	92	18.19	3.39	13.79	2.77	14.67	7.78	103.17	196.67	5.4	130.83	1.48	16.19	36.51	271.33	286	1.27	1.32	22.17	15	14.38129099	0	0	0	1	1	0	1	0	1	1	4.13	8.83	4.13			0	0	30	0
48	Male	OTHER	67	127	69	83	21	36.94	10.9	92	17.1	3.51	7.8	2.8	13	8.2	108	121	3.8	138	1.9	20	32.9	28	62	4.2	0.5	10	5	12.40996451	0	0	0	0	0	0	0	0	0	1	1.03	8.83	4.13			0	0	30	0
60	Male	OTHER	104	98	54	67	23	37.79	7.75	197	14.8	2.66	16.4	1.55	9.5	10.3	100.5	129	4.35	134	1.45	16.2	90.53	13.5	30.5	0.45	1.25	9.5	11	9.708636526	1	0	0	0	0	0	0	1	1	1	9.89	26.15	0.54	26.15	0.45	0	1	26.15	1
71	Male	WHITE	105	120	62	75	21	36.75	6.72	112	16.64	2.28	6.12	2.6	20.67	9.1	98.67	150.33	4.67	133	1.53	16.97	26.7	17	34	1.9	2.17	42.33	8	21.03334532	0	0	0	1	0	1	0	1	0	1	2.9	9.81	0.77			0	0	30	0
68	Male	WHITE	92	111	79	90	16	36.89	10.76	42	15.69	3.37	8.01	3.6	17.67	9	105.17	126	5.02	140.83	1.52	16.62	34.22	28	34.5	3.35	0.85	24.83	10	14.1341197	0	0	0	0	0	0	0	0	0	1	3.26	13.47	0.7			0	0	30	0
70	Male	WHITE	75	115.684948	62.52382859	75.32932692	15	37.09	9.5	44	16.59	2.84	4.78	2.87	11.83	8.05	105	224.33	3.98	142.5	1.59	17.14	31.13	452.17	493.83	10.37	1.08	18.83	14	21.20144449	0	0	0	0	0	0	0	0	0	1	1.66	13.47	0.7			0	0	30	0
59	Male	WHITE	102	112	48	62	20	36.52	8	136	19	2.31	13.37	2.1	19	8.1	99.33	82.67	4.07	131.67	2.2	23.95	51.8	41	109.5	22.7	3	53.33	9	37.57698145	1	0	0	1	1	0	0	0	1	1	12.86	16.86	12.86			0	0	30	0
63	Male	OTHER	99	115.684948	62.52382859	75.32932692	16	37.43	12.24	125	14.11	4.06	21.04	2.88	11	7.67	106.83	216.67	4.27	141.17	1.37	14.97	35.59	314.33	508.17	1.22	0.82	10.33	6	8.808361049	0	0	0	0	0	0	0	0	0	1	2.05	8.87	2.05			0	0	30	0
51	Female	WHITE	101	90	54	66	22	37.06	7.5	164	20.97	2.51	27.37	3.3	20	8.85	111	123.5	3.6	144.5	1.65	17.95	34.45	22.5	60	2.7	1.15	52	16	17.13069672	1	0	0	1	0	0	1	0	0	1	6.8	24.49	1.3			0	0	30	0
59	Male	BLACK	66	101	58	71	14	36.93	12.48	55	13.73	3.47	8.05	2.6	8.33	7.67	105.33	117.33	4.6	136.33	2	21.73	56.4	48	80	2	0.63	12	6	12.39166542	0	0	0	0	0	0	0	0	0	1	2.96	4.4	2.96			0	0	30	0
61	Male	WHITE	95	170	82	103	24	36.78	15.39	108	13.33	4.66	16.96	2.8	19.33	9	100.67	207	3.9	138	1.17	12.8	36.06	404.67	605	1.4	1.67	25	9	14.36802915	0	0	0	0	0	0	0	0	0	1	1.88	4.57	0.71			0	0	30	0
21	Male	BLACK	93	115.684948	62.52382859	75.32932692	18	36.98	7.09	65	21.84	2.32	7.18	2.18	12.2	7.4	101.2	208.2	3.7	134	2.91	31.99	56.6	389	993.8	6.86	1.36	25.6	8	28.61511722	0	0	0	1	0	0	1	0	0	1	3.82	17.71	3.82			0	0	30	0
67	Male	WHITE	66	115.684948	62.52382859	75.32932692	18	37.28	10.94	137	14.99	3.44	9.84	3.17	12	8.08	109.8	144.8	3.52	142.6	1.42	15.55	45.29	1861.2	2578	3.85	0.86	18.4	10	14.00969841	0	0	0	0	0	0	0	1	0	1	3.03	11.78	3.03			0	0	30	0
67	Male	WHITE	112	116	75	85	17	37.21	10.38	167	17.68	3.27	5.73	2.1	8.67	7.35	102.33	107.67	3.9	132	1.15	12.65	27.7	26	25	1.4	0.47	20	2	2.041632677	0	0	0	0	0	0	0	0	0	0	1.75	28.36	5.85			0	0	30	0
65	Female	WHITE	95	115.684948	62.52382859	75.32932692	18	36.81	10.67	97	14.64	3.37	6.83	3.18	14.25	8.45	104.25	283.5	3.8	139.25	1.59	17.14	36.26	1923	4147	1.2	0.8	22.75	9	10.17751268	0	0	0	0	0	0	0	0	0	1	2.21	6.97	2.21			0	0	30	0
44	Male	WHITE	109	115.684948	62.52382859	75.32932692	26	36.66	7.47	83	15.07	2.29	5.28	2.1	14.83	5.33	100.5	157.33	4.45	127.17	1	10.86	50.36	84	295	4.4	5.73	41.67	17	28.73696279	0	0	0	1	0	0	1	0	1	0	19.64	19.54	19.64	19.54	19.54	0	1	19.54	1
62	Male	WHITE	73	144	78	97	16	37.69	11.7	143	13.2	3.66	8.25	1.4	10.5	7.7	99.5	103	3.65	131	1.45	16.05	28.75	37.5	40.5	0.65	0.85	13	5	7.407846254	0	0	0	0	0	0	0	1	0	1	21.08	28.87	21.08			0	0	30	0
62	Male	BLACK	73	115	72	82	18	36.67	12.6	86	16.4	3.67	5.7	2.9	11.5	8.3	105	125	3.75	134.5	1.3	14.3	43.2	72	93	4.4	0.6	7.5	4	10.08034371	0	0	0	0	0	0	0	0	0	1	1.18	5.9	1.18			0	0	30	0
64	Female	WHITE	68	115.684948	62.52382859	75.32932692	21	36.69	9.48	108	17.53	3.1	12.99	2.92	19.25	9.74	93.63	225.63	3.45	135	1.51	16.31	42.45	1227.5	1509.5	8.72	1.49	38.75	11	23.04795628	0	0	1	0	0	0	1	0	0	1	4.93	59.03	4.93			0	0	30	0
65	Male	OTHER	88.28652482	115.684948	62.52382859	75.32932692	18.75629656	36.75162381	10.13	95	14.3	3.1	11.68	2.9	19.5	8.28	106.5	129.5	4.88	137.25	1.88	20.06	52.34	1536.25	2003.5	4.63	1.8	22.5	7	24.91842725	1	0	0	0	0	0	1	0	0	0	12.68	13.18	12.68	13.18	12.65	0	1	13.18	1
78	Male	WHITE	80	115.684948	62.52382859	75.32932692	17	36.79	10.27	105	16.67	3.48	12.17	3.8	19.33	8.77	100.67	105.67	3.47	139	3.38	37.33	47.15	13.67	56.33	2.43	1.93	37.33	10	29.71890333	1	0	1	1	0	0	1	1	0	0	1.77	7.74	1.77			0	0	30	0
48	Female	OTHER	102	92	67	75	23	36.9	7.8	275	21.63	2.65	24.08	3.8	17.5	9.35	95.25	104.5	4.18	136.75	2.43	26.07	46.5	26	119.5	21.55	1.65	18.5	15	32.77282217	1	0	0	1	0	0	1	0	1	1	15.94	35.21	1.49	35.21	1.43	0	1	30	0
90	Male	WHITE	108	95	54	64	17	36.69	12.15	190	13.7	3.86	12.6	2.4	11	8.7	105	105.5	3.9	135.5	1.2	14.3	55.08	29	74	0.5	1.3	49	7	8.362731105	0	0	0	1	0	0	1	0	0	1	13.03	17.24	13.03	18.07	18.07	0	0	18.07	1
64	Male	WHITE	93	108	74	85	15	36.71	10.45	84	13.3	2.75	7.15	2.55	11.5	7.9	80.5	147	3.75	119.5	2.05	22.15	39.6	45.5	127.5	8.75	0.8	9.5	10	20.53334488	0	0	0	1	1	0	1	0	0	0	2.53	11.93	2.53			0	0	30	0
58	Male	OTHER	91	122	68	84	16	37.34	8.98	54	19.88	2.74	3.93	3	11.25	7.63	106.75	127.25	3.65	143.5	1.78	19.35	38.55	14.75	49.75	8.93	0.43	7	6	13.08727008	0	0	0	0	0	0	0	0	0	1	1.76	20.63	1.76			0	0	30	0
63	Male	OTHER	97	134	57	75	23	37.67	10.3	216	13.85	3.38	14.7	3.7	12	8.4	108	190	4.65	140	1.2	14	33.7	410.5	366.5	2.3	0.95	13	5	11.12952109	0	0	0	0	0	0	0	1	0	1	1.62	5.19	1.62			0	0	30	0
70	Female	WHITE	111	95	50	65	12	36.71	11.03	368	14.73	3.55	22.88	3.5	14.33	8.57	91.67	159.67	4.77	134	1.7	18.4	29.8	25	57	1	0.97	10	1	12.0815418	0	0	0	1	0	0	0	0	0	1	6.42	12.93	6.42	13.9	6.2	0	1	13.9	1
76	Male	OTHER	79	93	52	62	16	36.78	7.43	129	29.03	3.03	6.87	3.9	14.5	8.1	101.5	95.5	3.8	138	1.3	14.2	35.2	10	23	2.2	0.85	20	4	10.79354243	0	0	0	1	0	0	0	0	0	0	1.01	11.21	1.01			0	0	30	0
41	Male	WHITE	108	105	72	82	27	37.18	7.65	124	21.3	2.19	23.05	2.6	13.5	8.05	102	148.5	4.7	135	2.2	24.05	37.85	29.5	131.5	15.15	1.7	21.5	10	30.61287681	0	0	1	1	1	0	1	0	1	1	22.81	37.72	22.81			0	0	30	0
61	Male	WHITE	78	121	67	98	24	36.38	14.55	144	15.75	3.78	13.8	3.4	14.2	8.08	112.2	197.4	4.14	144.43	1.9	20.78	31.83	28.5	67	2.75	1.32	19.6	8	20.09955069	1	0	0	0	0	0	0	0	0	1	1.81	1.71	1.81	1.71	1.71	0	1	1.71	1
56	Male	OTHER	91	101	69	79	17	36.56	8.38	248	16.2	2.49	13.3	3.9	23	7.73	99.25	292.33	4.68	137.75	1.23	13.1	40.9	452.75	832	14.58	3.9	36.75	10	31.90218406	0	0	0	1	0	0	1	1	1	1	4.43	9.22	4.43			0	0	30	0
64	Male	OTHER	67	89	55	66	14	36.55	9.93	110	16.73	3.26	10.7	2.57	11.25	7.25	96.25	157.75	3.1	129.5	1.67	18.43	44.2	12	23	3.17	1.1	12	6	17.44684844	0	0	0	1	0	0	0	0	0	0	4.48	12.47	4.48			0	0	30	0
63	Male	WHITE	89	133	89	102	22	36.47	13.7	149	13.5	4.26	12.7	3.6	14.5	9.2	94	227.5	4.3	138	1.2	13.4	25.8	36	24	0.5	0.8	19.5	3	3.716421307	0	0	0	0	0	0	0	1	0	1	8.88	15.62	15.72	15.62	15.62	0	1	15.62	1
63	Male	WHITE	99	131	92	104	25	36.43	13.55	253	12.3	4.4	11.45	3.75	12.5	9.1	95	125.5	4.2	137.5	1.2	12.8	27.5	26.5	19	0.3	0.65	9	0	-0.201608271	0	0	0	0	0	0	0	1	0	1	16.83	15.62	15.72	15.62	15.62	0	1	15.62	1
54	Male	WHITE	116	114	73	84	16	35.97	13	282	13.9	4.22	15.8	3.6	20.75	8.25	94.25	120	3.8	131.5	1.8	19.03	69.87	2149.5	1116.5	1.05	2.53	97.33	8	22.08069619	0	0	0	1	0	0	1	0	0	1	12.8	15.7	12.8			0	0	30	0
68	Male	WHITE	115	102	49	62	20	36.28	8.38	71	19.23	2.33	10.3	4.28	37.83	10.86	86.83	174	3.9	132	3.28	35.07	79.4	83.33	177	13.45	3.57	116.67	17	41.7364401	1	0	0	0	1	1	1	1	1	1	2.01	2.27	2.01	2.27	1.93	0	1	2.27	1
68	Male	WHITE	73	102	50	63	24	37.04	9.1	110	14.25	2.62	12.3	4.8	17.25	8.9	109	155.25	5.23	136.25	2.5	27.15	70.85	41	45	3	1.88	33	11	26.88648155	0	0	0	1	1	0	0	1	0	1	2.02	2.27	2.01	2.27	1.93	0	1	2.27	1
56	Female	WHITE	99	135	81	94	18	36.64	9.65	135	16.35	3.02	10.05	3.2	13	8.9	107	118	4.5	137	1.5	16.2	30.8	44	88	3.3	0.7	15	5	12.07085693	0	0	0	0	0	1	0	0	0	1	2.93	8.7	2.93			0	0	30	0
53	Male	OTHER	97	98	57	66	18	36.74	10	195	19.2	3.18	7.3	4.1	16	9.3	85.33	100.5	4.27	122.33	2.2	23.2	34.5	19	39	28.4	1.17	68.33	6	29.41259928	0	0	0	1	1	0	1	0	1	0	17.03	28.83	17.03			0	0	30	0
82	Male	OTHER	104	87	56	66	15	36.58	9.7	82	15.4	3.55	5.3	3.5	16	8.5	105.5	212	4.05	134	1.7	18.3	38.5	8	15	1.1	1.25	31.5	9	14.86879268	1	0	1	1	0	0	0	1	0	1	1.32	2.35	1.32	7.85	7.66	0	0	7.85	1
70	Male	WHITE	91	129	67	81	17	37.92	10.85	136	14.7	3.73	7.65	2.6	11.5	7.4	110	179	3.95	141	1.4	15.9	32.5	123.5	27.5	2.7	1.7	57.5	8	19.03109311	0	0	0	0	0	0	1	1	0	1	2.19	17.8	2.19			0	0	30	0
53	Male	OTHER	106	108	54	66	29	36.87	9.58	23	16.18	2.7	7.33	3.6	21.75	8.73	98.25	168.75	3.5	136.5	3.98	44.03	78.08	35.67	43.67	41.7	2.8	110.75	20	45.85510847	0	0	0	1	0	0	1	0	0	1	1.95	2.06	1.95	2.06	1.91	0	1	2.06	1
48	Male	WHITE	114	104	65	76	20	37.55	9.48	63	16.63	3.18	8.53	2.8	17	7.75	102	144.5	3.95	140	1.5	16.15	26.35	22	60	3.9	0.9	16.5	6	15.10740045	0	0	0	0	0	0	1	0	0	1	2.61	9.75	4.43			0	0	30	0
49	Male	WHITE	112	101	60	72	15	36.5	8.37	117	15.99	2.81	14.67	2.3	17.25	7.67	93	112	4.5	124.5	2.8	30.54	41.62	25	53	11.2	1.4	30	14	30.31393086	0	0	0	1	0	0	0	0	0	1	4.43	9.75	4.43			0	0	30	0
49	Male	WHITE	92	113	63	77	15	36.94	7.23	240	22.5	2.77	9.47	2.9	14.33	8.43	90.33	118	4.9	127	2.05	22.25	33.4	26	112	12.9	1.33	26.67	11	26.8652874	0	1	0	1	0	0	1	0	0	1	1.97	9.75	4.43			0	0	30	0
77	Male	WHITE	69	115.684948	62.52382859	75.32932692	17	36.58	12.1	172	15.4	3.68	9.07	3.55	19	8.87	101.33	120.67	4.73	136	2.83	28.87	42.2	19	30.5	1.8	5.5	92.33	12	36.61737201	1	0	0	1	0	0	1	0	0	1	7.28	24.65	4.91	25.27	4.52	0	1	25.27	1
77	Male	WHITE	78	131	49	68	19	36.97	9.33	298	16.63	3.01	16.98	2.4	13.2	7.62	112.8	130.6	4.92	142.8	1.68	18.55	30.6	31.67	44.33	1.9	2.46	109.6	6	23.28124229	1	0	0	1	0	0	1	0	0	1	19.08	24.65	4.91	25.27	4.52	0	1	25.27	1
85	Female	OTHER	82	95	46	56	19	36.62	9.05	82	19.55	3.15	10.85	2.9	17.5	8.5	99	107	4.7	137.5	1.8	19.4	38.85	15	20	4.55	3.85	68.5	9	31.64145162	0	0	0	0	0	0	0	0	1	1	10.3	22.87	10.3			0	0	30	0
76	Male	WHITE	89	103	57	67	22	36.68	11.15	165	16	3.62	10.35	2.8	13	8.2	103.5	119	3.7	135.5	1.4	15.05	46.43	8.5	12	1.05	0.55	5.5	1	4.661615773	0	0	0	0	0	0	0	0	0	1	2.81	4.85	2.81			0	0	30	0
66	Female	WHITE	90	115.684948	62.52382859	75.32932692	20	36.44	7.72	112	21.54	2.44	11.22	1.95	16	7.03	105.5	120.5	3.83	134.5	2.03	22.3	29.38	8	35.5	2.45	3.6	37.25	8	30.00575052	1	0	0	1	0	0	1	0	0	1	11.73	13.35	1.07	13.35	0.99	0	1	13.35	1
71	Male	OTHER	78	119	68	84	19	36.81	8.25	48	20.3	3.14	5.75	3.2	14.8	8.58	95.4	298.2	4.92	138.6	1.47	16	77.15	25.5	38	1.8	1.7	45.4	15	18.04488484	0	0	0	1	0	0	1	1	0	1	6.78	11.5	6.78			0	0	30	0
81	Female	WHITE	87	122	64	81	16	36.64	8.43	89	23.97	2.6	9.47	2.5	8.75	7.95	100.5	146.75	4.45	131.75	2.13	23.4	71.3	22.67	55	1.1	0.95	17.25	15	14.76796183	1	0	0	1	0	0	1	1	0	1	5.46	0.71	0.09	0.71	0.7	1	0	0.71	1
72	Female	WHITE	104	105	57	68	16	37.03	8	55	17.8	2.7	12.9	2.4	9	8.17	105.67	98.33	4.03	134.33	1.917957339	20.82314534	43.78106127	49	81.5	1.5	1.1	31.67	7	21.05134434	1	0	0	1	0	0	1	0	0	1	2.99	24.62	16.18	24.62	16.01	0	1	24.62	1
82	Male	OTHER	67	94	65	75	24	36.54	11.75	34	17.05	3.54	9.53	3.6	20	8.54	99	169.6	5.02	134.8	1.43	15.25	35.43	13.67	21	0.9	5.8	96.8	16	26.8603913	1	0	0	0	0	0	1	0	1	1	5.12	6.44	5.12	6.44	6.44	1	0	6.44	1
53	Female	WHITE	114	122	67	79	23	37.37	13.98	164	16.08	4.63	22.34	3	15	8.73	118.75	90.25	4.63	146.5	1.46	15.62	36.77	245	375	1.45	1.48	21.75	12	15.8248411	1	0	0	0	0	0	1	0	1	0	2.9	1.89	2.9	1.89	1.89	0	1	1.89	1
64	Female	WHITE	58	139	50	72	23	36.62	12.2	241	14.5	3.78	16.2	2.5	13.5	8.1	93	223.5	3.5	133.5	1.2	12.7	38.4	16	37	1.3	1	32.5	2	9.463738356	1	0	0	0	0	1	1	0	0	1	13.12	4.72	4.8	4.72	4.72	0	1	4.72	1
64	Female	WHITE	85	115.684948	62.52382859	75.32932692	18	37.06	7.65	52	18.55	2.44	3.35	2.5	11.5	7.45	108	252	4.35	137	1.16	12.54	33.36	1863	2527	3.5	0.8	29.5	9	10.69226429	0	0	0	1	0	1	1	0	0	1	2.16	4.72	4.8	4.72	4.72	0	1	4.72	1
58	Female	OTHER	88	95	56	65	21	36.97	7.82	125	15.9	2.67	8.54	3.8	14.75	9.3	100.25	141.25	3.7	138.5	3.02	32.02	37.7	17.2	31.4	2.93	1.88	32.5	9	28.91365657	0	0	0	0	0	0	1	0	0	1	4.27	16.12	2.62	16.12	4.98	1	0	16.12	1
62	Female	OTHER	100	95	56	65	20	36.7	8.5	100	15.83	2.7	9	3.2	12	7.8	106.5	135.5	4.1	146	3.65	39.15	40.33	12	25	1.6	1.05	56	9	23.17447987	0	0	0	0	0	0	1	0	0	1	3.05	16.12	2.62	16.12	4.98	1	0	16.12	1
55	Female	WHITE	113	101	49	62	20	37.36	9.62	52	15.72	2.81	8.36	2.7	26	6.66	98.4	252.6	3.5	143.4	1.88	20.58	47.5	214	2006.8	4.6	3.24	26.2	17	30.51897349	1	0	0	1	1	0	1	0	0	1	7.63	41.61	5.8			0	0	30	0
58	Male	OTHER	93	103	78	87	16	36.93	17.15	146	16.55	5.8	10.6	3	9.33	8.6	97.33	125.67	4.67	139.33	1.5	15.9	29.3	13	18	1.1	1.07	27	8	11.97897496	0	0	0	1	0	0	1	0	0	0	5.4	16.61	11.2	16.61	11.12	0	1	16.61	1
62	Male	WHITE	105	93	72	80	14	36.92	7.74	197	20.54	2.67	15.74	3.1	15.33	8.03	100	140.67	3.4	136.67	2	21.6	70.65	5.67	12.33	0.6	2	26.67	4	18.89574608	1	0	0	1	0	0	1	0	0	0	2.94	11.68	2.94			0	0	30	0
52	Male	WHITE	113	122	80	89	17	36.5	8.14	83	16.54	2.68	6.03	2	10.2	7.06	109.2	150	4.42	142	1.7	18.54	46.46	19	55.5	5.85	0.72	16.8	10	15.90640197	0	0	0	1	0	0	0	0	0	1	25.95	32.91	3.23	32.82	5.91	1	0	30	0
58	Male	OTHER	120	91	58	65	29	36.56	10.8	116	16.45	3.33	1.9	2.8	15	8	106	147	4.7	137	2.13	23.3	77.23	37	53	11.9	0.6	31	6	19.37128011	0	0	0	1	0	0	0	0	0	1	3.18	28.96	3.18			0	0	30	0
53	Female	BLACK	93	120	72	83	18	37.51	8.2	141	17.75	2.72	4.7	2.9	11.33	6.87	108	155.67	3.67	140.67	1.55	17.55	27.2	44.5	103	2.7	0.7	19.33	4	11.67956771	0	0	0	0	0	0	0	0	0	0	1.32	0.87	0.91			0	0	30	0
54	Female	BLACK	132	127	79	90	18	37.2	10.2	101	22	3.35	4.1	2.7	9.5	7.3	106.5	181.5	3.55	137	1.6	18.3	27.2	43	101	3.4	0.65	17	4	12.19731927	0	0	0	0	0	0	0	0	0	0	1.07	0.87	0.91			0	0	30	0
66	Male	BLACK	62	103	50	67	16	36.73	7.9	261	19.8	2.57	18.9	3.8	24	8.5	95	144	4	131	2.5	27.6	64.8	111	335	35.8	3.7	106	12	42.73784432	0	0	1	1	1	0	1	1	1	1	5.43	22.6	5.43	22.6	5.22	0	1	22.6	1
76	Male	WHITE	84	112	68	78	15	36.56	11.47	81	19.53	3.24	7.63	2.4	16	7.3	101	107	3.4	137	1.65	17.55	62.05	16.5	36.5	3	0.8	16.5	8	14.05595389	0	0	0	1	0	0	0	1	0	1	1.41	8.29	3.34	8.29	4.66	1	0	8.29	1
76	Male	WHITE	78	105	58	69	13	36.72	8.7	98	20.25	2.44	7.25	3.5	15.5	7.55	98.5	99	3.9	132	1.57	16.87	92.67	15.5	28	2.5	2.2	33.5	13	22.49116284	1	0	1	1	1	1	1	1	0	1	2.9	8.29	3.34	8.29	4.66	1	0	8.29	1
39	Male	OTHER	80	141	67	87	18	36.98	6.93	43	19.33	2.13	6.24	2.5	9.75	7.75	104	150.5	3.85	140.25	1.78	19.33	38.73	18	35.5	13.35	0.8	8.75	12	20.54851783	0	0	0	1	0	0	0	0	0	0	7.94	7.68	7.94	7.71	7.65	0	1	7.71	1
30	Male	WHITE	100	123	73	87	25	36.97	7.6	177	21.73	2.03	28.55	3.2	18.75	9.15	97.75	109.75	3.68	135	2.5	27.35	41.2	40	103	39.4	4.25	81	8	44.42630565	0	0	0	1	1	0	1	0	1	1	2.15	12.05	1.6			0	0	30	0
73	Male	BLACK	75	115	69	79	18	36.68	13.6	126	19.45	4.46	10.15	2.25	17.67	9.57	88.67	209.33	5.97	128	2.95	32	34	541	1983.5	3.75	2.5	38	8	32.31135729	0	0	0	0	0	0	1	1	1	1	3.07	3.14	3.07	3.14	3.01	0	1	3.14	1
58	Male	WHITE	86	143	77	92	15	37.48	11.77	54	15.9	3.8	6.43	2.8	9.67	9.3	111.33	140.33	3.5	141.33	1.5	16.6	37.8	37.33	61	3.17	1.03	14	5	15.61519235	0	0	0	0	0	1	0	0	0	1	3.01	4.97	3.01			0	0	30	0
58	Female	OTHER	82	100	58	72	20	37.21	7.46	322	22.22	2.62	49.74	2.9	13	8.4	107	159.5	4.55	136.5	1.9	20.9	46.1	91	113	17.05	1	43.5	15	24.3394113	1	1	0	1	0	0	1	0	0	1	3.36	32.77	2.66			0	0	30	0
76	Male	WHITE	86	96	49	60	24	36.46	7.4	292	18.03	2.61	13.7	2.3	8.33	7.8	99.33	144	4.27	144.67	1.47	15.73	76.73	24	37	1.4	1.63	71.67	5	16.69251469	0	0	0	0	0	0	1	1	0	1	1.25	24.14	4.6	24.14	4.5	0	1	24.14	1
61	Male	OTHER	100	104	58	69	18	36.21	8.38	85	22.08	2.6	13.45	2.85	16.4	7.95	93.8	124.6	3.72	126.8	2.3	25.3	109.33	138.5	409	12.5	1.78	29.4	17	30.82402635	1	0	0	1	0	0	1	1	0	1	1.39	4.39	1.39	5.06	1.06	0	1	5.06	1
57	Male	BLACK	116	107	76	86	18	37.72	12.15	84	16.65	3.85	7.47	3.2	13	7.5	102.5	211	4.25	142	1.9	20.75	28.45	53	98.5	1.85	0.6	31.5	5	11.05556402	0	0	0	1	0	0	0	0	0	0	3.61	54.77	54.85	54.77	54.76	0	1	30	0
43	Female	BLACK	110	127	68	81	32	37.48	8.03	110	25.68	2.29	8.4	2.85	17.75	7.93	98.5	91.25	2.7	138	1.73	18.73	44.6	60	226.33	30.43	0.63	3.5	9	21.05760191	1	0	0	0	0	1	1	0	0	1	14.75	40.78	14.75			0	0	30	0
42	Female	WHITE	103	106	67	77	23	37.83	6.4	129	18.9	1.75	6.5	2.4	11.67	6.85	104.67	83.67	3.1	143	1.3	14.9	30.6	78	319.5	9.85	0.67	3	8	14.18255155	0	0	0	0	0	1	0	0	0	1	3.84	40.78	14.75			0	0	30	0
57	Male	OTHER	105	142	90	100	23	37.37	13.07	73	22.93	5.95	12.51	2.87	14.4	7.88	107	246.8	4.18	137.8	1.16	12.78	30.74	151.2	421.6	1.32	1.5	21	8	13.02205311	0	0	0	0	0	0	1	0	0	1	1.86	5.59	1.86			0	0	30	0
65	Male	WHITE	101	154	85	101	15	37.13	9.6	110	12.88	3.11	9.33	3.8	17.5	8.35	104.5	163.5	3.85	142	1.3	14.25	31.15	32	38	0.95	0.85	14.5	2	7.619284954	0	0	0	0	0	0	0	0	0	0	1.26	2.25	1.26			0	0	30	0
48	Female	WHITE	73	84	49	57	19	36.22	7.75	131	26.15	2.59	9.95	3.7	20	9.3	91	62	4.3	132	1.4	15.7	36.5	19	58	2.7	2.8	37	9	23.80643857	1	0	0	1	1	0	0	0	0	1	1.14	1.22	1.14			0	0	30	0
56	Male	WHITE	100	101	62	71	22	37.77	12.4	34	13.9	3.94	40.55	2.15	20	6.55	101.25	185.75	5.13	136.25	1.63	17.23	53.8	60.5	129.5	5.2	4.55	55.25	16	32.63379339	1	0	0	1	0	0	1	0	1	0	4.27	3.24	4.27	3.24	3.24	0	1	3.24	1
58	Female	WHITE	86	105	61	75	26	37.19	8.35	64	15.56	2.72	8.38	3.17	21.5	8.37	100.17	352.5	3.97	140.5	1.91	20.93	37.74	3075.83	8054.33	5.53	2.07	29.67	13	27.10470643	0	0	0	0	0	0	1	1	1	1	5.27	6.76	1.08			0	0	30	0
62	Male	OTHER	96	84	49	59	23	36.8	8.55	243	19.6	2.9	14.1	3	19.67	7.77	91	222.67	4.2	133.33	1.25	13.7	32.8	13.5	76.5	0.6	5.6	37	9	23.48516326	0	0	0	0	0	0	0	1	0	1	4.17	8.37	7.35			0	0	30	0
66	Male	WHITE	86	129	67	82	22	36.92	10.5	97	13.17	3.53	8.9	2.6	12.67	8.03	99.67	235.67	4.5	138.33	1.3	14.35	27.55	18	15	1.87	0.7	27.67	8	8.321147817	1	0	0	0	0	0	1	1	0	1	20.81	20.76	20.81	20.76	20.65	0	1	20.76	1
55	Male	WHITE	74	123	79	92	18	36.23	8.5	30	15.4	2.9	8.55	2.9	14	8.7	110.25	274.25	3.65	153.25	1.5	16.58	27.78	16	25	1.4	1.4	46	10	15.46311357	0	0	0	1	0	0	0	1	0	0	1.83	0.83	1.83	1.47	1.47	0	1	1.47	1
57	Female	WHITE	102	113	56	73	12	36.99	6.61	46	23.93	1.99	4.9	3.3	12.33	7.67	111	116.33	3.93	141.33	2.13	23.1	37.98	38	349	7.3	1.17	32	15	23.91525709	0	0	0	0	0	0	1	0	0	1	3.04	16.05	3.04			0	0	30	0
42	Male	WHITE	86	132	84	95	13	36.88	11.1	108	17.4	3.65	5.35	2.5	10	7.1	110	95	3.5	140	1.5	15.9	32.2	16	77	2.7	0.5	7	4	8.092282395	0	0	0	0	0	1	0	0	0	1	6.7	20.57	6.7			0	0	30	0
67	Male	OTHER	97	130	75	93	11	37.21	9	119	16.3	2.7	10.97	2.8	9.5	8	115	181	3.45	148.5	1.5	16.4	29.5	35.5	155.5	3.35	1	23.5	5	15.54107932	0	0	0	0	0	0	0	1	0	1	1.05	5.03	1.05			0	0	30	0
49	Female	WHITE	84	104	61	74	13	36.76	10.55	87	14.15	2.9	9.45	3.5	12	10.6	85.67	199.67	4.77	123	1.7	18.65	47	23.5	44.5	4.45	1	19.67	6	18.0162139	0	0	0	0	0	0	1	1	0	0	1.75	10.8	1.84			0	0	30	0
49	Female	WHITE	103	115.684948	62.52382859	75.32932692	19	37.03	8.7	80	18.8	2.71	18.25	4.18	13.75	9.58	96.25	260.75	3.95	134.25	1.9	20.73	37.81	113	193.75	5.6	1.18	23.75	10	21.71479444	0	0	0	0	0	0	1	1	0	1	1.84	10.8	1.84			0	0	30	0
64	Male	OTHER	72	121	55	70	14	36.84	7.83	121	23.7	2.59	13.9	3.2	16.33	8.1	99.67	122.33	3.43	136.67	2.17	22.7	35.6	45	89	7.2	1.83	48.33	7	28.35227436	0	0	0	1	1	1	1	0	0	1	1.53	13.8	1.53			0	0	30	0
59	Male	WHITE	91	120	76	85	19	36.41	9.35	59	15.6	3.03	14.63	3.1	22	8.78	102.4	132.8	5.18	140.4	1.87	19.9	72	15	28	4.7	1.4	35	17	22.51033601	1	0	0	1	1	0	0	0	0	1	13.35	21.34	13.35			0	0	30	0
50	Male	WHITE	99	101	55	66	18	37.88	15.07	173	19.13	6.18	28.6	3.1	19.33	7.4	98	149	5.5	127.33	1.55	17.2	37.35	27.5	54	2	2.27	49	12	21.80384456	1	0	0	0	0	1	1	0	0	1	22.89	37.74	0.27			0	0	30	0
64	Male	OTHER	103	82	51	57	13	36.82	7.4	77	17.13	2.45	6.23	1.8	7.5	7.5	104.5	109	4.3	136.5	1.7	18.8	56.8	15	41	1.9	0.8	15.5	4	12.66376032	0	0	0	0	0	0	1	0	0	1	4.4	16.63	4.4			0	0	30	0
64	Male	OTHER	83	95	56	65	15	36.66	12.43	137	20.43	4.3	19.17	1.8	12.33	8.17	101.67	98.33	4.9	135.33	1.7	18.1	55.07	23	64.5	8.55	1.5	55.33	9	24.36495775	1	0	0	1	0	0	1	0	0	1	5.01	16.63	4.4			0	0	30	0
63	Female	WHITE	76	85	55	62	17	36.37	9.63	46	22.13	2.86	8.43	2.1	13	8.65	98.5	84.5	4.05	131.5	1.57	17.17	43.03	29	66	1.1	4.3	41	9	25.80126518	0	0	0	0	0	0	0	1	0	0	1.83	5.73	6.69	6.54	6.5	0	1	6.54	1
63	Female	WHITE	87	93	53	64	13	36.61	9.95	26	22.4	3.13	9.4	2.35	10.67	8.43	99.67	141.33	4.17	131.33	1.65	17.8	50.2	27	55.5	1.9	2.5	34.67	8	23.23379322	0	0	0	1	0	0	0	1	0	0	1.03	5.73	6.69	6.54	6.5	0	1	6.54	1
69	Female	WHITE	72	124	52	68	16	37.24	7.7	43	20.75	3.21	5.1	3.05	13.67	8.23	116.33	129.67	3.73	146	1.85	20	36.1	30.33	72.67	1.37	0.73	16.67	8	11.49828193	0	0	0	0	0	1	0	0	0	1	2.24	13.97	11.18			0	0	30	0
69	Female	WHITE	97	130	47	65	17	37.44	8.1	89	19.8	2.88	5.9	2.3	11	8.2	105	132	4.6	137	1.7	18.8	60.3	60	147	1.3	0.8	23	7	11.22928955	1	0	0	1	0	1	1	0	0	1	1.86	13.97	11.18			0	0	30	0
40	Male	WHITE	110	85	58	68	25	36.93	7.31	65	17.66	2.28	13.11	1.4	19	7.72	107.2	112.6	4.36	142.4	2.8	30.87	76.11	112	611.29	6.86	0.92	6.6	12	24.4429496	0	1	1	1	1	0	1	0	1	1	31.9	32.45	31.9	32.45	31.78	0	1	30	0
55	Female	WHITE	85	105	51	63	13	37.22	7.2	33	13.17	2.01	4.27	4.4	13	8.9	101.5	116	4.15	133	2.2	24	97.65	30	78	9.1	0.85	36.5	7	22.05269356	1	0	0	1	0	0	1	0	0	1	5.82	6.88	5.82	6.88	5.8	0	1	6.88	1
52	Male	WHITE	50	128	75	88	16	36.96	10.8	70	15.4	2.94	3.2	2.3	10	7.4	104	125	4.4	133	1.45	16.7	37.55	64	134	2.4	0.8	14	4	11.76529987	0	0	0	0	0	0	0	0	0	0	1.73	2.88	1.73			0	0	30	0
68	Female	WHITE	88	108	61	74	14	37.16	8.4	263	15.35	2.18	15	3.2	11.5	8	105.5	121.5	5.6	140.5	1.2	13	29.1	10	52	0.7	1.55	29	3	11.31786984	0	0	0	0	0	0	1	0	0	1	1.01	8.81	1.01			0	0	30	0
56	Female	WHITE	106	134	75	91	21	37.33	13.55	79	15.65	4.07	6.7	3.7	12.5	8.4	104.5	98	3.4	136.5	1.7	18.65	34	39	96.5	4.15	0.45	7.5	6	10.11066726	0	0	0	0	0	0	0	0	0	0	1.48	5.32	1.48			0	0	30	0
59	Female	OTHER	93	115.684948	62.52382859	75.32932692	19	37.22	11.02	83	14.28	4.02	7.23	3.38	12.83	7.73	107.83	226.67	4.23	139.5	1.36	14.8	33.46	1594	2575.33	1.22	0.93	14.67	8	9.930983353	0	0	0	0	0	0	0	0	0	1	2.12	6.89	2.12			0	0	30	0
53	Male	WHITE	85	100	58	67	13	36.64	7.84	49	20.96	2.11	10.62	3.3	15	9.13	91.33	116	5.37	130	2.37	25.7	82.6	21.5	55	28.25	1.03	44.67	12	29.0065785	0	1	0	1	0	0	1	0	0	0	2.25	22.09	2.25			0	0	30	0
51	Male	WHITE	67	114	65	78	13	36.89	12.9	30	14.4	3.45	4.1	2.8	12	8.6	107.5	94.5	4.6	138	1.5	16	34	47	83	3.2	0.7	16	8	11.95454006	0	0	0	0	0	0	0	0	0	0	1.14	14.1	11.77	14.1	11.7	0	1	14.1	1
50	Male	WHITE	75	112	62	76	12	36.76	12.9	33	18.6	3.67	3.7	2.9	9	9.1	107	95	4	140	1.8	19.8	36.2	57	73	2.3	0.8	15	8	14.02612335	0	0	0	0	0	0	0	0	0	0	4.82	14.1	11.77	14.1	11.7	0	1	14.1	1
50	Male	WHITE	66	115.684948	62.52382859	75.32932692	13	36.99	10.58	48	19.36	3.26	5.38	2.6	8	7.85	108.5	100.5	4.2	139	1.5	16.35	31.38	45	68	2.35	0.6	16.5	11	9.312297932	0	0	0	1	0	0	0	0	0	1	2.38	14.1	11.77	14.1	11.7	0	1	14.1	1
36	Female	WHITE	125	102	68	76	29	37.58	10.45	368	18.1	3.26	18.15	1.9	14	7	101.5	122.5	4.05	135	1.9	20.65	33.5	61.5	421.5	7.3	0.4	4.5	8	12.36402626	1	0	0	1	0	0	1	0	1	1	26.28	63.96	26.28			0	0	30	0
61	Male	OTHER	79	119	64	76	16	36.84	10.53	67	15.3	2.96	5.03	2.7	13.5	7.8	106	236	5	135.5	1.3	14.1	30.2	32	34	0.8	1.05	34.5	5	8.991919009	0	1	0	0	0	0	0	1	0	1	1.99	18	9.32			0	0	30	0
67	Male	OTHER	104	115.684948	62.52382859	75.32932692	17	37.17	8.67	46	18.43	2.75	6.72	3.27	21.5	8.87	102.33	282.83	4.38	144	1.86	20.55	38.65	2222.17	3118	3.88	2.35	36.83	10	26.68226823	0	0	0	0	0	0	1	1	1	1	9.32	18	9.32			0	0	30	0
56	Female	WHITE	92	153	92	148	19	37.15	12	200	14.4	3.83	18.45	4	12.33	8.8	110.33	122.67	3.37	147.33	1.1	11.7	24.9	46	89	1.1	0.8	24	3	5.722262707	0	0	0	0	0	0	0	1	0	1	5.93	10.81	5.54			0	0	30	0
51	Female	WHITE	105	127	68	84	20	37.13	13.2	70	19.9	4.29	3.1	3.5	12	8.7	109	95	3.2	140	1.55	17.1	35.15	28	82	4.4	0.3	11	8	5.416900654	1	0	0	0	0	0	1	0	0	1	21.77	35.72	21.77			0	0	30	0
74	Male	WHITE	98	93	50	63	27	36.57	7.75	47	20.25	2.19	8.75	2.4	6.5	9	112	202.5	4.35	140	2.1	22.4	54.1	23	33	5.3	2.6	63.5	12	30.18787457	0	0	0	1	1	0	1	0	0	0	1.05	24.61	1.05	24.61	1.08	1	0	24.61	1
60	Female	WHITE	66	115	58	71	24	37.01	7.85	152	15.5	2.06	8.9	4.7	13.33	10.2	100.67	150.33	3.8	141.67	2.15	23.05	43.65	31	60	9.8	1.53	21.67	11	27.70045748	0	0	0	1	0	0	1	0	0	1	3.93	15.34	3.93			0	0	30	0
78	Female	WHITE	65	93	42	54	18	36.67	9.75	114	15.25	3.32	13.45	3.55	9.25	8.4	106	110.5	3.6	138.25	1.65	18	61.4	19	46.67	0.83	0.73	10.5	3	8.322575591	0	0	0	1	0	0	0	0	0	1	5.35	1.39	0.81	1.39	0.7	0	1	1.39	1
60	Female	OTHER	103	92	55	67	19	37	8.93	352	15.27	3.3	19.13	2.2	18	6.85	105.2	229.8	4.82	132.2	1.35	14.7	27.4	21.33	31	1.4	1.7	20.2	3	16.14114885	0	0	0	1	0	0	1	1	0	0	1.02	7.55	1.02			0	0	30	0
65	Male	WHITE	62	115.684948	62.52382859	75.32932692	17	35.37	9.88	48	20.6	3.19	0.78	3.1	26.2	8.58	103.6	196.8	4.44	139.4	2.8	28.4	49.95	18	22	6.2	6.6	136	11	42.91779034	1	0	0	1	1	0	1	0	1	1	29.82	29.81	29.82			0	0	30	0
48	Male	OTHER	107	115.684948	62.52382859	75.32932692	15	37.49	8.6	149	15.7	2.83	8.08	3.2	18.83	7.03	94.83	119.17	5.83	128.67	1.1	11.7	32.1	107	280	0.3	6.53	68.5	9	20.90367126	0	0	0	0	0	1	1	0	0	1	9.7	13.74	9.7			0	0	30	0
50	Female	OTHER	99	94	60	68	32	37.07	8.15	186	17.85	2.92	10.3	3.3	12.5	7.75	114.5	139	3.35	140.5	1.7	18.5	43.7	12.5	22.5	3.25	0.5	2.5	4	10.19493378	0	0	0	1	0	1	0	0	0	0	3.08	87.33	1.14	87.33	5.44	1	0	30	0
55	Male	WHITE	71	105	52	68	13	36.83	6.97	46	17.57	1.93	2.5	2.55	12.33	8.43	105.67	107.67	3.57	138.67	3.47	37.93	39.9	23.67	94.33	9.3	1.23	13.67	14	30.77511149	0	0	0	1	1	0	0	0	0	1	2.61	15.12	4.41			0	0	30	0
55	Male	WHITE	89	111	54	70	23	35.83	8.37	91	17.67	2.18	7	3.3	15.5	9.85	102.5	135	4.4	136.5	3.55	38.45	42.5	17	44	10.95	1.95	42.5	16	36.0577634	1	0	1	1	1	0	1	0	0	1	8.04	15.12	4.41			0	0	30	0
61	Male	OTHER	58	114	65	76	12	35.33	7.86	19	16.84	2.37	2.98	2.77	21	7.75	111	269	4.58	147.5	2.62	26.44	82.08	1929.33	8725.25	3.3	1.95	32.75	21	28.12170639	1	0	0	0	1	0	1	0	1	1	3.61	2.92	3.61	2.92	2.92	0	1	2.92	1
60	Male	WHITE	86	103	52	67	18	36.75162381	7.1	103	17.47	2.21	7.3	2.3	16.67	6.63	82.33	77.67	4.03	116	2.93	32.17	60.63	127.5	368	23.25	3.57	34.33	15	42.54151329	1	0	1	1	1	0	1	0	1	1	12.73	19.73	12.73	22.4	22.36	0	0	22.4	1
59	Male	WHITE	117	139	84	96	27	36.54	9.25	270	17.05	3.18	15.15	2.3	19.75	7.88	104.75	99.5	4.1	139.75	1.9	21	43.78106127	22	38	7.9	3.93	95.25	9	34.52938406	1	0	0	0	0	0	1	0	1	1	15.25	34.81	15.25			0	0	30	0
44	Male	OTHER	96	116	69	80	15	36.65	8.83	104	14.68	2.73	7.3	5	15.75	9.53	111	121.25	3.85	140.5	1.67	18.3	58	26	42.5	1.55	2.38	54.25	10	22.12837992	0	0	0	1	1	1	1	0	0	0	1.26	21.66	21.36	21.66	21.6	1	0	21.66	1
61	Male	WHITE	83	115.684948	62.52382859	75.32932692	14	37.01	9.28	60	18.08	2.98	15.04	2.97	12.5	9.33	107	198	4.05	146	1.52	16.56	34.18	340.67	412	3.08	1.85	36.33	10	21.25911619	0	0	0	1	0	0	1	0	0	1	2.27	8.74	2.27			0	0	30	0
66	Male	WHITE	97	106	60	70	14	36.67	10.8	113	16.2	3.08	11.75	2.8	13	7.9	98.5	112	3.6	136	1.5	16.45	37.85	41	51.5	1.55	0.65	27	11	8.505220343	0	0	0	1	0	1	0	0	0	1	2.9	34.8	2.21			0	0	30	0
67	Male	WHITE	113	129	74	87	15	36.81	9.03	73	20.43	3.17	14.57	2.67	11.33	8.05	110	105	3.57	143	1.6	17.4	43.13	49	49.33	1.75	0.73	22	7	10.7976065	0	0	0	1	0	1	0	0	0	1	3.77	34.8	2.21			0	0	30	0
67	Male	WHITE	84	101	55	66	19	37.04	8	84	23.15	2.61	12.7	2.15	11.5	6.9	97.5	131.5	4.35	137	2.05	22.55	48.2	67	115	3.3	1.25	50.5	10	21.1183164	0	1	0	1	1	0	1	0	0	1	2.21	34.8	2.21			0	0	30	0
49	Female	BLACK	89	109	66	76	16	37.2	7.33	46	15.2	2.32	1.7	3.5	11.75	7.35	106	175	3.53	138.75	1.33	14.6	34.13	25.5	29	1.4	0.6	8.5	8	6.007267988	1	0	0	0	0	0	0	0	0	0	2.9	25.37	2.45	25.37	2.17	0	1	25.37	1
77	Male	WHITE	74	130	56	73	23	36.74	12.4	136	17.7	3.91	17.4	2.9	13	7.66	103	320.2	4.36	134.8	1.55	16.8	30.75	12.5	17.5	0.65	1.84	56.2	5	15.54555232	0	0	0	0	0	0	1	1	0	1	2.3	4.06	2.3			0	0	30	0
71	Female	WHITE	89	125	65	80	18	36.71	9.2	42	16.1	3.16	11	2.8	12	8.9	106	88	2.8	135	1.5	15.9	37.3	54	73	1.8	1.4	42	7	16.41308211	0	0	0	1	1	0	1	1	0	1	2.98	12.93	2.98			0	0	30	0
68	Male	WHITE	85	104	65	77	17	36.75162381	8.2	78	17.9	2.62	10.91	3.23	21.5	9.43	106.75	143.25	3.5	141.5	1.58	17.43	49.73	36.67	78	9.67	1.78	40.75	19	25.64827519	0	0	0	1	1	0	1	1	0	1	4.49	26.94	2.61	26.94	2.53	0	1	26.94	1
48	Male	OTHER	89	105	73	80	12	36.61	9.6	98	16.5	3.07	8.25	3.4	10.5	8.9	102	113	3.75	134.5	1.45	15.7	42.4	18.5	35.5	1.45	0.75	11.5	4	9.242904642	0	0	0	0	0	0	0	0	0	0	1.13	21.97	2.75			0	0	30	0
50	Male	WHITE	127	115.684948	62.52382859	75.32932692	27	37.17	9.88	61	15.95	2.72	18.3	2.1	21.6	7.24	94.8	78.4	4.42	132.4	3.43	37.3	98.23	165.310688	358.33	7.83	2.86	16.8	15	38.07013616	1	0	0	1	0	0	1	0	1	1	1.27	1.2	1.27	1.2	1.2	0	1	1.2	1
62	Female	WHITE	80	116	72	82	18	36.93	8.67	472	21.93	2.89	4.63	2.8	12	7.8	107	73	3.6	141	1.5	15.8	39.5	34	125	1.1	0.5	23	4	4.698063173	0	0	0	0	0	0	0	1	0	1	1.06	2.83	1.06			0	0	30	0
57	Male	OTHER	92	115.684948	62.52382859	75.32932692	31	36.75162381	8.7	37	23.28	2.87	34.58	3	27.4	8.14	90.6	129.2	4.38	135	3.56	38.2	47.94	1816	14244	13.2	2.18	15	19	37.86267679	1	0	0	1	0	0	1	0	1	1	1.33	1.26	1.33	1.26	1.26	0	1	1.26	1
58	Male	WHITE	75	101	49	61	23	36.67	11.2	113	15.7	3.05	5	2.5	10	8	104.5	245.5	3.98	129.75	1.2	12.8	32.4	51	60	2.3	1.13	27.75	8	12.79002067	0	0	0	0	0	0	1	1	0	1	2.15	2.23	2.15			0	0	30	0
53	Male	WHITE	99	115.684948	62.52382859	75.32932692	16	36.76	9.2	58	17.79	2.98	7.68	2.85	11.33	8.13	106.83	196.5	3.95	137.67	1.6	17.46	45.94	342.17	297.83	2.38	0.98	18.83	7	14.77834058	0	0	0	1	0	0	1	0	0	1	3.13	13.7	1.45			0	0	30	0
63	Female	OTHER	91	115	65	80	16	106.27	9.4	43	17	3.01	5.9	2.6	8.5	7.45	94.5	112.5	4.05	120.5	1.917957339	20.82314534	43.78106127	38.5	34.5	6.15	0.55	13.5	6	21.05134434	0	0	0	1	0	0	1	0	0	0	1.9	5.15	0.96	25.59	25.44	0	0	25.59	1
63	Female	OTHER	91	114	67	81	18	36.92	8.9	36	15.7	2.85	10.1	2.3	9	7.9	94	142	5.3	122	2.3	25.3	39.1	46	69	7.3	0.5	23	7	16.63932869	0	0	0	1	0	0	1	0	0	0	3.45	5.15	0.96	25.59	25.44	0	0	25.59	1
59	Female	OTHER	105	104	61	71	14	37.2	13.38	45	15.3	4.24	11.55	2.5	11.67	8.43	99.33	137	3.83	127	1.93	21.33	29.1	93	134.5	7.2	0.67	14.67	10	17.42368	0	0	0	1	0	1	0	0	0	1	3.82	5.15	0.96	25.59	25.44	0	0	25.59	1
59	Female	OTHER	106	108	59	70	18	37.22	10.18	42	17.3	3.4	10.58	2.4	12.5	7.75	110	120.5	4.5	141	1.9	21.05	38.45	37	54	4.3	0.5	17.5	10	12.49890979	0	0	0	1	0	1	0	0	0	1	2.12	5.15	0.96	25.59	25.44	0	0	25.59	1
64	Female	OTHER	97	94	52	65	18	36.64	6.23	49	17.28	2.02	11.23	2.6	11.5	8.25	92	89	6.2	117	2.73	29.53	48.73	30	35	5.7	1.7	35	9	29.33525253	0	0	0	1	0	0	1	0	0	0	3.06	5.15	0.96	25.59	25.44	0	0	25.59	1
49	Female	OTHER	87	125	60	75	17	36.67	8.5	56	15.85	2.5	16.35	2.5	12	7.95	99.5	111.5	4.1	131.5	1.65	17.65	37.45	20	49.5	4.95	1.15	25	6	19.42189005	0	0	0	1	0	0	0	1	0	0	1.26	11.09	10.07	11.09	11.05	1	0	11.09	1
56	Male	WHITE	93	110	60	71	21	36.44	10.5	48	21	2.85	5.35	2.7	15.5	10.45	86	69	4.4	126.5	3.5	37.4	72.2	67.5	195.5	41.9	0.75	61.5	9	31.82720824	0	0	0	1	1	1	1	1	0	1	4.49	18.4	4.49	18.4	4.25	0	1	18.4	1
51	Female	WHITE	75	104	69	81	18	36.67	9.6	123	14.8	3.31	8.5	3.4	10	8.3	116	145.7150779	4.1	143	1.4	15.7	31.5	12	21	0.5	0.6	41	1	2.689791488	0	1	0	0	0	0	0	0	0	0	1.08	4.87	1.08			0	0	30	0
62	Female	WHITE	66	90	50	60	17	36.69	9	57	18.73	2.65	7.87	3.5	11.67	9.83	99.67	110	3.7	134.67	1.4	15.93	34.27	14	25	1.3	0.8	21	7	9.054742184	0	0	0	1	0	0	0	0	0	1	3.48	33.73	3.48			0	0	30	0
34	Female	WHITE	99	141	87	103	22	36.69	8.1	215	14.5	2.68	8.5	3	12.5	9	98	507.5	4.85	137.5	1	10.8	31.9	13	16	6.432192321	2.85	71.5	7	21.05134434	0	0	0	0	0	0	1	1	0	1	19.84	30.77	19.84			0	0	30	0
66	Male	WHITE	55	136	67	83	16	36.49	12	136	13.45	3.87	6.25	3.9	17	9.65	108	109	3.75	141	1	11.1	29.35	14	30	0.85	1.65	24.5	4	10.60809795	0	0	0	0	0	0	0	0	0	0	2.08	13.74	2.08			0	0	30	0
47	Male	WHITE	75	94	65	75	16	36.56	6.6	60	14	2.06	13.43	3.2	13.5	8.45	100	139	3.6	133	2.3	24.85	49.25	8.5	12.5	0.8	3	63.5	11	25.42881916	1	0	1	1	1	0	1	0	1	1	29.32	60.75	29.32			0	0	30	0
57	Female	WHITE	105	97	61	70	22	37.16	9.2	108	16.3	2.86	20.9	3.7	18	8.9	107	86	3.5	136	1.6	17.5	43.8	26	67	2.7	4	56	10	28.71536939	0	0	0	1	0	0	1	0	1	1	6.32	7.97	6.32	7.97	6.2	0	1	7.97	1
77	Male	WHITE	69	104	42	57	15	36.84	11.53	108	15.57	3.04	11.53	3	16	8.7	92	189.5	3	129.5	1.9	20.4	34.1	56	104	35.4	1.2	32	9	28.8457515	0	0	0	0	0	1	1	1	0	0	2.23	4.32	2.23	4.32	2.08	0	1	4.32	1
60	Female	WHITE	105	136	78	92	23	36.66	8.83	110	17.34	2.77	12.06	4.27	16.33	10.43	108.33	149.67	3.4	143	2.15	22.3	51.27	12.33	22.67	7.95	2.6	41	11	31.98407425	0	0	0	1	1	0	1	0	0	1	8.71	26.19	1.71			0	0	30	0
61	Female	WHITE	79	125	64	78	20	36.14	8.25	90	18.5	2.63	12.3	3.9	16	10.05	113	59.5	3.4	141.5	2.25	23.1	63.55	12	14	3.4	4.5	48	9	34.53231024	0	0	0	0	0	0	1	1	0	1	1.71	26.19	1.71			0	0	30	0
60	Female	WHITE	123	119	65	78	21	37.31	9.25	132	15.5	3.02	16.2	3.25	16.5	10.2	107	106	5.15	138.5	2	21.2	52	23	38	3.6	1.75	27	11	24.39070145	0	0	0	1	0	0	0	0	0	1	3.04	26.19	1.71			0	0	30	0
71	Female	WHITE	102	107	59	75	16	36.45	7.73	182	20.16	2.42	9.19	2.73	20.5	8.05	87.17	152.17	4.87	131.5	1.56	17	36.45	18.25	46	3.8	2.83	70.67	14	26.41223336	1	0	0	1	1	0	1	0	1	1	7.59	8.12	7.59	8.12	7.51	0	1	8.12	1
70	Male	WHITE	94	129	75	88	16	36.04	7.8	240	19.2	2.37	11.9	3	15.5	10.5	105	106.5	4.85	134	1.95	20.65	42.15	34	57	6.6	2.15	79	7	28.3683395	0	0	0	1	0	1	0	0	0	1	3.43	13.95	13.26	13.95	13.21	0	1	13.95	1
70	Male	WHITE	82	115.684948	62.52382859	75.32932692	17	37.19	9.78	90	18.13	3.14	7.43	2.88	14.25	8.73	105.75	177.75	4.58	139.75	1.6	17.58	63.79	85.25	583.75	19.38	2.4	53.75	12	31.27710974	0	0	0	1	0	0	0	0	0	1	2.33	13.95	13.26	13.95	13.21	0	1	13.95	1
60	Female	OTHER	108	95	56	68	18	98.79	8.35	126	16.9	2.4	34.1	3.4	19	9.2	103	148.33	4.17	147.33	2.55	27.5	37.5	98	93	18.35	3.7	65	10	40.4333905	1	0	0	1	1	0	1	0	1	1	12.33	27.68	6.11	27.68	5.95	0	1	27.68	1
58	Female	WHITE	98	95	56	68	11	36.56	7.4	172	18.57	2.41	22.93	2.4	10.67	8.27	90.67	95.67	5.57	118	1.9	20.85	38.1	25	42.5	6.2	1.03	34.67	7	20.79843759	1	0	1	1	0	0	1	0	0	1	2.66	7.6	2.66			0	0	30	0
57	Female	WHITE	85	102	66	76	15	36.64	7.9	162	19	2.58	11.05	3.7	13.5	9.3	99	90	4.35	132.5	1.5	16.6	34.4	31.5	64.5	5.8	1.35	43	10	20.48791309	0	0	0	1	0	0	1	0	0	1	1.62	7.6	2.66			0	0	30	0
51	Female	WHITE	80	112	65	79	22	36.82	8.32	80	16.74	2.78	7.48	2.2	19.5	6.65	101.5	88.5	3.55	137	1.45	15.8	29	6.5	26.5	4	1.7	53.5	7	20.90981688	0	0	0	0	0	0	1	0	0	1	2.09	8.91	2.09			0	0	30	0
68	Male	WHITE	106	97	59	71	23	36.69	12.4	33	16.55	3.81	14.88	2.8	12	7.65	91.75	122.25	4.78	125.25	2.05	22.25	47.35	107	147	4.27	1.33	35	15	22.68606843	1	0	0	1	1	0	1	0	1	1	14.09	17.79	14.09			0	0	30	0
41	Male	OTHER	97	124	48	68	16	36.75162381	9.25	122	13.25	2.68	11.8	3.45	14.33	9.4	84.67	134.67	5.13	118.33	1.8	19.15	72.93	33.5	70	2.2	1.9	30	6	22.13612116	1	0	0	0	0	0	1	0	0	0	4.5	139.81	1.95			0	0	30	0
62	Male	WHITE	112	136	67	82	22	37.59	7.5	106	19.9	2.6	16.65	2.15	8	7.9	122.33	123.67	3.5	146.67	1.85	19.35	35.25	42.5	79	3.3	1.2	48.33	7	19.57792339	0	0	0	0	0	0	1	0	0	0	2.4	2.31	2.4	2.31	2.3	0	1	2.31	1
53	Male	WHITE	96	92	62	72	27	36.75162381	9.8	108	14.5	3	13	3.2	15.33	8.33	93.67	188	3.83	133	1.5	16.8	33.7	33	54	5.2	1.43	26.67	6	20.62608325	1	1	0	0	0	0	1	1	0	1	22.93	43.64	1.87			0	0	30	0
79	Male	WHITE	104	96	47	58	24	36.44	10.7	36	19.85	3.24	4.5	2.5	18	7.55	103.5	109	4.33	132.5	2.35	24.88	82.05	78.25	221.25	9.83	2.58	55.67	19	33.70875539	1	0	0	0	0	0	1	1	0	0	1.64	1.64	1.64	1.64	1.54	0	1	1.64	1
51	Male	OTHER	78	103	56	70	17	36.58	9.1	71	18.38	2.65	6.42	2	11.5	7.9	100.5	89.5	3.8	136.5	2.4	26.2	53.25	27.5	80.5	6.55	1.1	17.5	13	24.25174617	1	0	0	1	1	0	1	0	1	1	10.99	10.87	10.99	10.87	10.78	0	1	10.87	1
68	Male	WHITE	79	115.684948	62.52382859	75.32932692	21	3.07	10.4	71	13.43	3.3	6.49	3.18	16.71	7.36	102.86	189.86	3.91	136.86	1.66	18.17	36.62	746.89	1131.22	2.1	1.14	16.71	9	16.16482078	0	0	0	1	0	0	0	0	0	1	3.67	17.72	3.67			0	0	30	0
62	Male	WHITE	96	155	76	94	19	37.36	11.13	96	14.63	3.14	7.68	2.97	13.75	7.98	105.5	229.25	4.28	136.75	1.43	15.58	30.9	545.25	407.5	1.75	0.68	23	8	8.860511513	0	0	0	0	0	0	0	0	0	1	1.41	6.06	1.41			0	0	30	0
69	Female	WHITE	80	107	47	60	13	37.01	9.8	93	15.4	3.21	7.73	3.45	15.33	10.5	113	240	3.2	147.33	1.28	13.58	28.88	23	54.67	1.07	1.6	44	13	13.9485173	0	0	0	0	0	1	0	1	0	0	4.13	2.84	0.91			0	0	30	0
49	Female	OTHER	113	127	70	87	18	36.9	6.84	37	17.8	2.13	20.15	1.5	18.75	7.55	113	243.25	4.5	137.5	1.73	19	38.37	19.5	27.5	1.9	2	70.75	18	21.62858598	1	0	0	0	0	0	1	1	1	1	10.31	10.28	10.31	10.28	10.22	0	1	10.28	1
63	Female	WHITE	83	110	45	61	30	37.17	7.5	255	18.8	2.31	19.15	5	29.33	9.7	93	84	4.97	131.33	1.4	15.4	38.1	165.310688	357.9857194	1	2.3	99.67	7	18.16942936	1	0	0	1	0	0	1	0	1	1	10.76	12.9	1			0	0	30	0
62	Male	WHITE	112	80	62.52382859	75.32932692	14	37.04	10.01	84	18.4	2.95	11.88	3.3	15.67	8.72	98	120.67	4.67	129	1.6	17.76	50.31	89	175.83	14.33	1.48	27.83	15	25.50958624	0	0	1	1	0	0	1	0	1	1	27.75	31.21	27.75	31.21	27.68	0	1	30	0
61	Male	WHITE	71	120	57	70	11	35.79	11.3	44	15.5	3.08	8.1	2.9	8.5	7.9	89.33	106.5	5.58	118.75	1.6	17.9	35.5	113	120	4.4	0.7	15.5	6	13.8811266	0	0	1	0	0	1	0	0	0	0	2.8	31.21	27.75	31.21	27.68	0	1	30	0
82	Female	WHITE	105	99	53	67	21	36.83	14.55	285	18.03	5.08	32.25	2.3	19.75	8.13	96.25	106.5	4.03	135.25	2.08	23	38.88	20.25	45.5	2.58	1.75	30.5	10	23.57068743	1	0	0	0	0	0	1	0	0	1	3.77	5.92	3.77			0	0	30	0
43	Female	WHITE	71	81	40	49	15	36.32	10.2	112	17.7	2.89	11.55	3.3	12.25	8.33	95.5	105	3.9	136.5	2.6	27.1	50.7	24.25	71.25	14.7	1.58	25.75	12	31.6693475	0	0	0	0	0	1	1	0	0	1	13.14	16.08	13.14			0	0	30	0
57	Male	WHITE	82	95	45	57	16	36.39	7.8	65	20.83	2.2	17.2	2.5	19.75	7.58	92.5	73	4.45	125.25	2.88	30.33	67.75	32.33	114.67	28.17	4.58	125.75	14	45.45852437	1	0	1	1	1	0	0	0	0	1	3.94	3.95	3.94	3.95	3.83	0	1	3.95	1
66	Male	BLACK	111	96	65	72	21	37.53	8.5	272	16.1	2.76	13.7	2.3	18	7.9	96.5	114	3.2	137	4.2	44.05	45	15	20	1.1	10.3	47	5	45.18183624	1	0	0	0	0	0	0	0	0	0	2.01	7	5.08			0	0	30	0
66	Male	BLACK	106	98	68	75	21	37.03	11	283	16.1	3.85	52.3	1.9	19	7.6	95.5	80	3.4	130.5	3.03	32.33	42.2	23	32	1.4	9.8	47	9	41.96016582	1	0	0	0	0	0	0	0	0	0	2.88	7	5.08			0	0	30	0
84	Male	WHITE	95	95	61	72	21	36.64	8.94	61	18.88	2.62	6.62	3.5	17.57	9.04	92.71	175.33	5	131.86	1.2	13.25	30.45	31	37	1	5.74	90.71	8	25.19518608	0	0	0	0	0	0	0	1	1	0	4.41	6.73	4.41	13.14	12.45	0	0	13.14	1
57	Male	WHITE	89	113	66	80	14	36.78	8.4	21	17.4	2.45	2.57	2.4	10.67	8.1	92	136.17	4.53	119.33	2.3	25	29.9	13	41	3.6	1.03	25.5	8	20.88338985	0	0	0	1	0	0	1	0	0	0	2.92	10.8	2.92			0	0	30	0
65	Female	WHITE	103	102	57	67	29	36.77	7.08	44	28.98	2.45	12.53	2.6	13	7.2	102	102	3.6	135	2	22.2	52.4	25	51	4.9	0.6	10	8	15.31195628	0	0	0	1	0	0	1	0	0	1	2.55	7.58	2.55	7.58	2.39	0	1	7.58	1
74	Female	WHITE	101	128	54	71	16	35.98	9.6	64	19.1	2.23	2.95	3.03	11.25	9.48	116.5	276	3.8	153	2.03	21.98	37.28	122	148	12.43	0.4	44.75	13	15.11712536	0	0	0	1	0	1	0	0	0	1	1.94	3.67	1.94	3.67	3.67	1	0	3.67	1
46	Male	WHITE	71	102	60	70	14	36.39	10.8	67	17.9	3.67	5.1	2.8	15	7.5	105	315	4.2	141	1.85	19.95	30.65	24	55	7.2	0.75	28	6	18.028988	0	0	0	0	0	0	1	0	0	1	1.71	2.65	1.71			0	0	30	0
57	Male	OTHER	88	102	59	68	16	36.47	12.8	114	17.3	4.15	22.63	1.6	15.5	6.95	103.5	132	3.7	129	1.47	15.87	55.03	89	231	22.5	1.8	40.5	19	28.13914514	0	0	0	1	0	1	1	0	0	1	3.62	13.52	3.62	13.52	13.52	1	0	13.52	1
83	Male	WHITE	79	105	55	69	17	36.96	9.2	257	15.2	3.06	6.4	3.15	13.5	9.05	96.5	119.5	3.8	141.5	2.2	23.9	38.9	165.310688	18	1.55	2.5	69	8	25.68622838	1	0	0	1	0	0	1	1	0	1	2.18	4.08	2.18			0	0	30	0
77	Male	WHITE	66	134	61	83	15	36.21	10.63	227	17.37	3.35	5.7	2.9	11	8.15	105.67	106.5	3.3	141.67	1.3	14.4	32.8	12.5	19.5	0.65	0.63	11	2	3.318440991	0	0	0	1	0	0	0	0	0	1	1.11	11.13	1.11			0	0	30	0
69	Male	WHITE	95	96	53	63	28	37.85	10.28	81	16.28	3.39	8.33	3	20.25	6.9	103	152	4.25	134	1.8	19.8	50.7	92.33	215.33	4.23	2.88	28.25	14	28.5877873	1	0	0	0	0	0	1	0	1	1	11.73	5.74	1.97			0	0	30	0
70	Male	OTHER	79	119	66	79	14	36.41	12.77	124	13.97	3.88	9.4	3.2	13.33	8.75	107	144.67	3.93	140	1.3	14.5	26.9	23	51	0.6	0.9	17.67	3	6.429258769	0	0	0	0	0	0	0	0	0	1	4.72	5.68	4.72	5.68	5.64	1	0	5.68	1
84	Female	WHITE	112	106	58	72	17	36.56	9.6	43	20	2.63	7.8	2.95	14.5	9.65	93	88.5	4.05	131.5	2.05	22.85	46.1	51	57.5	4.75	1	29.5	7	20.35959234	1	0	1	1	0	0	0	0	0	1	2.38	11.65	2.38			0	0	30	0
52	Female	WHITE	70	90	68	76	21	37.08	8.7	167	16.47	2.22	20.1	3.85	16.67	7.9	90.67	129	4.03	130.33	2.03	22.17	37.2	137.5	303	7.45	2.03	26.67	14	28.72695246	1	0	0	1	0	0	1	0	0	1	40.83	78.48	11.63			0	0	30	0
67	Male	WHITE	71	118	72	85	16	31.41	9.53	43	15.93	2.96	4.37	4	19.6	8.8	92.8	106.6	3.82	134	1.37	14.8	39.15	35.5	53.5	4.25	4.54	65.6	10	29.90394555	0	0	0	1	1	0	1	0	0	1	2.3	13.29	1.31			0	0	30	0
51	Male	WHITE	112	118	78	87	20	36.97	7.8	45	17.54824156	2.24	5.65	3.3	18	9.1	111	182	4.6	145	1.6	17.5	31.8	60	161	5.5	1.3	26	11	20.64881445	0	0	0	0	0	0	1	1	0	0	1.31	5.23	1.31			0	0	30	0
76	Male	WHITE	70	115.684948	62.52382859	75.32932692	18	36.87	10.22	114	20.73	3.44	23.08	2.45	13	6.96	115	276.4	5.14	142	1.85	19.95	32.4	62	94.5	2.85	1.24	31.8	11	19.33756086	1	0	0	1	1	0	1	1	0	1	13.14	13.07	13.14	13.08	13.08	0	1	13.08	1
32	Male	WHITE	104	115.684948	62.52382859	75.32932692	23	37.94	12.85	118	16	3.11	6.9	3	22.75	8.3	96.25	83.33	3.8	133.25	1.47	16.13	41.1	28.5	129	32.2	4	34.33	16	37.13580912	1	0	0	1	1	1	1	0	1	1	14.82	26.81	14.82			0	0	30	0
46	Female	WHITE	113	115.684948	62.52382859	75.32932692	16	37.52	12.98	149	15.5	4.47	13.31	2.95	13	8.93	107.33	243	4.2	138.67	1.49	16.23	37.76	1669.5	2061.25	1.38	0.83	14.67	8	10.33059411	0	0	0	0	0	0	0	0	0	1	1.48	6.04	1.48			0	0	30	0
38	Female	OTHER	73	121	69	81	17	36.69	7.34	53	28.34	2.06	6.92	3.3	16	8.1	96	156	3.95	134	1.63	17.9	26.65	25.5	112	4.85	1.6	33.5	7	22.3685704	0	0	0	0	0	0	1	0	0	1	16.05	15.8	16.05	15.8	15.79	0	1	15.8	1
62	Male	WHITE	98	95	48	62	16	36.34	7.4	21	19.13	2.38	11.63	3.6	21	9.45	94.5	102	3.25	134.5	2.2	23.85	51.15	24.5	40.5	5.7	5.1	46	13	37.43151654	0	0	1	1	1	0	1	0	1	0	2.56	27.64	2.56	27.64	2.48	0	1	27.64	1
50	Male	OTHER	104	115.684948	62.52382859	75.32932692	13	36.28	11.36	87	14.18	3.25	6.84	3.13	11.67	9.3	104.67	157	4.1	139.33	1.6	17.56	53.99	214.33	294.33	1.5	0.63	13.67	7	8.805019408	0	0	0	0	0	0	0	0	0	1	1.83	8.91	1.83			0	0	30	0
51	Male	WHITE	119	148	78	94	28	37.61	7	38	17.2	2.47	3.6	2.9	14.5	6.62	100.83	132.17	2.8	140	1.64	18.22	50.6	37	80	3.1	0.8	14.83	6	14.1118141	0	0	0	0	0	0	0	0	0	1	1.99	8.09	2.08			0	0	30	0
50	Male	WHITE	108	140	80	94	21	37.38	8.95	36	18.35	3.13	4.7	4.2	16	8.13	100	108.67	3.25	136.33	1.35	15.55	28.15	23	59	2.1	0.6	6.67	5	7.707093379	0	0	0	0	0	0	0	0	0	1	4	8.09	2.08			0	0	30	0
50	Male	WHITE	113	138	80	93	22	37.78	8.2	48	19.9	2.94	4.4	3.4	12	8	102	114	3.2	137	1.4	16.1	27	33	76	3.1	0.6	6	6	9.586587812	0	0	0	0	0	0	0	0	0	1	2.11	8.09	2.08			0	0	30	0
59	Male	WHITE	73	119	64	77	12	36.7	12.23	98	14.97	3.73	10.07	3.3	9.25	8.5	107	145	4.28	136.5	1.3	14.4	30.5	31	38.5	1.15	0.68	15.75	5	6.205989963	0	0	0	0	0	0	0	0	0	0	1.17	7.33	0.75	7.33	0.62	0	1	7.33	1
34	Female	OTHER	84	116	73	83	33	36.93	8	382	21.23	2.47	16.88	3.7	19	8.6	105.67	112.67	3.67	139	1.33	14.8	42.73	33.33	140.67	3.93	0.4	4	2	6.028558879	0	0	0	0	0	0	0	0	0	0	1.55	6.66	1.55			0	0	30	0
49	Female	WHITE	106	115.684948	62.52382859	75.32932692	30	36.73	8.33	58	21.2	2.52	3.92	1.7	38	7.68	90.6	127.2	4.14	134.6	2.78	29.83	56.05	42	151.5	8	2.24	23.6	17	33.45971345	1	0	0	1	0	0	1	0	1	1	1.36	1.28	1.36	1.28	1.28	0	1	1.28	1
69	Female	WHITE	103	110	64	78	14	36.46	8.9	173	18.27	3.06	5.83	2.45	13.5	8	99	109.5	3.6	135.5	1.75	19.35	74	14.5	31	0.8	0.7	15.5	4	8.440834987	1	0	0	0	0	0	0	1	0	1	1.4	7.09	0.84			0	0	30	0
62	Female	WHITE	94	76	52	61	24	36.3	7.83	60	18.58	2.44	5.05	3	25.67	9.53	99.33	157	4.4	137.33	1.93	20.95	45.5	35.5	85.5	5.75	1.8	14.33	12	26.03131787	0	0	0	1	0	0	1	0	1	1	2.16	10.44	2.16	10.44	2.08	0	1	10.44	1
61	Male	WHITE	87	120	57	70	16	36.77	10.03	44	21.46	2.91	6.37	2.23	12.5	9.88	99.75	169.5	4.3	133.25	1.68	18.46	39.99	767.25	758	11.23	1.03	31.75	12	21.66563377	0	0	0	0	0	1	1	0	0	1	2.07	5.66	2.24			0	0	30	0
58	Male	WHITE	103	90	51	60	23	36.79	9.65	219	16.4	3.04	19.65	2.9	10	8.4	95.5	98.5	3.3	130	1.4	15.4	41.05	20.5	31	2.5	0.65	15	3	9.53947551	1	0	0	1	0	0	0	0	0	1	2.03	5.88	2.03			0	0	30	0
55	Female	WHITE	86	127	74	86	15	37.41	12.4	70	14.3	3.31	4.2	4	21	8.9	101	112	3.5	142	1.5	16.9	36.9	47	110	2.4	0.6	10	6	9.391879819	0	0	0	0	0	0	0	0	0	0	1.75	14.62	4.9			0	0	30	0
72	Male	WHITE	93	108	59	65	23	36.64	11.8	48	14.8	3.54	7.55	2.6	16.67	7.2	102	275.67	5	130.33	2.27	23.97	38.45	20.5	38	3.95	1.6	39.67	7	25.30211373	1	0	0	1	1	1	1	1	0	1	12.69	12.31	12.69	12.31	12.23	0	1	12.31	1
76	Female	WHITE	102	104	60	73	22	36.92	9.5	57	14.5	2.48	10.5	2.8	15.33	8.2	104.67	161	3.93	141.33	2.05	22.2	32.4	16	61.5	5.15	0.93	25.67	6	19.97071173	0	0	0	1	0	0	1	0	0	1	1.03	13.83	2.15			0	0	30	0
74	Female	WHITE	110	113	49	64	25	36.93	8.9	99	13.9	2.56	10.2	2.7	16	7.73	98.33	125.67	4.2	133	1.4	15	28.3	9	27	1.5	0.77	15.33	4	9.229886366	0	0	0	0	0	0	0	0	0	1	2.48	13.83	2.15			0	0	30	0
47	Female	WHITE	70	86	47	56	21	36.91	11.23	82	17.5	3.38	13.33	3.1	12.33	9.43	104	109.33	3.97	143	2	21.67	41.57	44.5	83.5	7.05	1.57	63.67	15	25.89248649	1	0	0	1	0	1	1	0	0	1	6.24	38.94	6.24			0	0	30	0
59	Male	WHITE	83	114	80	90	12	36.72	10.7	35	20.28	3.86	5.43	3.9	13.5	8.6	101.5	182.5	4.1	137	1.6	17.38	40.02	17	16.5	2.7	0.8	15	5	13.31304856	0	0	0	0	0	0	0	1	0	0	1.97	31.68	1.87			0	0	30	0
71	Male	BLACK	78	121	50	69	29	36.22	7.44	202	19.1	2.15	6.08	3.6	22.25	9.68	98	129.5	5.15	133.5	3.88	42.83	72.4	770.25	1199.25	0.68	4.53	28	10	34.6151585	1	0	0	0	0	0	0	0	0	1	1.6	1.59	1.6	1.59	1.46	0	1	1.59	1
53	Female	WHITE	122	149	88	100	21	37.49	12.1	85	16.45	4.14	10.15	2.85	13.67	8.3	106.33	192	3.97	138.67	1.63	17.97	34.75	80	83	1.9	1.1	25.33	5	15.24042228	1	0	0	1	0	0	1	1	0	1	2.78	33.81	2.78			0	0	30	0
47	Male	WHITE	96	125	51	68	29	36.91	9.67	181	17.03	2.77	38.53	2.67	19.33	7.43	94.33	102	4.97	124.33	2.07	22.93	46.9	154.67	498.33	13.17	3.5	69.67	8	36.31210494	1	0	0	0	0	0	1	0	0	1	5.27	15.77	0.57	15.77	0.44	0	1	15.77	1
65	Male	WHITE	121	91	77	84	19	36.75162381	9.53	138	14.85	3.27	21.45	2.3	20	7.78	100.4	486.2	3.38	133.8	2.57	27.8	117.5	264	357.67	0.7	3.14	74.4	10	26.60372697	0	0	0	0	0	0	1	1	1	1	2.75	2.64	2.75	2.64	2.64	0	1	2.64	1
61	Male	WHITE	59	122	66	80	19	36.91	8.22	124	20.87	2.72	9.77	3.7	14.25	8.48	96.5	116	4.48	137.75	1.05	11.08	26.2	26	36.5	0.6	3.15	40	10	16.02617045	0	0	0	1	0	0	0	0	0	1	3.59	16.84	3.59			0	0	30	0
59	Male	WHITE	84	131	88	97	19	36.63	7.85	54	16.75	2.21	8.2	2.9	17	10	104	102	4.1	138	1.4	15.65	35.5	34	66	9.8	2.6	50	7	27.970139	0	0	0	0	0	0	1	0	0	0	2.94	4.61	2.94	4.61	4.48	1	0	4.61	1
90	Male	BLACK	94	97	60	69	17	36.55	7.85	534	15.5	2.86	17.35	3.2	14	8.65	101.5	99	4.95	136	1.5	16.7	33.3	32.5	44.5	0.65	3	109	6	19.85656939	1	0	0	0	0	0	1	1	0	0	1.03	4.59	1.03			0	0	30	0
73	Female	WHITE	94	91	65	71	18	36.66	14.07	100	17.3	4.92	17.07	2.9	17.33	7.97	95.33	110.33	4.8	130.67	2.25	24.2	102.6	994	607.67	1.2	3.33	75.67	8	27.71403886	0	0	0	1	0	0	1	0	0	1	4.21	12.91	4.21	12.91	5.99	1	0	12.91	1
57	Male	BLACK	78	99	62	70	19	36.62	10.4	209	18.7	4.36	12.75	3.2	12.67	6.6	107.33	105.33	3.57	142.33	2.05	22.5	29.4	307	650	1.4	1.2	30.33	7	17.48648804	0	0	0	0	0	0	1	1	0	1	3.05	9.81	3.05			0	0	30	0
62	Male	OTHER	126	104	60	73	24	37.09	11	24	16.78	3.19	24.98	2.5	19.67	7.17	106	87.33	4.2	141.67	1.9	20.73	31.4	63	174.5	9.15	3.57	103	14	34.16520594	1	0	0	0	0	0	1	0	0	1	2.36	2.33	2.36	2.33	2.24	0	1	2.33	1
57	Male	OTHER	65	88	45	55	15	37.06	9.88	73	20.36	2.74	2.74	2.7	13.5	7.85	111.33	88.5	5.23	139.33	1.7	19	28	19	103	3.2	1	20	5	16.76974647	0	0	0	0	0	0	0	0	0	1	1.03	2.33	2.36	2.33	2.24	0	1	2.33	1
52	Male	OTHER	82	115.684948	62.52382859	75.32932692	15	38.12	10.85	55	15.33	3.52	7.03	2.6	8	7.6	118	112	3.6	146	1.9	20.2	30.97	22	73	6.3	1	21	12	20.57604114	0	0	0	0	0	1	0	0	0	1	8.64	14.59	8.64			0	0	30	0
57	Male	BLACK	58	126	70	83	12	36.76	14.3	87	13	4.16	4.65	3.2	11	8.1	110	78	4.4	142	1.4	15.6	36.9	53	72	0.8	0.7	12.5	5	5.941627213	0	0	0	0	0	0	0	0	0	1	1.81	3.64	1.81			0	0	30	0
53	Female	WHITE	99	115.684948	62.52382859	75.32932692	18	37.09	9.73	43	17.66	3.07	6.77	2	9.25	8.23	103.25	170	4.28	135	2.04	22.2	36.09	905.5	1305.25	3.18	0.75	17	7	16.03493134	0	0	0	1	0	0	1	0	0	1	1.23	31.86	1.23			0	0	30	0
59	Male	WHITE	66	101	60	73	17	37.66	8.68	104	14.7	2.46	15.38	2.4	15	7.8	94.5	129	4.15	130.5	2.65	29.05	39.3	23.5	70	2.85	2.8	61	7	31.15739159	0	0	0	0	0	0	1	1	0	1	2.07	29.63	5.25			0	0	30	0
80	Male	WHITE	67	153	91	108	17	36.89	11.4	77	13.7	3.5	5	2.9	13	8.9	82	74	3.75	119.25	1.917957339	20.82314534	43.78106127	47	339	2.4	0.8	12	4	21.05134434	0	0	0	0	0	0	1	1	0	0	3.49	13.08	0.95	13.08	0.81	0	1	13.08	1
59	Male	WHITE	104	126	59	70	23	36.65	14.17	144	14.45	4.31	9.3	2.35	19	7.38	113.17	149	4.32	141.5	1.57	17.57	31.87	40.5	80.5	2.55	1.42	20.83	14	18.3762661	1	0	0	0	0	0	0	0	0	1	6.66	17.61	6.66			0	0	30	0
64	Female	WHITE	79	99	59	71	18	36.34	8.59	88	15.64	2.96	13.77	3.3	13.5	7.93	101.25	337.5	4.23	135.25	1.59	17.59	27.41	14	54	5.1	1.4	28.75	9	21.00238953	0	0	1	1	1	0	1	1	0	1	2.43	34.51	2.43			0	0	30	0
58	Male	WHITE	88	100	62	70	14	36.17	12.75	62	14.9	3.84	17.55	3.2	23	8.35	95.5	166	3.45	136.5	3	32.65	54.4	40.5	37.5	14.2	6.8	99.5	12	47.10866166	1	0	0	1	1	0	1	1	0	1	2.37	4.96	2.37	4.96	2.25	0	1	4.96	1
61	Male	BLACK	71	97	57	70	16	36.75162381	10.54	139	17.24	3.58	11.98	2.7	14.33	8.08	104	131	3.73	139.17	1.57	17.17	37.45	19.4	46.8	4.64	2.45	26.33	11	25.85882964	1	0	0	1	1	0	1	0	0	1	13.12	63.04	2.51	63.04	28.88	1	0	30	0
61	Male	BLACK	121	120	82	94	19	37.26	8.15	108	15.38	2.8	9.5	2.4	17	7.53	97.33	111.67	3.87	135.33	1.8	19.4	46.85	25	176	1.8	0.8	4.33	4	13.09956045	0	0	0	1	0	0	0	0	0	1	3.88	63.04	2.51	63.04	28.88	1	0	30	0
62	Male	OTHER	63	104	64	72	18	35.97	10.35	160	14.2	2.91	25.45	2.25	9.5	7.55	111	125	3.55	143	1.5	16.8	36.3	17	23	0.55	0.7	14.5	9	5.298006134	1	0	1	1	0	0	1	0	0	1	13.57	52.91	13.57	52.91	52.78	1	0	30	0
67	Male	OTHER	80	93	51	61	17	36.33	9.9	62	18.7	2.83	22.7	3.55	23.8	8.05	95	251.8	5.26	134.4	2.6	28.8	53.55	109.33	393	15.07	4.2	53	16	41.11951582	1	0	0	0	1	0	1	1	1	1	1.88	1.74	1.88	1.74	1.73	0	1	1.74	1
58	Male	WHITE	88	129	87	97	18	35.15	9.15	120	19.6	3.82	20.05	4.5	25	9	90	187	5.05	127	2.9	29.65	50.4	166	539.5	3.3	1.25	37.5	5	25.00327097	0	0	0	1	0	0	1	0	0	1	1.61	5.34	1.61			0	0	30	0
52	Male	WHITE	70	115.684948	62.52382859	75.32932692	16	36.75162381	8.9	93	20.1	2.74	6.4	2.73	13.25	8.68	101.25	238.75	4.03	136.75	1.86	19.71	44.07	1019.25	1796.75	4.13	1.2	45	9	20.48636256	0	0	0	1	0	0	1	0	0	1	1.54	15.88	1.54			0	0	30	0
64	Female	OTHER	56	98	52	65	21	36.79	7.05	149	20.65	2.27	20.55	3.8	18	9.6	115	184	4	148	2.2	24	44.6	22	39	31.2	1.3	60	18	30.77632885	1	0	1	1	1	0	1	0	0	1	5.84	10.94	5.84	11.06	6.21	0	0	11.06	1
53	Male	WHITE	80	106	72	83	18	36.66	8.65	39	22.9	2.69	3.85	3.6	19	9	87	161	3.5	134	1.9	21.1	28	82	171	2.3	2.1	49	10	23.8675004	0	1	0	0	0	0	1	0	0	1	10.22	20.47	10.22			0	0	30	0
60	Female	BLACK	100	113	59	71	15	36.8	9.7	52	22.4	2.85	6.7	2.5	11	7.93	113	127.67	5.1	141.33	1.9	19.95	34.9	28	59	2.6	0.6	15.33	10	12.34199557	0	0	0	0	0	0	0	0	0	1	1.5	3.25	3.45	3.25	3.24	0	1	3.25	1
54	Male	WHITE	65	87	45	55	24	36.81	7.8	66	16.5	2.33	18.5	4.6	19	9	105	177	5.15	135	2.1	23.5	73.9	18	24	13.6	2.5	42.5	13	33.37466438	0	0	0	1	1	0	0	1	0	1	1.63	5.54	1.63			0	0	30	0
53	Male	WHITE	114	115.684948	62.52382859	75.32932692	16	38.56	8.83	177	15.03	2.39	10.7	3.7	17.75	7.7	101.5	138.75	3.98	134.75	2.4	26.38	60.7	13.5	37.75	2.33	1.5	24	9	23.31293299	1	0	0	1	0	0	1	0	0	0	4.85	26.82	0.1			0	0	30	0
73	Male	WHITE	76	115.684948	62.52382859	75.32932692	20	36.97	12.56	106	14.03	3.85	11.88	3.4	16.4	8.44	102.4	335.2	4.34	135.4	1.33	14.54	31.93	2090	2838.4	1.58	1.88	28.8	8	17.39434098	0	0	0	0	0	0	1	1	0	1	2.58	6	2.58			0	0	30	0
73	Male	WHITE	53	115.684948	62.52382859	75.32932692	17	36.46	13.35	60	14.1	4.11	3.85	3.55	11.5	8.6	108.5	132.5	4.05	141.5	1.2	12.85	38.2	23.5	23	0.7	1	18	4	7.123770148	0	1	0	0	0	0	0	1	0	1	1.2	6	2.58			0	0	30	0
63	Male	WHITE	72	117	72	83	17	36.65	11.87	103	13.33	3.73	5.4	3.3	12.5	8.8	102.5	95	4.75	133.5	1.2	13.4	25.1	99	140	1.1	0.7	14	3	5.418894702	0	0	0	0	0	0	0	0	0	1	1.06	2.89	1.06			0	0	30	0
79	Male	WHITE	108	93	61	71	16	36.63	11	252	16.4	3.55	14.4	2.3	17	8.7	104.5	132	4.7	139	1.3	14.4	28.9	93	154	0.7	6.25	96	13	25.55805308	1	0	0	0	0	0	1	0	0	1	1.41	0.33	1.41	1.32	1.27	0	1	1.32	1
42	Male	OTHER	97	112	55	68	29	37.06	7.23	38	16.95	2.52	14.45	2.2	31.5	5.95	97.5	141	4.6	140.5	4.5	47.7	48.5	760	2229	9.2	6.7	41	18	49.86742504	1	0	0	1	0	1	1	0	1	1	14.71	14.43	14.71	14.43	14.43	0	1	14.43	1
70	Male	OTHER	105	98	64	72	25	36.89	9	35	19.3	2.92	13.6	1.7	7	7.5	105	123	3.8	135	2.5	27.1	57.5	23	38	3	3.9	11	9	33.86975626	0	0	0	1	0	0	0	1	0	0	1.37	5.41	2.28			0	0	30	0
91	Male	OTHER	83	98	54	68	14	36.72	9.73	127	16.48	3.01	16.65	3.33	18.6	6.75	102.6	172.8	4.46	137.8	2.1	22.5	40.3	13	30.67	2.45	1.18	41.8	10	19.71088417	1	1	0	1	0	0	0	1	0	1	2.76	10.68	2.76			0	0	30	0
66	Female	OTHER	89	116	75	85	17	37.37	10.5	118	14.85	3.54	7.45	4.1	18	8.95	100.5	130	3.9	135.5	1.2	12.6	28.2	26	23	0.5	0.5	11.5	2	-0.781513424	0	0	0	0	0	0	0	1	0	0	2.62	4.58	2.62			0	0	30	0
72	Male	WHITE	100	112	56	69	16	36.81	10.8	247	16.5	3.22	10.75	3.7	11	8.35	96	121	5.15	130.5	1.1	12.5	21.9	48	58.5	3	1	31.5	8	11.65022846	0	0	0	0	0	0	1	0	0	1	2.93	8.99	2.03			0	0	30	0
72	Male	WHITE	103	99	46	57	16	36.36	10.1	237	14.6	3.09	7.05	3.1	14.67	8.3	85.67	82.33	3.97	122.33	1.917957339	20.82314534	43.78106127	29	15	1	2	94	4	21.05134434	0	0	0	0	0	0	0	0	0	1	1.07	8.99	2.03			0	0	30	0
73	Male	WHITE	70	93	53	62	15	36.34	13	232	15.95	3.69	6.7	3.8	12	8.58	90.5	148.25	5.1	125	1	12.4	43.78106127	21.5	31.5	1.85	0.93	15.75	9	8.060900185	0	0	0	0	0	0	0	0	0	1	1.82	8.99	2.03			0	0	30	0
73	Male	WHITE	105	102	51	63	16	36.43	10.5	214	19.7	2.88	8.1	3.9	12.5	7.95	88.5	137	5.85	122	1.2	12.7	26.4	16	17	3.3	1.05	24	9	13.45195024	0	0	0	0	0	0	0	0	0	1	4	8.99	2.03			0	0	30	0
88	Male	BLACK	67	153	66	87	19	37.48	9.3	93	14.1	3.08	4.6	3.55	11	8.75	107	104	5.6	138.5	1.917957339	20.82314534	43.78106127	45.5	52.5	0.4	0.9	26.5	5	21.05134434	0	0	0	0	0	0	0	0	0	1	3.78	7.87	3.78			0	0	30	0
65	Male	WHITE	86	102	61	70	14	36.53	10.5	253	20.77	3.24	18	3.1	19.67	9.27	93.33	261	4.93	133.33	3.83	41.97	63.93	33.5	78.5	0.45	4.53	43	9	32.90933567	0	0	0	1	0	0	0	0	1	1	3.82	15.81	2.5	15.81	2.43	0	1	15.81	1
39	Female	OTHER	105	135	74	87	15	36.62	7.5	204	20	3.02	10.5	2.9	13.33	7.74	109.78	238.11	4.13	139.33	1	11.1	43.78106127	19.5	21	6.432192321	0.88	13.11	3	21.05134434	0	0	0	0	0	0	1	0	0	0	1.06	4.85	1.06			0	0	30	0
56	Male	WHITE	76	75	56	61	20	36.22	7.57	44	18.97	2.08	13.7	1.8	16.33	7.27	103	84	3.8	130.33	2.2	23.25	39.5	39.5	112	5.95	2.7	70	11	31.50736071	1	0	0	0	0	0	1	0	0	0	1.66	6.15	1.66			0	0	30	0
54	Male	WHITE	98	148	94	107	15	36.71	9.7	37	17.3	3.18	2.8	3.8	15.5	7.65	101	109	3.95	135.5	0.9	9.8	21.2	25	37	1.1	0.85	10.5	3	4.054928549	0	0	0	0	0	0	1	0	0	1	1.12	3.61	0.7			0	0	30	0
65	Male	BLACK	99	115.684948	62.52382859	75.32932692	15	37.09	9.99	66	18.94	3.13	6.94	2.5	12.5	9.65	107.25	181.75	4.18	140	1.43	15.66	44.06	358.5	485.75	2.45	1.43	24.25	8	17.24611094	0	0	0	1	0	0	0	1	0	1	1.77	5.37	0.5	26.86	26.74	0	0	26.86	1
71	Male	BLACK	69	140	78	96	18	36.79	10.05	94	15.75	3.14	3.9	3.2	15.67	9.2	99.67	76	5.63	141.67	1.4	15.2	43.78106127	19	25	0.7	5.57	31	6	25.28572843	0	0	0	1	0	0	0	0	0	1	2.41	5.37	0.5	26.86	26.74	0	0	26.86	1
29	Female	WHITE	100	97	57	70	22	36.96	8.66	128	22.02	2.74	14.1	3	23.67	8.6	91.33	126	4.53	135	3	32.47	46.93	36.5	156.5	32.8	0.7	22	7	28.51489821	0	1	0	0	0	0	1	0	0	0	3.45	8.06	3.45			0	0	30	0
50	Male	WHITE	124	102	59	68	32	37.87	11.67	218	17.7	3.1	32.7	3	15.67	7.6	102.67	112.67	4.07	125	2.3	24.9	47	141	411	19.3	2.5	46.33	14	35.71668174	1	0	0	0	0	0	1	0	0	1	1.27	1.73	1.27	1.73	1.22	0	1	1.73	1
33	Female	OTHER	106	110	63	76	15	36.91	7.45	108	18.6	2.26	18.15	3.2	13	7.7	96	145.5	4	130	2.1	23.1	33.3	52	182	4.9	1.45	56.5	7	24.30287057	0	1	0	0	0	0	1	0	0	1	1.69	6.77	1.69			0	0	30	0
58	Male	WHITE	60	144	84	97	13	36.73	9.08	118	16.33	2.73	4.9	3.3	13	7.87	108	133.67	4.27	136.67	1.2	13	25.95	51	61	1.2	0.8	9.33	2	7.025693135	0	0	0	0	0	0	0	1	0	0	1.95	3.72	1.95			0	0	30	0
70	Male	WHITE	86	106	66	72	21	35.73	11.23	186	18.28	3.54	14.4	2.1	19.8	7.78	113.4	103.2	3.92	147.4	2.25	23.38	67.93	16.67	38.67	6.67	2.12	36.8	14	29.87647346	0	0	0	1	0	0	1	1	1	1	1.55	1.58	1.55	1.58	1.49	0	1	1.58	1
47	Female	OTHER	95	103	59	72	20	37.16	7	66	17.54	2.24	16.18	3.75	12	9.43	92	129	4.83	134.67	2.55	27.4	50	28	67.5	13.27	0.4	59	16	17.91855543	0	0	1	1	1	0	1	0	0	1	9.45	26.52	9.45	26.52	9.34	0	1	26.52	1
77	Female	WHITE	74	120	61	75	19	36.68	11.25	192	14.7	3.77	7.8	3.5	10.5	8.4	106	85	4.1	137	0.9	10.15	26.25	16	23	0.7	1	30	1	3.901730937	0	0	0	0	0	0	0	0	0	1	2.11	15.85	4.1			0	0	30	0
62	Female	WHITE	84	91	57	64	17	35.69	10.6	79	19.05	3.54	5.5	3.9	19.5	8.7	113	85.5	4.52	140.5	2.23	22.97	63.85	6	15	0.7	5.63	95.33	7	30.60219383	0	0	0	1	0	0	1	0	1	0	3.09	19.54	3.09			0	0	30	0
50	Female	WHITE	85	103	56	67	17	36.34	9.15	224	19.85	3.81	12.3	2.9	15	8.9	107.17	149.5	5.9	134.67	4.3	45.6	78.3	992	2864.5	27.9	0.25	13	9	22.0818601	1	0	1	1	0	1	1	0	0	1	7.87	7.87	7.87	7.87	7.87	0	1	7.87	1
65	Female	OTHER	54	147	61	82	19	36.61	10.3	75	19.07	3.2	11.67	3.5	15.67	9.23	116.67	271.67	3.37	150	2.1	22.8	49.2	16	31	2.2	1.6	52.33	8	22.21800182	0	0	0	1	1	1	0	1	0	1	3.42	11.96	3.42			0	0	30	0
61	Male	WHITE	74	144	66	85	19	37.27	7.48	98	16.3	2.63	4.97	3.6	16.67	8.8	110	98.67	4	146.33	1.15	12.45	31.75	17	43	0.5	1.87	83	4	11.3654682	0	0	0	0	0	0	1	0	0	0	1.73	6.58	1.73			0	0	30	0
68	Male	OTHER	63	98	51	62	15	36.85	8.98	126	20.93	2.95	9.58	3	12.5	8.6	100.5	145.5	3.35	134.5	1.7	18.6	36.85	21.5	42	6.1	1.9	58	11	25.35090966	0	0	0	0	1	1	1	1	0	1	2.53	17.91	2.53			0	0	30	0
43	Male	WHITE	65	93	52	64	12	36.4	7.35	46	21.49	2.16	5.06	3.8	22.17	9.85	95.17	80.33	5.25	129.33	3.74	41.28	87.89	22.33	50.33	29.03	7.4	46.33	15	53.09020901	0	1	0	1	1	0	1	0	1	1	3.19	4.54	3.19	4.54	3.7	1	0	4.54	1
40	Male	OTHER	102	103	57	67	14	36.56	7.63	97	18.1	2.36	19.65	2.65	15.75	7.93	92	128.25	3.85	126.75	3.95	43.68	90.27	41.67	86	19.3	0.85	13.25	10	31.44950559	0	0	1	1	0	0	1	0	1	1	12.35	14.94	12.35	14.94	12.31	0	1	14.94	1
40	Male	WHITE	86	99	61	72	13	36.35	9.2	90	14.45	2.52	8.05	2.6	11.2	8.46	94	91.2	5.9	124.4	3.4	37.15	47.43	122.33	233.33	1.83	2.12	63.8	8	29.61165116	0	0	1	1	1	0	1	0	0	0	1.25	63.62	1.25			0	0	30	0
44	Female	OTHER	76	109	58	69	25	35.97	7.08	51	23.08	2.05	12.2	2.7	26.2	9.1	97.17	204.8	5.82	132.83	3.1	31.4	52.72	45.67	156.33	16.83	3.3	64	20	41.19909784	0	0	0	0	0	1	1	0	1	1	22.95	43.03	4.3			0	0	30	0
62	Male	BLACK	90	105	66	78	15	36.29	11.03	70	15.67	3.86	5.87	2.45	6.5	8.5	104	117	4.45	135	1.4	14.9	31.1	35	51	2.7	0.7	14.5	8	10.53960154	0	0	0	0	0	0	0	0	0	1	1.24	10.84	1.24			0	0	30	0
58	Male	OTHER	88	130	75	88	22	37.24	13.2	96	12.8	4.21	7.3	3.4	14.5	7.9	111.5	110.5	3.75	143.5	1.1	12.1	70.25	38	34.5	0.4	1.5	24	6	7.914196132	0	0	0	0	0	0	0	0	0	0	1.58	2.75	1.58			0	0	30	0
86	Female	OTHER	102	134	59	80	21	37.61	9.1	136	19.3	3.06	6	2.6	9	7.55	98	133.5	3.75	138.5	1.1	11.5	27.4	70	92	0.5	0.9	22.5	4	3.869077536	0	0	0	0	0	0	0	1	0	1	9.1	9.55	9.1	9.55	9.55	1	0	9.55	1
34	Male	WHITE	119	109	61	72	17	37.73	10.35	69	15.77	3.33	15.77	2.8	12	8.3	111.5	129	3.9	145	1.38	14.93	58.4	50	158.5	4.2	0.55	13.5	9	9.740654599	0	0	0	0	0	0	0	0	0	1	5.03	8.21	5.03			0	0	30	0
56	Male	WHITE	79	115.684948	62.52382859	75.32932692	19	37.24	8.1	92	14.27	2.53	4.93	2.4	10.33	8.6	103.33	345.67	3.53	137	1.47	15.7	29.33	70.5	69	1.35	0.77	19.33	5	9.378073456	1	0	0	0	0	0	0	1	0	1	6.43	23.2	6.43			0	0	30	0
41	Male	WHITE	75	109	54	67	26	34.92	8.75	110	16.7	2.48	21.7	4.1	19.5	9.1	106	135.5	3.53	136	4.37	40.2	124.75	41	73.5	32.45	1.27	49	14	38.38800511	1	0	1	0	0	1	1	1	0	1	2.76	8.89	2.76	8.89	2.63	0	1	8.89	1
35	Male	WHITE	105	124	73	84	17	37.83	7.58	110	18.12	2.89	7.96	3.6	14.5	7.95	108	125	4.1	143	1.5	16.05	32.5	13.5	37	1.5	0.9	16.5	2	11.49556718	0	0	0	0	0	0	0	0	0	1	1.73	7.52	1.73			0	0	30	0
69	Female	WHITE	84	116	57	74	18	36.59	7.98	95	24.6	3.27	11.73	3.1	17.67	8.33	97.67	127	4.93	137	4.28	46.8	150	398	950	6.05	5.1	75.67	11	45.11032594	0	1	0	1	1	0	1	1	0	1	3.93	9.67	3.93			0	0	30	0
55	Male	WHITE	77	115.684948	62.52382859	75.32932692	13	35.93	7.18	174	17.4	2.5	6.95	3.2	17.67	8.43	92.25	140.33	4.3	126	1.1	12	110.4	8	46	0.8	1.37	49.67	6	9.66673017	0	0	0	1	0	1	1	0	0	1	4.3	13.92	4.3			0	0	30	0
71	Male	WHITE	73	97	57	67	16	36.71	12.3	346	14.37	4.66	15.43	2.95	12.33	8.73	96.33	205.33	5.8	129	1.67	18.03	25.7	13	35.5	1	0.9	21.67	6	11.16532448	0	0	1	1	0	0	0	1	0	1	2.76	16.95	2.76	18.85	9.65	0	0	18.85	1
35	Female	WHITE	100	88	60	70	21	36.73	7.4	77	19.14	2.63	4	2.9	9.5	8.6	102.5	153	3.55	135.5	1.7	18.8	24.2	8	18	2.3	0.55	12	6	9.800132799	0	0	0	0	0	0	0	1	0	1	1.78	3.92	1.78			0	0	30	0
31	Female	WHITE	111	115	74	83	18	36.97	7.78	48	15.73	2.4	3.88	3.6	15.5	8.45	97	124.5	3.35	137.5	1.5	16.7	29.1	105	283	4.1	1.15	22	6	17.64226176	0	1	0	0	0	0	0	0	0	1	1.48	3.92	1.78			0	0	30	0
31	Female	WHITE	106	110	70	79	17	36.99	7.13	37	13.8	2.27	3.18	3.4	11	8.4	98	111	3	137	1.4	14.9	27.7	169	294	2.6	1.1	22	7	14.72244073	0	1	0	0	0	0	0	0	0	0	1.32	3.92	1.78			0	0	30	0
33	Female	WHITE	116	115.684948	62.52382859	75.32932692	25	36.74	9.05	85	16.9	2.67	19.35	2.9	24	7.67	102.33	106.67	4	137.33	2.63	28.67	88.43	19	39	4.9	1.83	8.33	14	29.05083196	1	0	0	1	0	0	1	1	1	1	9	8.98	9	8.98	8.94	0	1	8.98	1
56	Male	WHITE	90	125	64	79	20	37.14	11.63	87	17.6	3.65	22.43	2.4	10.5	6.8	110.5	114	4.1	138	1.4	15.95	28.7	34.5	40.5	2.8	0.75	15.5	6	11.33733301	0	0	1	1	0	0	0	0	0	1	1.12	11.98	6.27			0	0	30	0
55	Male	OTHER	100	115.684948	62.52382859	75.32932692	14	37.39	10.2	73	15.83	3.4	6.73	2.9	15	9	102.67	245.67	3.87	143.33	1.49	16.62	49.45	811	872	2.2	1.37	25	8	16.88940015	0	0	0	0	0	0	0	0	0	1	1.35	7.66	1.35			0	0	30	0
32	Female	WHITE	104	97	66	76	24	36.64	7.47	182	17.1	2.08	11.27	2	22	7.7	88.67	92	3.73	129.67	2.85	30.55	39.6	20.33	86.67	28.83	4.7	21	9	45.67630036	1	0	0	1	1	0	1	0	0	1	3.95	43.05	6.44	43.96	6.25	0	1	30	0
78	Male	WHITE	99	94	63	73	25	36.53	9.09	93	14.81	2.94	4.59	2.9	16.33	7.93	104.33	152	3.9	139	1.57	16.9	29.4	13	25	0.7	1.07	37.67	7	10.78130891	0	0	0	0	0	0	1	0	0	0	1.15	5.22	1.15			0	0	30	0
66	Male	WHITE	86	126	89	102	22	36.63	8.3	270	17.8	3.14	16.2	3.5	15	8.6	103	141	5	136	1.6	16.9	24.7	131	146	0.9	1.4	42	7	14.5158172	0	0	0	0	0	0	0	0	0	1	4.84	9.25	4.84			0	0	30	0
56	Female	OTHER	96	97	58	67	12	36.44	7.4	122	20.88	2.6	9.33	2.7	15.5	8.5	98.5	74.5	4.75	133	2.2	24.2	62.7	22	39	5.5	1.9	50	5	27.84721192	1	0	0	1	1	1	1	0	0	1	5.37	12.31	5.37			0	0	30	0
62	Male	WHITE	119	121	62	78	27	37.29	8.67	48	17.37	2.97	12.1	2.6	18.75	8.18	107.5	255	3.98	151.25	2.15	23.9	31	64	119.5	5.15	3.28	121.75	12	32.56630897	1	0	0	1	0	0	1	1	1	1	59.01	59.08	59.01	59.08	59	0	1	30	0
41	Female	OTHER	110	116	63	75	18	37.47	7.33	122	17.93	2.29	10.03	2.8	15	7.83	108.33	105.67	4.3	137	1.5	16.45	35	19.5	38.5	1.45	0.8	17.67	3	10.24023567	0	0	0	1	0	0	0	0	0	1	4.07	26.28	0.38	26.28	0.1	0	1	26.28	1
44	Female	OTHER	59	124	79	93	16	36.47	8.9	46	18.45	3.02	7.05	2.2	11.25	8.13	114.75	172.5	4	145	1.9	20.63	49.6	21	66	6.4	0.43	58.25	7	12.55877636	0	0	1	1	0	0	1	0	0	1	1.63	26.28	0.38	26.28	0.1	0	1	26.28	1
44	Female	OTHER	99	128	71	87	15	36.59	6.9	53	17.34	2.26	16.12	2	16	7.75	108	118.5	4.45	138	1.6	17.4	33.1	34	97	2.5	1.75	23	10	20.5131427	0	0	0	1	0	0	1	0	0	1	4.52	26.28	0.38	26.28	0.1	0	1	26.28	1
42	Female	OTHER	92	115	65	76	17	37.96	7.65	104	19.45	2.36	12.7	3.1	19.67	7.6	101.33	107	3.68	133	1.9	20.9	39.5	36	84.5	10	1.03	16.67	7	22.60541291	0	0	0	1	0	0	0	0	0	0	7.04	26.28	0.38	26.28	0.1	0	1	26.28	1
84	Male	WHITE	74	103	41	57	23	35.98	8.37	252	15.87	3.05	7.47	3.3	20.75	7.65	93.75	163.25	4.7	127.75	1.85	20.15	41.3	15	33	6.5	5.05	67.5	10	35.89303687	1	0	1	1	1	0	1	0	0	1	1.9	8.74	1.9	8.74	1.81	0	1	8.74	1
74	Male	WHITE	92	114	71	81	15	36.61	9.28	66	17.37	2.86	10.48	2	11.67	8.8	104.67	153.67	4.8	139	1.73	18.28	34.78	21	40.67	5.15	0.87	17.67	9	17.43162937	0	0	0	1	0	0	1	0	0	1	4.18	11.61	2.5	11.61	2.44	0	1	11.61	1
73	Male	WHITE	88	123	65	78	21	36.76	12.1	88	14.45	3.29	17.85	3	15.5	9.9	103.5	87.5	3.85	135.5	1.4	15.5	33	30	133	7	0.75	19	6	14.80091198	0	0	0	0	0	0	0	0	0	1	2.28	11.61	2.5	11.61	2.44	0	1	11.61	1
48	Male	WHITE	100	136	51	71	31	38.44	8.53	194	24.73	2.11	6.88	3.5	32.25	7.3	93.25	97.75	4.7	134.75	1.6	17.4	40.8	99.5	525	16.2	5.7	57.75	17	38.87764444	0	0	0	0	1	0	1	0	1	1	1.95	1.93	1.95	1.93	1.87	0	1	1.93	1
71	Female	WHITE	83	110	51	65	15	36.11	8.35	255	20.15	2.62	17.5	2	13.67	7.63	107	116.67	4.47	140.33	1.2	13.9	29.83	18.67	23.33	1.3	3.07	32.67	6	20.19819262	0	0	0	1	0	0	0	0	0	1	3.36	52.95	3.12			0	0	30	0
25	Male	WHITE	99	105	66	77	14	36.79	13.9	191	13.08	4.29	6.78	4.2	14.75	9.07	82.5	111.25	5.92	116.17	1.97	21.93	42.67	165.310688	45.5	2	4.06	43.75	7	30.05339308	0	0	0	1	1	0	0	0	0	0	2.43	45.91	0.92			0	0	30	0
25	Male	WHITE	118	86	57	67	13	36.82	12	205	15.65	3.9	16.85	2.7	17	7.85	82	102.5	4.2	119.5	1.35	14.95	34.75	11	29.5	0.65	5.7	43.5	5	24.81907331	0	0	0	1	1	0	0	0	0	0	2.06	45.91	0.92			0	0	30	0
68	Male	WHITE	76	115.684948	62.52382859	75.32932692	14	36.75162381	10.22	78	16.05	3.1	6.3	3.07	13	9.5	103.33	158.33	4.13	141.67	1.54	17.23	46.84	765	1322.67	3.43	1.97	24	11	22.41382186	0	0	0	0	0	0	1	0	0	1	1.78	8.05	1.78			0	0	30	0
82	Female	BLACK	88.28652482	115.684948	62.52382859	75.32932692	18.75629656	36.75162381	8.7	154	16.8	3.03	7.9	2.9	10	8.5	108	135	4.6	144	2.9	28.8	54.9	23	42	0.9	1.3	23	2	20.46732352	0	0	0	0	0	0	1	1	0	0	4.95	8.99	4.95			0	0	30	0
67	Male	OTHER	83	107	62	76	19	36.63	7.2	64	20.38	2.11	12.55	3.5	7.33	8.9	114.33	144	5	148.33	2.6	28.9	63.25	9.5	20.5	3.7	1.9	35	16	28.21976793	1	0	1	1	1	0	1	0	0	1	4.66	24.66	8.23	24.66	8.1	0	1	24.66	1
61	Male	OTHER	74	132	75	92	20	36.72	10.4	39	18.8	3.4	1.6	2.7	12	8.36825763	103	102	3.7	136	1.5	16.47	33.25	27	40	1.5	0.8	10	5	10.36838353	0	0	0	0	0	0	0	0	0	0	1.55	7.66	1.55			0	0	30	0
29	Male	OTHER	115	131	55	73	22	37.28	12.11	80	16.66	3.97	13.01	2.5	25.43	7.87	97.57	148.43	5.47	133.86	2.07	21.34	47.3	895	2957.5	4.3	1.2	30.86	13	21.83692649	1	0	0	1	0	0	1	0	0	1	4.98	19.48	5.81	19.48	5.72	0	1	19.48	1
49	Male	OTHER	91	124	86	97	17	36.77	15.6	54	14.68	5.35	6.68	3.08	14.5	9.53	107.5	96.5	4.73	140.75	3.5	38.62	68.48	2529.4	2792.4	43.74	0.43	9	8	26.66598587	0	0	0	0	0	0	0	0	0	1	4.07	17.84	4.07			0	0	30	0
71	Male	WHITE	54	107	45	60	21	36.75162381	14.1	76	16.6	4.56	8.9	3.2	19	7.6	100	123	4.4	135	3.13	34.05	100.9	216	448	2.3	2.2	57	14	29.90350307	1	0	0	1	0	0	1	0	0	1	10.65	10.63	10.65	10.63	10.6	0	1	10.63	1
67	Male	WHITE	99	108	62	73	21	37.26	11.8	12	14.95	3.21	6.85	2.3	10	7.1	109	102.5	4.1	136	2.05	22.3	49.05	33	78	10.25	1.23	22.5	15	25.24804101	1	0	0	0	0	0	1	0	0	1	11.97	17.08	11.97			0	0	30	0
51	Female	WHITE	90	112	51	65	23	37.09	5.53	29	18.91	1.67	171.56	3.2	12.57	7.36	107.14	138	3.81	138.86	2.77	30.13	27.33	16.33	29	0.37	0.63	10.14	5	9.661137045	0	0	0	0	0	0	0	0	0	1	3.97	102.86	3.97			0	0	30	0
66	Female	WHITE	116	108	67	76	21	36.69	12.9	338	23.8	4.57	47.1	2.6	33	9.3	97	106	4.9	137	2.1	22.6	35.7	221	427	5.9	1.75	69.5	9	26.80454124	1	0	1	0	0	0	1	0	0	0	2.3	4.94	2.3	4.94	4.9	1	0	4.94	1
40	Male	WHITE	83	104	65	76	16	36.89	6.42	183	17.36	2.2	10.26	2.45	8.5	7.75	108	106	4.15	141	1.7	18.5	27	20.5	47.5	1.65	0.7	19.5	3	10.85258779	0	1	0	1	0	0	0	0	0	1	2.01	4.78	2.01			0	0	30	0
53	Male	WHITE	110	134	77	90	12	36.19	12.13	55	19.53	4.1	13.17	2.33	21	9.03	107.33	312	3.4	137.67	1.8	19.73	45.13	34	37	2.67	2.23	50	8	24.40062245	0	0	0	0	0	0	1	1	0	0	1.51	9.85	1.67			0	0	30	0
54	Male	WHITE	115	118	55	69	21	36.87	10.48	92	17.58	3.35	16.73	2.65	15.5	7.2	101.75	228.75	4	133	2.17	23.07	39.7	13.5	46	5.35	1.55	17.75	12	25.64046897	0	0	0	1	0	0	0	0	0	1	1.67	9.85	1.67			0	0	30	0
55	Male	WHITE	111	114	70	80	19	37.26	7.7	115	14.1	2.08	4.7	4	19.33	8.3	107.33	116.33	5.23	139.67	2.1	22.1	31.9	33	106	6.9	3.9	57.67	9	35.06539481	0	0	0	1	0	1	1	0	0	1	7.84	13.25	7.84	13.25	13.19	1	0	13.25	1
57	Female	WHITE	75	112	57	70	19	36.95	11.73	99	17.27	3.38	4.53	3.05	16.67	7.97	104	151	4.7	138.67	1.37	14.93	30.65	14.67	47	1.63	1.7	51.33	10	16.8808251	0	0	0	1	0	0	1	0	0	1	5.76	9.87	1.24			0	0	30	0
52	Female	WHITE	98	128	73	87	17	37.23	12.6	79	17.3	2.76	5.8	2.7	13.5	8.45	97.25	130.25	4.2	129.5	1.3	15.2	62.17	32	57	2.7	0.93	27.25	5	12.42846993	0	0	0	0	0	1	0	0	0	0	1.56	9.87	1.24			0	0	30	0
63	Male	WHITE	80	91	61	71	24	37.44	12.1	204	15.6	4.53	5	3.7	12	8.5	95	148	4.3	132	1.6	17.9	43.78106127	53	59	0.3	1.7	37	2	12.22113581	0	0	0	0	0	0	1	1	0	1	1.15	8.84	1.15			0	0	30	0
64	Male	OTHER	71	115.684948	62.52382859	75.32932692	17	36.75162381	10.23	96	18.8	3.34	7.68	2.82	17.83	10	98.83	229.5	4.73	140	1.36	14.62	36.4	399	712.5	13.73	2	46.33	13	26.40927173	0	0	0	1	0	0	1	1	1	1	7.17	12.62	1.31			0	0	30	0
65	Female	OTHER	113	115.684948	62.52382859	75.32932692	21	36.75162381	7.86	69	14.49	2.62	10.46	2.7	25.5	8.83	109.5	297.5	3.8	145.5	1.7	18.47	62.81	210	1093	4.5	1	9	10	18.05844897	0	0	0	1	1	0	1	0	1	1	19.77	23.7	19.77	23.7	19.68	0	1	23.7	1
65	Male	WHITE	79	115.684948	62.52382859	75.32932692	17	37.06	9.86	87	14	3.05	7.64	3	12.43	8.7	106.43	267	3.96	137	1.8	19.74	32.03	2085.57	2367.57	3.6	0.99	21.57	8	17.75895887	0	0	0	0	0	0	0	0	0	1	1.15	3.3	0.69			0	0	30	0
59	Female	WHITE	97	115.684948	62.52382859	75.32932692	24	37.48	10.36	94	14.66	3.46	6.4	2.63	18.86	9.24	104.57	227.29	4.59	140	1.21	13.02	35.17	853.29	835.43	2.34	1.2	28.29	14	13.52333584	0	0	0	0	0	0	1	0	0	1	3.25	3.94	2			0	0	30	0
69	Male	WHITE	97	101	67	78	17	38.12	10.28	92	14.62	3.4	8.4	2.95	8.6	8.6	101.8	143	3.86	135.4	1.47	15.9	26.87	63	157	0.9	1.08	16.8	6	11.0831933	0	0	0	0	0	0	0	0	0	1	4.67	9.54	4.67			0	0	30	0
54	Male	OTHER	101	93	64	74	21	36.49	7.72	138	17.66	2.37	22.26	2.9	17.33	7.57	114.67	62.67	3.73	146.67	3.05	33	54.3	18	45	2.7	1.27	14	13	24.96146925	1	0	1	1	0	0	1	0	0	1	23.48	32.42	23.48	32.42	23.22	0	1	30	0
70	Male	WHITE	104	94	56	65	23	36.54	8.8	144	15.15	2.48	17.78	3	23	8.08	100.5	90	4.23	135	3.73	41.03	74.25	19	74	4.75	1.73	23.75	10	32.30908075	1	0	1	1	0	0	1	0	1	1	2.78	2.81	2.78	2.81	2.67	0	1	2.81	1
46	Male	OTHER	108	128	79	90	19	37.38	10.66	153	14.5	3.42	13.44	2.93	13.5	8.35	107	179.5	4.58	140.5	1.34	15.47	43.58	1454.5	1449.75	1.13	0.83	20.5	5	8.386708265	0	0	0	0	0	0	0	0	0	1	1.07	5.81	1.07	2575.73	2574.98	0	0	30	0
55	Male	WHITE	72	98	55	67	14	36.47	10.77	121	19.87	3.58	12.43	2.4	17.5	7.97	103.67	72	3.73	135	1.83	19.8	38.23	14.5	61	6.2	2	67	15	26.72855367	1	0	1	0	0	1	1	0	0	0	4.55	5.42	4.55	5.42	4.5	0	1	5.42	1
54	Male	WHITE	62	92	50	60	17	36.68	6.05	117	20.2	1.89	6.9	2.9	15	8.6	112	84.5	4.05	139	1.58	17.7	37.65	13.5	78	3.5	2.52	71.25	7	25.13376	0	0	0	1	0	0	1	0	0	0	4.93	5.42	4.55	5.42	4.5	0	1	5.42	1
52	Male	WHITE	83	98	64	72	20	35.71	6.8	379	18.45	1.95	25.1	2.8	23	7.75	101.67	93	3.2	132.67	1.917957339	20.82314534	43.78106127	15	74	1.3	3.8	122.67	6	21.05134434	0	0	0	0	0	0	1	0	0	1	2.31	5.42	4.55	5.42	4.5	0	1	5.42	1
53	Female	WHITE	94	101	71	81	15	36.27	7.78	39	13.05	2.27	6.58	2	17	7.65	79.5	96	3.2	119	3.25	35.1	42.95	50.5	137	20.05	3.3	35.5	14	42.39008018	1	0	0	1	1	0	1	1	0	1	3.88	20.64	3.88	20.64	20.55	1	0	20.64	1
68	Male	WHITE	88	102	60	70	15	36.93	11.1	80	14.9	3.43	12.3	2.8	9.5	8.2	99	191	4.55	132.5	1.3	14.2	31.4	15	45	1.6	1.45	37	6	14.70095672	0	0	0	0	0	0	1	1	0	1	1.09	15.12	3.52			0	0	30	0
21	Male	WHITE	94	107	71	81	19	36.74	10.1	98	20.9	3.37	3.1	3.2	10	8.2	108	80	3.1	138	2.4	25.4	39.8	154	200	18.6	0.4	9	6	18.51589833	0	0	1	1	0	0	0	0	0	0	1.13	8.18	1.13			0	0	30	0
71	Male	WHITE	101	86	58	68	22	36.98	7.3	173	17.17	2.55	10.35	3.47	15.33	8.58	100.17	76.67	5.78	137.17	1.93	21.07	34.17	26	51	2.3	2.05	74.33	9	23.81234734	1	0	1	1	0	0	1	0	1	1	13.62	25	13.62	25	13.56	0	1	25	1
55	Male	WHITE	70	129	58	75	16	37.47	8.1	71	16.7	2.55	5.7	3.1	11	8.3	125.33	142.33	3.83	148.33	1.95	20.55	57.8	41.5	52.5	1.65	1.53	45	6	19.87243179	0	0	0	1	0	0	0	0	0	0	1.92	29.54	2.17			0	0	30	0
60	Male	WHITE	82	115.684948	62.52382859	75.32932692	21	36.75162381	12.03	127	13.11	3.63	11.5	2.96	13.38	8.03	105.13	222.88	4.91	136.38	1.46	15.89	29.19	2126.57	6916.71	0.97	1.41	15.38	11	13.84150575	0	0	0	1	0	0	1	0	0	1	9.15	8.47	1.52			0	0	30	0
36	Male	OTHER	107	141	96	106	16	37.26	11.32	74	14.95	3.69	13.25	3.1	10.75	9.18	105.25	150.5	4	141.75	1.44	15.29	39.47	318	460	3.1	1.33	25.75	10	17.51986533	0	0	0	0	0	0	1	0	0	1	3.85	10.17	3.85			0	0	30	0
58	Male	BLACK	81	100	59	72	16	36.91	7.7	70	19.9	2.98	2.77	2.5	7	7.3	113	143	4.45	140.5	1.3	13.6	28.2	24	23	0.25	0.95	11	6	3.63741025	1	0	0	0	0	0	1	0	0	0	1.07	4.68	0.89			0	0	30	0
56	Male	OTHER	80	115.684948	62.52382859	75.32932692	16	37.46	13.16	82	13.73	4.79	10.61	2.63	14.75	7.78	107.5	194.25	3.75	138.5	1.34	14.71	34.74	379	471	1.73	1	15.25	4	11.7797986	0	0	0	0	0	0	0	0	0	1	1.15	7.76	1.15			0	0	30	0
63	Male	WHITE	104	100	65	72	18	36.98	13.15	98	17.7	3.52	10.65	2.9	16	8.2	97	100.5	3.85	134.5	1.35	14.7	30.3	21	90.5	3.95	0.75	12.5	8	12.23069889	0	0	0	1	0	0	0	0	0	1	6.64	15.57	6.64			0	0	30	0
50	Male	OTHER	96	122	71	84	19	37.06	9.93	65	13.6	2.81	9.63	3.2	13.67	8.27	100.67	121.33	4	136.75	1.65	17.75	31.43	17	57	12.85	0.47	13	10	14.4647567	0	0	0	1	0	0	0	1	0	1	15.61	51.5	15.61			0	0	30	0
67	Female	BLACK	89	153	67	88	20	36.78	8.5	188	15.85	3.11	10.8	3.5	15	8.7	104	107	4.65	140.5	1.4	15.35	45.6	16	55.5	3.35	3.1	35	7	25.59587736	0	0	0	1	0	1	1	1	0	0	1.22	26.82	1.22			0	0	30	0
49	Female	WHITE	99	104	48	62	24	37.2	7.94	32	15.46	2.06	3.12	1.8	15.5	7.25	102	109.75	4.1	134.25	2.5	27.33	42.68	33.5	67	14.15	3	36.75	18	37.22209708	1	0	0	1	0	0	1	0	1	1	11.18	16.06	1.94	16.06	1.85	0	1	16.06	1
60	Female	WHITE	82	99	61	72	22	36.64	9.7	181	17.7	3.2	31.85	1.9	18.6	6.9	95.2	127	4.98	130.2	2.5	27.1	45.7	17.5	53	9.9	4.18	75.4	11	39.04631621	1	0	1	0	0	0	1	0	0	1	2.12	12.93	10.71	12.93	10.63	0	1	12.93	1
63	Male	WHITE	98	115.684948	62.52382859	75.32932692	24	35.8	8.04	81	15.19	2.68	9.36	2.5	22.33	9.22	96.67	192.17	5.8	133.33	2.11	23.13	44.92	25	79	3.5	1.63	38	9	24.20405977	0	0	0	1	0	0	1	0	0	1	1.34	1.31	1.34	1.31	1.13	0	1	1.31	1
73	Male	BLACK	51	127	47	65	16	36.6	7.6	168	15	2.5	9.8	3.1	22	9	90	204	5.18	134.25	1.2	13.4	30.9	11	13	0.2	4.95	167	5	17.69446523	0	0	0	0	0	0	1	1	1	1	2.7	18.99	2.7			0	0	30	0
76	Male	OTHER	90	112	61	73	25	36.9	13.18	239	16.2	4.16	21.15	2.25	20	7.35	96.5	133.75	3.78	131.25	2.53	26.93	59.83	183.75	220.75	17.25	4.9	96.25	15	42.79976701	0	0	0	0	0	0	1	0	0	1	4.1	9.69	4.1	9.69	4.02	0	1	9.69	1
57	Male	WHITE	86	93	59	70	16	36.67	8.37	51	16.9	2.69	5.72	2.55	17.25	8.15	97.75	238.25	5	134.75	1.43	15.36	41.95	179.5	191	3	3.4	44	16	26.30023911	0	0	0	1	1	0	1	0	1	1	3.05	37.56	3.05			0	0	30	0
70	Male	BLACK	95	132	71	86	15	36.33	10.5	259	14.6	3.13	12	3.8	14.5	8.9	104	123.5	4.75	135.5	1.1	12.9	23.9	106	63	0.3	1.15	22.5	3	4.283978602	0	0	0	0	0	0	0	0	0	1	2.67	3.9	0.9			0	0	30	0
61	Female	WHITE	60	93	55	67	18	36.84	9	45	17.15	2.86	5.4	3.2	14	7.85	106.5	99	3	139.5	1.8	20.1	35.8	139	412	8.7	1.1	16.5	10	22.1026901	1	0	0	1	0	0	1	0	0	1	1.52	29.05	8.28	29.05	8.18	0	1	29.05	1
62	Female	WHITE	62	112	57	70	15	36.83	9.33	93	17.07	3.14	7.83	3	10.67	6.8	110.33	79.33	3.97	135.33	1.5	15.9	43.78106127	31	47	4.4	2.1	30	8	23.67201476	0	0	1	1	0	0	1	0	0	0	2.09	29.05	8.28	29.05	8.18	0	1	29.05	1
62	Female	WHITE	58	95	49	60	12	36.59	8.2	61	17.54824156	2.43	4.7	3.6	13	9.4	104.5	136	3.65	138.5	1.9	20.7	41.6	50	144	7.5	1.35	26.5	7	24.10709789	0	0	0	1	0	0	1	0	0	0	2.05	29.05	8.28	29.05	8.18	0	1	29.05	1
39	Male	WHITE	80	105	66	74	14	36.75	9.82	144	18.5	3.17	9.88	2.8	16.5	8	102	128	4.85	136.5	1.75	19.05	31.45	30.5	85	2.05	0.55	16	5	9.689831146	0	0	0	0	0	0	0	0	0	0	1.02	4.71	1.53			0	0	30	0
40	Male	WHITE	83	108	68	79	16	36.79	9.9	32	18.8	2.83	6.8	1.9	12	7	92	92	3.2	129	2.6	28.7	42.6	41	155	7.6	0.8	12	7	22.66264477	0	0	0	1	0	0	0	0	0	0	1.53	4.71	1.53			0	0	30	0
44	Male	WHITE	59	109	72	80	12	35.99	10.7	199	16	4.26	4.1	3.7	15	7.8	108	113.5	4.45	145	1.47	16.63	32.45	13.5	43	0.45	0.7	8.5	1	4.313200584	0	0	0	0	0	0	0	0	0	1	1.74	3.73	0.82			0	0	30	0
44	Male	WHITE	65	121	80	89	13	35.98	10.1	105	15.8	3.82	2	3.8	12	8.3	107	103	4.3	139	1.5	17	35.3	22	61	0.8	0.7	7	1	6.714347373	0	0	0	0	0	0	0	0	0	1	1.24	3.73	0.82			0	0	30	0
56	Female	WHITE	87	95	44	55	21	36.65	8.9	109	15.4	2.65	10.7	4	18.5	8.9	99	77	3.95	129.5	2.75	29.3	117.7	17	91	9.45	3.85	58.5	11	39.15092596	1	0	1	1	1	1	1	0	0	1	9.15	25.91	9.15			0	0	30	0
62	Female	BLACK	101	147	75	93	18	36.23	7.75	26	17.6	2.26	7.2	3.4	28	8.05	103.5	66	4.5	139.5	1.9	20	37.7	50	135	3.1	2	26.5	9	24.52888202	0	0	0	0	0	0	1	1	0	0	1.97	0.79	1.03	0.79	0.75	0	1	0.79	1
62	Female	BLACK	89	125	75	87	17	36.57	8.05	36	19.8	2.51	6.15	3.1	23	8.36825763	104	40	3.9	141	2	20.8	40.2	70	213	2.7	1.7	22	7	23.02585249	0	0	0	0	0	0	0	1	0	1	1.51	0.79	1.03	0.79	0.75	0	1	0.79	1
73	Male	BLACK	111	91	51	62	13	36.5	8.77	128	14.84	3.17	34.04	1.55	26.43	7.8	106.86	225	3.81	152.14	1.76	19.01	70.91	178.75	475	0.43	1.92	14.86	12	15.81405983	0	0	0	0	0	0	1	0	0	1	15.45	28.65	15.45			0	0	30	0
66	Female	WHITE	72	101	57	71	22	37.01	10.1	59	17.8	2.95	9.8	2.4	10.67	8.2	91	103.33	4.47	120.67	1.6	17.7	31	131	216	12.3	0.8	22.33	7	19.04484207	0	0	0	1	0	0	0	0	0	0	2.66	40.81	4.13			0	0	30	0
66	Female	WHITE	66	108	61	75	16	36.21	9.2	73	16.77	2.72	6.5	3.55	15.5	9.53	105.75	134.5	5.3	138.5	1.5	16.63	41.85	68.67	115	6.9	1.13	46.25	13	19.44198289	1	0	0	1	1	0	1	0	0	0	4.02	40.81	4.13			0	0	30	0
41	Female	WHITE	91	119	41	63	21	36.51	7.03	38	20.71	2.15	13.9	3.15	20.75	8.93	92.75	85.5	2.95	134.5	3.8	41.92	77.48	21	65	42.4	5	32.75	16	50.94855358	0	0	0	1	1	0	0	1	1	1	4.85	5.65	4.85	5.65	4.77	0	1	5.65	1
55	Male	WHITE	95	112	58	70	29	37.99	8.3	18	20.1	2.58	3.4	2.9	21.5	7.65	109.5	246	6.95	139	1.4	15.85	30	42	324	3.2	1	40	12	14.59519911	1	0	0	1	0	0	0	0	0	1	2.88	4.36	2.88	4.36	4.23	1	0	4.36	1
49	Female	OTHER	98	115	72	82	19	36.79	10.68	91	18.3	3.29	10.95	2.1	11.25	7.5	112.25	102.5	3.55	140.5	1.47	15.8	31.2	26	48	1.1	0.58	19.5	11	5.8921723	0	1	0	1	0	0	0	0	0	1	2.46	7.06	7	7.06	6.85	0	1	7.06	1
50	Female	OTHER	70	86	56	66	18	36.42	8.55	63	19.2	2.39	6.33	3.2	12.25	8.58	91.75	70.75	5.45	120.75	3.82	42.18	90.76	41	75.33	15.75	1.53	25.75	12	35.93147354	0	0	0	1	0	0	1	0	0	1	7	7.06	7	7.06	6.85	0	1	7.06	1
62	Male	WHITE	82	116	57	71	21	37.07	8.9	91	20.75	2.81	6.48	3.4	17	8.9	98	120	3.75	134.5	1.78	19.52	70.9	22	53	18.3	1.95	50	9	30.26728278	0	0	0	0	0	1	1	0	0	0	3.1	55.84	3.69	55.84	23.76	1	0	30	0
55	Male	OTHER	92	128	72	88	30	37.55	8.27	63	15.05	2.72	10.3	2.9	14	7.8	103	105.5	3.95	140.5	2.44	26.58	60.98	15.5	23.5	0.95	0.7	14	2	12.81311017	0	0	0	0	0	0	0	0	0	1	2.89	3.84	2.89	3.84	2.66	0	1	3.84	1
55	Male	OTHER	92	96	64	74	20	37.06	12.95	179	12.37	3.98	15.67	2.1	13	7.95	96.5	104	4.4	130.5	1.58	17.17	61.82	57	99	1	0.95	9	1	11.06228146	0	0	0	0	0	0	0	0	0	1	4.13	3.84	2.89	3.84	2.66	0	1	3.84	1
65	Female	BLACK	85	87	53	64	16	36.9	8.2	66	18.06	2.62	22.2	2.27	36	8.38	90.2	92	3.82	140.4	3.12	34.52	89.2	139.25	443	46.88	7.64	99.8	16	53.17723921	1	0	0	0	0	0	1	1	1	1	5.73	12.61	5.73	12.61	5.52	0	1	12.61	1
71	Male	WHITE	78	100	44	57	15	36.9	10.45	58	17.68	3.08	8.13	3.75	23	8.65	98.5	138	4.35	133.5	1.58	17.38	32.33	298.5	303	11.15	4.9	116	11	35.8773805	0	0	0	0	0	0	1	0	1	1	6.15	7.48	6.15	8.36	8.36	0	0	8.36	1
70	Male	BLACK	46	104	64	77	14	36.35	8.3	30	16.1	2.72	3.9	4.2	17.67	9.23	98.33	148.33	3.83	134.67	2	21.8	40	18	24.5	1.25	6.13	42.67	10	32.3890048	0	0	0	0	1	0	1	1	1	0	7.53	121.94	7.53			0	0	30	0
60	Female	WHITE	80	102	51	65	16	36.72	7.12	75	16.73	2.43	7.17	3.57	18.4	8.22	105.4	140	4.68	139.4	1.9	20.8	30.8	11	28.33	1.57	1.5	28.4	7	19.20413045	0	0	0	1	1	0	1	0	0	1	1.85	34.57	1.85			0	0	30	0
70	Female	WHITE	97	92	57	67	20	37.56	12	93	13.8	3.63	12.5	2.7	18	7.35	108.5	103	3.9	136.5	1.5	16.1	33.5	15	47	1.2	0.85	12.5	9	10.10507854	0	0	0	0	0	0	0	0	0	1	4.75	4.67	4.75			0	0	30	0
85	Female	OTHER	70	108	48	62	20	36.88	12.8	215	18.4	4.25	12.95	2.7	12.67	8.1	101.33	152.33	3.7	133.67	1.73	19.37	49	1559.5	1450.5	10.6	0.73	16	5	18.48120607	0	0	0	0	0	0	0	1	0	1	7.97	12.15	7.97			0	0	30	0
55	Male	WHITE	108	109	68	77	22	36.99	7.63	74	18.7	2.24	11.15	2.7	23.5	7.7	94	126	3.45	134	1.8	19.25	34.7	85.5	432.5	24.65	2.35	81	10	33.30402202	0	0	0	1	0	0	1	0	0	1	2.61	9.73	2.61			0	0	30	0
59	Male	OTHER	117	107	66	75	28	36.38	11.45	69	15.25	3.77	1.8	3.4	20.5	8.35	93	60	5.05	130.5	1.3	14.4	40.8	11	29	0.9	5.3	46.5	9	24.93017129	1	0	0	0	0	0	0	1	1	1	12.26	22.37	12.26			0	0	30	0
58	Male	OTHER	120	140	77	91	14	37.03	10.45	43	16.8	3.73	14.28	3.8	25.75	8	90	91	4.18	130.25	1.27	13.63	51.37	12	31	1.65	8.18	56.5	14	31.11311375	1	0	0	0	0	0	0	1	1	1	3.56	22.37	12.26			0	0	30	0
43	Male	WHITE	110	115.684948	62.52382859	75.32932692	15	38.33	9.36	109	20	3.03	7.29	3.23	19.33	11.35	103.33	240.33	4.87	143.67	1.56	17.34	45.05	1247	1185.67	4.33	1.53	44.33	11	21.02013873	0	0	1	1	1	1	1	0	0	1	2.28	8.92	2.5			0	0	30	0
70	Female	BLACK	90	117	59	73	15	36.92	8.6	73	16.62	2.84	14.03	2.75	14.14	7.73	114.29	75.86	4.46	138	3.52	36.2	69.04	27.5	81.67	3.98	1.6	12	6	30.24394309	0	0	1	1	0	0	0	0	0	0	2.72	8.79	4.98	8.79	4.76	0	1	8.79	1
70	Female	BLACK	86	121	58	72	15	36.69	7.5	86	16.21	2.53	5.65	3.35	32	11.25	98.5	133.5	4	144	1.6	16.95	56.59	90.5	239	3.5	4.15	25.5	13	30.04863143	1	0	0	0	1	1	1	0	1	1	26.39	8.79	4.98	8.79	4.76	0	1	8.79	1
58	Male	WHITE	105	113	65	79	22	37.56	8.18	88	21.18	3.28	10.98	2	13.2	7.78	98	319.6	5.72	131.4	2	21.55	25.95	71	126	1.3	1.78	45.6	10	20.70317524	0	1	0	0	0	0	1	1	0	1	8.05	12.78	8.05			0	0	30	0
[truncated: 845 more rows]
[truncated: 9 more columns]
